# Supplementary material for: Integrated pan-cancer gene expression and drug sensitivity analysis reveals SLFN11 mRNA as a solid tumor biomarker predictive of sensitivity to DNA-damaging chemotherapy
Source: PLoS One. 2019 Nov 4;14(11):e0224267. doi: 10.1371/journal.pone.0224267 (PMC6827986; doi:10.1371/journal.pone.0224267)
Supplement: S1 Table — Genes with expression that was correlated (R≤0.33) with sensitivity to 4 topoisomerase inhibitor (Camptothecin, Topotecan, Irinotecan, and NSC724998) in Zoppoli et al (2012) are highlighted in red. (XLSX) [file pone.0224267.s007.xlsx]

## Sheet: CTRP
Pearson correlation values for each gene with each drug ln(IC50) are listed.
Genes with expression that was correlated (R≤0.33) with sensitivity to 4 topoisomerase inhibitor (Camptothecin, Topotecan, Irinotecan, and NSC724998) in Zoppoli et al (2012) are highlighted in red.
	Bendamustine				Bleomycin				Carboplatin				Chlorambucil				Clofarabine				Cyclophosphamide				Cytarabine				Cytochalasin				Dacarbazine				Decitabine				Docetaxel				Doxorubicin				Etoposide
	n=588 cell lines				n=599 cell lines				n=633 cell lines				n=613 cell lines				n=644 cell lines				n=327 cell lines				n=636 cell lines				n=631 cell lines				n=628 cell lines				n=639 cell lines				n=299 cell lines				n=643 cell lines				n=632 cell lines
	Gene	Pearson R			Gene	Pearson R			Gene	Pearson R			Gene	Pearson R			Gene	Pearson R			Gene	Pearson R			Gene	Pearson R			Gene	Pearson R			Gene	Pearson R			Gene	Pearson R			Gene	Pearson R			Gene	Pearson R			Gene
	ANXA4	0.259318			TCTA	0.226279			ANXA2	0.208928			S100A10	0.288174			C4orf34	0.246372			CENPH	0.212515			MYOF	0.349375			ERBB3	0.274108			NDFIP1	0.186963			TNFRSF12A	0.276981			CD63	0.332663			BCL2L1	0.382601			POLD4
	ARHGEF5	0.248255			SVIP	0.222116			MT2A	0.200765			S100A11	0.277402			GOLGA2	0.240338			KIAA1967	0.205711			ITGA3	0.34709			SOX13	0.246556			GNAL	0.1549			MIR22HG	0.264203			HERPUD1	0.314829			NCEH1	0.371293			MYOF
	LRRC16A	0.242987			ATP6V0E2	0.220296			OSTCP1	0.192764			PERP	0.275097			MAN2B2	0.239174			PPM1G	0.196596			ATP6V0E1	0.342584			ARFGEF2	0.243855			ATP6V0E1	0.153067			NEK6	0.262472			WIPI1	0.313157			MET	0.3654			LGALS3
	S100A10	0.233685			DYNLRB1	0.215925			TNFRSF12A	0.187615			MYOF	0.269942			ESYT2	0.238164			NLRP13	0.195408			LAMP2	0.334731			TESK2	0.23748			CASC4	0.149127			RHOC	0.258956			ORAI3	0.307825			MYOF	0.350309			NCEH1
	KIAA1522	0.230528			CPEB4	0.21076			AHNAK	0.183989			SLC35F5	0.269621			TMED9	0.237664			TRMT112	0.185815			ARHGAP29	0.331846			PPCS	0.232708			KLHL5	0.1473			PLA2G15	0.258867			GLS	0.307145			POLD4	0.33706			MGAT4B
	PNPO	0.230192			PGK1	0.209827			NUDT22	0.182649			ESYT2	0.263156			PCYOX1	0.237598			PYGO2	0.185708			PRSS23	0.326443			SPAG1	0.226403			FAM114A1	0.147261			PRSS23	0.256787			SLC2A10	0.306252			ABCC3	0.330585			ESYT2
	SDC4	0.226206			NAPA	0.205993			IQGAP1	0.178622			AHR	0.261991			GRAMD3	0.231815			TUT1	0.183784			TNFRSF12A	0.324625			ITPK1	0.22574			ANKRD6	0.146899			PEA15	0.255414			ATP6AP2	0.305752			EPS8	0.33022			ITGA3
	RBKS	0.223229			NECAB3	0.205853			FAM114A1	0.176005			LTBR	0.259671			ATP6V0E1	0.227641			SF1	0.183311			CD59	0.320253			VAMP8	0.222566			TBC1D9B	0.14688			ATP6V0E1	0.253973			CTSD	0.300926			MGAT4B	0.327101			TNS3
	EDEM2	0.222049			KAT2B	0.20473			SH3GLB1	0.170323			POLD4	0.258685			UBE2H	0.227445			USP37	0.182771			MET	0.317916			PPP2R5A	0.221726			FAF2	0.14543			S100A10	0.252757			PARVA	0.296342			S100A10	0.312043			MET
	MGAT4B	0.220658			C20orf43	0.20223			ANXA2P2	0.167849			LGALS3	0.250001			SERINC3	0.226877			MKRN7P	0.1814			ABLIM3	0.313638			SLC16A5	0.219346			NPTN	0.14218			FAM114A1	0.250993			ABLIM3	0.293619			PDXK	0.309678			ITGB5
	ACSS2	0.220058			UBL3	0.201903			TMEM159	0.167067			ITGB5	0.249299			YIPF2	0.224843			PLCB3	0.181335			SERINC3	0.312575			PLEKHF2	0.215912			HSD17B14	0.138485			MYOF	0.244306			LTBR	0.292149			GPRC5A	0.30812			SDC4
	F11R	0.219888			ATOX1	0.201379			SP100	0.167043			CD55	0.24894			OSBPL2	0.223598			CPSF7	0.178342			ESYT2	0.312115			PPP1R3D	0.215482			SPAG1	0.137096			ZBTB4	0.239945			PEA15	0.291018			TNFRSF12A	0.304974			SQSTM1
	TMEM144	0.21892			HPCAL1	0.200574			ANXA1	0.166657			TNS3	0.245097			YIPF5	0.222027			RUSC1	0.177904			NCEH1	0.312006			SLMO2	0.214762			TMED7	0.135084			PXDC1	0.239093			CREB3L2	0.290459			ITGA3	0.303513			KIAA1522
	NCEH1	0.218283			WFS1	0.199114			MYOF	0.165767			EPS8	0.244883			ARHGAP29	0.219827			NRM	0.177827			ITGB5	0.306932			KIAA0040	0.214712			CTSL1	0.135021			GNG12	0.238294			LMCD1	0.28936			SQSTM1	0.30268			CIB1
	IL13RA1	0.218215			RHEB	0.19909			RNF135	0.165334			OSTF1	0.241908			SLC12A8	0.218493			TAF4	0.17768			YIPF5	0.304766			PARD6B	0.206697			MAPK9	0.134818			RAB32	0.23822			GNS	0.286704			ALDH3B1	0.300307			S100A16
	C3orf52	0.215721			FAM174B	0.198236			EHD4	0.164966			SERPINB1	0.240492			CACNG4	0.216967			VHL	0.17723			TNS3	0.304746			SFMBT1	0.205859			YIPF6	0.134746			IQGAP1	0.237148			C5orf41	0.284106			AGPAT9	0.298707			GRAMD3
	PPIC	0.21214			LMCD1	0.196978			S100A10	0.160253			HTATIP2	0.236666			ITGB5	0.216762			MTMR4	0.176972			SDC4	0.303737			TPD52	0.205848			LPPR2	0.134249			PLIN3	0.233857			SLC25A16	0.280489			S100A16	0.296041			S100A10
	SKAP2	0.210319			ANKRD44	0.196395			NBEAL1	0.159642			SLC22A23	0.23666			CDIPT	0.211187			DNAJC14	0.175394			SQSTM1	0.301412			IL16	0.203936			VLDLR	0.133748			PPIC	0.232827			PHLDA3	0.279914			CLCF1	0.293405			LTBR
	FUCA1	0.209045			VKORC1	0.195416			ERRFI1	0.159033			S100A16	0.236403			EIF2AK3	0.207882			TBC1D10B	0.174937			PXDC1	0.298997			F11R	0.203373			HMGXB3	0.133686			LAMP2	0.232252			GSN	0.279866			CIB1	0.293177			ABCC3
	ESYT2	0.207723			CDK5	0.194931			NEK6	0.157992			TMBIM1	0.235497			ABHD4	0.206129			PRKAR1A	0.174284			S100A10	0.297966			FXYD3	0.202919			PSAP	0.133242			ITGB5	0.22974			IDUA	0.279422			ANXA4	0.292922			TNFRSF12A
	TPD52L1	0.206866			ACOT8	0.194225			BAG3	0.157702			SDC4	0.235283			LMCD1	0.203043			NCOA5	0.173693			TMED9	0.297535			HIGD1A	0.20174			ITGB5	0.132605			CYR61	0.229052			CPQ	0.277617			SDC4	0.292489			FAM129B
	TPCN1	0.205399			TBC1D16	0.192833			PPIC	0.157062			SH2D4A	0.231225			CHST15	0.202632			C15orf62	0.173419			FAM114A1	0.296836			PDHA2	0.201423			TMEM56	0.130944			MYO1C	0.225294			TGOLN2	0.277337			ITGB5	0.292141			CTSA
	KIAA1671	0.203947			NDUFA2	0.191299			CFLAR	0.154544			GRAMD3	0.230978			POFUT2	0.201368			ZBTB3	0.173006			CTSA	0.296367			ST6GALNAC2	0.201274			CDIPT	0.13083			FNDC3B	0.224307			PLK2	0.274794			ADAM9	0.289771			PRSS23
	SQSTM1	0.203751			CA8	0.190407			TAT	0.153313			RAB20	0.227464			SLC2A10	0.201154			DEDD	0.170454			GRAMD3	0.295923			DNAJA4	0.198519			TIGD7	0.130302			ANO10	0.223915			HSPG2	0.274782			ESYT2	0.289299			S100A11
	CIB1	0.203475			SPHK2	0.189647			TRIM56	0.153259			FUCA2	0.227416			THRB	0.200717			SSRP1	0.170022			THBS1	0.2941			ACSL3	0.198143			IL13RA1	0.129551			MAN2B2	0.223744			PLEKHM1	0.273768			SLC2A1	0.288792			ATP6V0E1
	AGRN	0.202804			PDZRN3	0.188862			TMEM106A	0.152649			TXNDC11	0.227219			GNS	0.200193			FUBP1	0.165915			FNDC3B	0.290797			HTA	0.197868			NCEH1	0.129254			LACTB	0.223648			VLDLR	0.273358			ABLIM3	0.288089			MYO1E
	PDXK	0.201678			PXMP4	0.18805			CAV1	0.152082			NBEAL1	0.226824			CTSD	0.199872			RBM15B	0.164905			CAV1	0.287986			CSTB	0.197402			CCPG1	0.129091			MOXD1	0.223335			GRAMD3	0.271678			ASPH	0.287905			LRP10
	S100A11	0.201545			LINC00312	0.187483			HLA-E	0.150941			S100A13	0.224859			VASN	0.19916			C18orf54	0.164201			BHLHE40	0.285514			RAB17	0.197102			GPX3	0.12907			LGALS1	0.222775			GDF15	0.27042			PRSS23	0.2856			PERP
	VAMP8	0.201539			SLC4A2	0.186807			COQ10B	0.150618			TPRG1L	0.224776			ATXN1	0.198748			TOPORS	0.163909			BCAR3	0.282492			OSBPL2	0.196756			WFS1	0.128778			CRIM1	0.222667			FNIP1	0.270084			RASSF7	0.285012			BCL2L1
	RBM47	0.201365			LOC100289098	0.186044			FAM129B	0.149701			EPAS1	0.224713			B4GALT4	0.198497			CAMK1	0.163494			P4HA2	0.279911			KIAA1598	0.196678			UGDH	0.128767			DAB2	0.222546			PRSS23	0.268648			GRAMD3	0.284206			LMNA
	ATP6V0E1	0.201275			HAGH	0.184988			SPSB2	0.149088			ATP8B1	0.224575			B4GALT7	0.198359			HBG2	0.163437			OBFC2A	0.277523			SOX10	0.196638			BHMT2	0.128516			SLC39A13	0.222411			FEM1C	0.268337			TM4SF1	0.283599			EPS8
	AMFR	0.20081			BRP44L	0.184509			CRIM1	0.148984			PPP1R3D	0.224485			TNS3	0.198277			LMBR1	0.162828			HLA-E	0.277169			LOC100287813	0.196355			SEC24A	0.128419			YIPF5	0.221995			ERGIC1	0.267888			ANXA11	0.281789			GPRC5A
	EPS8L2	0.199951			NDUFB2	0.18436			S100A11	0.148963			IL13RA1	0.224393			HSPG2	0.198093			GUCY1A3	0.16252			F3	0.276385			OMA1	0.196171			LOC100506748	0.128376			CD63	0.221561			TRAM1	0.267575			LGALS3	0.281518			SLC2A1
	GSTK1	0.198967			PLCB4	0.183667			PLIN3	0.148194			THRB	0.224079			YPEL3	0.197571			HCFC1	0.162046			NR3C1	0.276228			CLCN2	0.195787			PON2	0.127393			GPX8	0.221279			POLD4	0.266637			EDN1	0.280752			FTH1
	SPAG1	0.198745			SLC25A5-AS1	0.182357			RILP	0.147988			NQO1	0.224066			NTN4	0.197499			WFDC13	0.161656			LGALS3	0.275694			PLEKHH1	0.195359			STBD1	0.126947			NNMT	0.220932			IL17RC	0.266614			SH2D4A	0.280703			IQGAP1
	CTSA	0.198486			CETN2	0.182318			PTPN14	0.147837			MLPH	0.223761			SLC35F5	0.197312			APLP2	0.161314			CTSD	0.275243			SPATA2	0.195234			ZNF563	0.126578			CD59	0.220397			UBL3	0.266429			LMNA	0.28005			CTSD
	MARVELD2	0.198299			MLYCD	0.182136			SLC10A3	0.146838			FAM114A1	0.223718			DYNLRB2	0.19574			CASP2	0.161064			CAST	0.274587			AGPHD1	0.19443			SQSTM1	0.125518			TPM1	0.219811			UGCG	0.265374			EPS8L2	0.279749			ARHGAP29
	STX3	0.198238			SCML1	0.182056			CAPN2	0.146818			TMEM87B	0.223504			COPB2	0.194726			TMED2	0.160996			MAN2B2	0.274029			RNF19B	0.193838			CLIP1	0.124992			TNFRSF1A	0.219356			S100A13	0.264079			LASP1	0.279022			SERINC3
	APLP2	0.198192			CADM1	0.181433			HSPB7	0.145655			SCNN1A	0.223355			ABLIM3	0.19472			NUP205	0.160456			NPC2	0.273574			CD9	0.193827			SAT1	0.124697			C12orf23	0.219095			TMEM140	0.263815			ATP6V0E1	0.277838			VAMP8
	GRAMD3	0.197779			IGFBP5	0.18093			SP110	0.145165			SH3D19	0.222808			POLD4	0.194714			SCAF1	0.159073			CRIM1	0.273344			SAT1	0.193474			EID3	0.123413			PTRF	0.218222			ESYT2	0.263726			PPARG	0.277222			SERPINB1
	ELOVL7	0.197418			NCALD	0.180806			CD59	0.144548			SSH3	0.22267			DAP	0.193981			GRIA3	0.158916			MIR22HG	0.272938			PLCG2	0.19168			UPK1A	0.122904			TGOLN2	0.216797			ANXA4	0.263601			S100A6	0.276952			ABLIM3
	SLC35D2	0.197366			MRPS33	0.17944			TMBIM1	0.144505			TM4SF1	0.220342			EDN1	0.193872			H1FOO	0.158886			S100A11	0.271557			RPS6KA1	0.190431			SDF2	0.122758			POFUT2	0.216686			GNPTG	0.263591			MGST1	0.276169			PDXK
	MBP	0.195383			INO80E	0.179369			PDLIM2	0.144478			LPP	0.218683			WFS1	0.193579			ZBTB6	0.158282			FAM129B	0.269595			TAAR3	0.189251			CD5L	0.122354			IL6ST	0.216654			SYTL2	0.262997			MYO1E	0.275854			TPRG1L
	HIBADH	0.194975			ATP6AP2	0.178719			TTC9C	0.144006			SERINC3	0.218463			GALNS	0.193556			PEX11B	0.158139			CAV2	0.26955			GJB1	0.189161			TAF7	0.121525			ELL2	0.216574			MLPH	0.262731			MVP	0.275595			AGPAT9
	WWC1	0.194739			ABCC2	0.176893			OSTF1	0.143811			PPAP2B	0.218425			MANBA	0.193342			EXOSC6	0.156783			GPRC5A	0.26918			LNX2	0.188956			WWC3	0.121074			LOXL2	0.216446			GSTK1	0.262019			SP100	0.275047			TMEM139
	ERMP1	0.194278			ST3GAL6	0.176753			TM4SF1	0.143498			ANXA4	0.217182			ABCC3	0.192654			LOC253573	0.156565			SKAP2	0.269025			CAPS	0.188712			C4orf34	0.121015			P4HA2	0.216225			FAM160B1	0.261881			HTATIP2	0.273456			HTATIP2
	BCL9L	0.193612			AP5S1	0.176539			TRAF3IP2	0.143387			VAMP8	0.217023			SEC24A	0.192596			C17orf65	0.156119			EPS8	0.268979			LRGUK	0.188683			ATP6AP2	0.120943			ARF4	0.215749			VAMP5	0.261186			ANXA3	0.273404			RRBP1
	LAMA5	0.193588			SH3BP5	0.176328			TMEM141	0.143315			PPIC	0.216686			RNF181	0.192086			CST11	0.155301			RRBP1	0.26833			LOC100127888	0.188213			GOLT1B	0.120541			ANXA1	0.215068			KDELR3	0.26094			HRCT1	0.273248			ANXA4
	FAM199X	0.193552			PRUNE2	0.176108			COTL1	0.143026			USP53	0.215892			PLA2G15	0.191575			SIAH1	0.154943			SP100	0.267534			LOC401068	0.188144			C1GALT1C1	0.120531			BCAR3	0.215031			PTPRJ	0.260858			PLA2G16	0.27312			GSTK1
	LTBR	0.19325			SCAND1	0.175912			THSD4	0.142202			NEAT1	0.215664			APLP2	0.190176			TMPO	0.154635			POLD4	0.266569			COL9A3	0.188125			PIR	0.120206			SH3BGRL3	0.214233			PRELP	0.260109			TNS3	0.272821			NEK6
	TNFRSF21	0.192672			TNIK	0.175896			CAV2	0.141696			LRP10	0.215539			SEL1L	0.190133			USP19	0.154261			PINK1	0.26548			SLC39A4	0.187843			MCTS1	0.120134			AXL	0.213161			MAGED2	0.259528			ARHGAP29	0.27153			PDLIM1
	CAST	0.192639			CABLES1	0.174777			SRXN1	0.141618			OSBPL2	0.215199			HM13	0.188654			PRCC	0.154098			LRP10	0.265232			PRRG4	0.187396			STAG2	0.119952			GBE1	0.21279			YIPF5	0.25825			SGMS2	0.27135			EHD4
	LMAN2	0.19251			FARP1	0.174487			PON2	0.141618			ABCC3	0.214098			TUFT1	0.188611			DCK	0.153625			TM4SF1	0.264535			CD5L	0.186795			ZNF626	0.119907			CLIP1	0.212518			SEC24A	0.257887			GPR39	0.270599			EPS8L2
	AGPAT9	0.191523			ANKRD30B	0.173833			FUCA2	0.140726			KIAA0494	0.213582			CCDC149	0.188454			ATP6V0E2	0.153092			IL13RA1	0.264249			TMEM229B	0.186752			GLA	0.119669			SHISA5	0.211542			SLC35F5	0.257631			CAV2	0.270467			BCAR3
	SERPINB1	0.1914			BEST3	0.173476			CTSZ	0.140274			TMEM159	0.213279			TPRG1L	0.187842			CDKAL1	0.153036			UPP1	0.263738			DAG1	0.186443			SLC22A5	0.119041			LPP	0.211044			NCEH1	0.25629			CTSD	0.270452			PPIC
	LASP1	0.190898			SYTL2	0.171968			MET	0.140178			OBFC2A	0.212577			LAMP2	0.187621			ARRDC3	0.152568			LIMA1	0.263593			ESRP1	0.185876			MYADM	0.118542			SRPX	0.21099			LINC00312	0.25593			TRNP1	0.270275			KLHL36
	GET4	0.190574			E2F1	0.171888			TPRG1L	0.139829			ZFP36	0.211996			TMEM175	0.187498			LIMD2	0.152479			IL6ST	0.263396			ROPN1	0.185855			RTN4	0.11824			TRIP6	0.210974			FMN1	0.255165			ABCC1	0.268833			ALDH3B1
	SLC35F5	0.189997			CPPED1	0.171024			SERPINB6	0.13978			XBP1	0.211823			STYXL1	0.187275			MRPL43	0.152466			RND3	0.262099			CA8	0.185186			LAMP2	0.118056			SERPINE1	0.210879			MYOF	0.254609			STX4	0.268475			ANXA11
	BCL2L1	0.189471			ATP6AP1	0.170663			ATL3	0.139602			RHBDF1	0.211774			BCAM	0.187221			RFC2	0.152266			RHOC	0.261929			TMEM144	0.185083			MYOF	0.118054			EHD2	0.210452			SQSTM1	0.254396			S100A11	0.267194			STYXL1
	KRT19	0.189394			NRCAM	0.170551			RNF181	0.139301			ARFGEF2	0.211694			BCL2L1	0.187005			ZNF395	0.152253			CD63	0.260857			RNF125	0.185057			IL18BP	0.11802			LOC100652765	0.209937			REEP5	0.254046			KRT80	0.266126			ZDHHC7
	ANXA3	0.18888			PEPD	0.170102			NEDD4	0.139039			PHLDA2	0.211069			MBTPS1	0.186504			LOC348761	0.152154			NTN4	0.26083			NHLRC3	0.184748			UBE2A	0.117746			S100A11	0.209771			HLA-DMA	0.254003			OBFC2A	0.263493			MVP
	TNS3	0.188311			PDXP	0.169852			C11orf68	0.13827			CAST	0.210338			PJA2	0.186236			C14orf167	0.152031			STX4	0.260692			TBC1D8	0.183408			TMED9	0.117552			LOC100506941	0.209304			MVP	0.253624			CUEDC1	0.262582			OSBPL10
	SLC22A18	0.188222			ALDOA	0.169685			PXN	0.138194			ANXA11	0.209954			NEDD9	0.186139			SCAMP4	0.151495			UBE2H	0.259576			CPN1	0.18315			ZNF439	0.116803			ZNFX1	0.209268			SLC2A1	0.253211			SERPINB1	0.262571			CD55
	BLVRB	0.188066			AK5	0.169568			CLIC1	0.137975			NCEH1	0.209752			CD151	0.185876			FAM186A	0.151473			S100A16	0.25957			CA5B	0.182907			PIGG	0.116669			WDR1	0.209012			LRRK2	0.25277			ERGIC1	0.262242			CAST
	SGK223	0.187896			CA5B	0.168935			SLC2A10	0.137953			ANXA7	0.209372			PPIC	0.185155			LOC100506851	0.151466			SEC24A	0.2591			GLYAT	0.182664			FAM199X	0.11662			CHPF2	0.20901			NRP2	0.252467			CHMP4B	0.262136			CTSZ
	MET	0.187691			DAP	0.168706			TXNDC11	0.13716			B4GALT4	0.209217			SLC2A1	0.184718			C1orf87	0.150935			DAP	0.259024			OMG	0.182272			HPS3	0.11652			ADAM9	0.208979			NDFIP1	0.251967			AHR	0.261654			CD59
	NPC2	0.187356			ICK	0.168683			EHD1	0.137031			TMCO4	0.208541			C16orf58	0.184715			IMMT	0.150897			TGFBI	0.258368			C1orf192	0.181866			OAT	0.116391			C9orf21	0.208601			SP100	0.251152			TGFBR2	0.261636			TM4SF1
	MAN2B2	0.187105			VEGFB	0.16866			CASP8	0.136959			PCYOX1	0.208415			INHBB	0.183789			FAM59B	0.15059			SPECC1	0.25792			LTBR	0.181815			RNF14	0.116099			COQ10B	0.208569			CHPF2	0.250833			TMEM139	0.2611			ASAP2
	FUCA2	0.186907			PSMD10	0.168054			TNFRSF1A	0.136867			S100A6	0.208343			CLIC3	0.183462			HIST1H1B	0.150318			LITAF	0.257219			PMP2	0.181685			PDE11A	0.115943			SERINC3	0.207987			SHANK2	0.250553			PLEKHM1	0.260844			SH3RF1
	TTC7A	0.18612			CENPB	0.167454			GBP3	0.1362			SYTL2	0.207921			C5orf41	0.18325			LOC283481	0.149902			RNF181	0.257005			C16orf93	0.181637			USP9X	0.115056			ANXA2	0.20767			PTTG1IP	0.250387			NEK6	0.259681			CD44
	PRSS23	0.185964			MPP1	0.167336			CFLAR-AS1	0.136141			FTH1	0.207138			PSAP	0.18311			BUD13	0.149874			B4GALT7	0.25633			PIK3CB	0.181277			GABARAPL1	0.114906			GYPC	0.20754			PPIC	0.250243			EHD1	0.259509			OSTF1
	P2RX4	0.185792			PDZD11	0.166374			TALDO1	0.13611			CTSA	0.205697			C20orf43	0.183076			LOC731789	0.149855			ZNFX1	0.255756			BAIAP2L1	0.1812			DNAJC25	0.114484			SECISBP2L	0.207536			TMEM86A	0.249705			CAPG	0.259107			S100A6
	PPL	0.18579			TP53INP2	0.166023			NCEH1	0.136012			SLC35D2	0.20521			MYOF	0.182974			CTDSPL2	0.149652			MGAT4B	0.255702			PFKFB2	0.180717			MORF4L2	0.11411			TRAM2	0.207242			ATP6V0E1	0.248617			FOSL1	0.258692			C19orf33
	MYO6	0.185605			ABHD12	0.165789			GADD45B	0.135836			BLVRB	0.204886			ADAMTS15	0.182264			RAG2	0.149316			TRIM6	0.255556			PEX11A	0.18068			PDAP1	0.113561			THBS1	0.207241			PLA2G15	0.248441			LTBR	0.258628			MAN2B2
	CTSD	0.18502			BRP44	0.165581			FOSL1	0.135836			OSGIN1	0.20472			GPR1	0.182092			SF3B4	0.149236			UGCG	0.255523			SYS1	0.180551			SAR1B	0.11331			UGCG	0.207096			PYGB	0.248321			ARHGAP18	0.258599			PHLDA2
	FRK	0.184602			OBFC2B	0.165176			RER1	0.135599			ICAM3	0.204642			STOML1	0.181206			MGC57346	0.149007			ALDH3B1	0.255295			C8orf75	0.18031			TRIM52	0.113071			GGCX	0.206945			THBS1	0.248001			ACTN4	0.258122			LASP1
	PPP2R5A	0.184372			C7orf55	0.164174			ALOX15B	0.135237			LMNA	0.204563			FTH1	0.181058			BAZ1B	0.148726			SLC2A1	0.255116			CEACAM1	0.180246			SYNM	0.112987			RNF181	0.206849			TSPAN31	0.247965			CAST	0.257672			AHR
	PTPN6	0.18432			SMPD1	0.163963			CYBASC3	0.135098			LOC100507206	0.20377			KIAA0513	0.180978			CERS2	0.148682			FUCA2	0.255089			S100A1	0.179781			AKAP17A	0.112969			CALU	0.206514			ITGB5	0.247927			TUBA4A	0.257538			HSPG2
	TM9SF4	0.183912			PRICKLE2	0.163944			SNAP23	0.135083			CLDN4	0.203755			TPD52L2	0.180725			UBE2C	0.148581			ATXN1	0.254664			ISG20	0.179759			ULK2	0.112921			MICA	0.20603			MGLL	0.246982			FAM129B	0.254895			GATA6
	ANXA11	0.183477			RNF14	0.163868			TMED9	0.134946			SLC25A16	0.203403			TMEM86A	0.180571			FAM123C	0.147891			SLC22A4	0.25438			CLMN	0.178989			PIGA	0.112911			PIGK	0.206029			POFUT2	0.246839			CTSA	0.254711			ADAM9
	GPRC5C	0.182868			FAM210B	0.163738			SYPL1	0.134934			NCOA3	0.203191			MAN1B1	0.180531			FLJ40852	0.147667			CLCF1	0.254096			FCGR2B	0.177812			SKP1	0.112565			MGLL	0.206028			WDR63	0.246798			TTC7A	0.253968			TMEM159
	TINAGL1	0.18283			GJB1	0.163225			CIB1	0.134352			TCIRG1	0.203113			PACS1	0.180219			HAUS4	0.147334			ELL2	0.254041			LINC00326	0.177472			CUEDC1	0.112326			CTSA	0.205812			ARMCX3	0.245827			SLC35F5	0.253481			TMED9
	C16orf58	0.182036			FAM50A	0.163208			BAIAP2L1	0.133988			FAM129B	0.202633			SLC35E1	0.1796			ZNF329	0.146987			MVP	0.253866			GRTP1	0.177364			TMCC1	0.112182			HEG1	0.20533			NBR1	0.245422			EHD4	0.252872			TNFRSF21
	MYOF	0.18193			COX7B	0.162831			MYO1E	0.133894			PRKCD	0.202524			ST3GAL1	0.17951			CACNB1	0.146907			MYH9	0.25367			CELSR1	0.177222			PXDC1	0.111956			SQSTM1	0.20523			TSPAN4	0.245374			TNFRSF1A	0.252486			PPARG
	LRP10	0.181556			CDIPT	0.162669			OBFC2A	0.133839			ATP6V0E1	0.202014			STIM1	0.179426			MRPS27	0.14626			PTTG1IP	0.253277			APOD	0.177062			WWP1	0.111805			CERCAM	0.204794			SLC16A4	0.245243			C19orf33	0.251158			ASPH
	RIPK4	0.181409			PRADC1	0.162646			HOTAIRM1	0.133795			CTSD	0.201855			EPAS1	0.179293			LOC100506649	0.146213			TNFRSF1A	0.253138			SSH3	0.176996			STIM1	0.111781			FN1	0.204063			ZFP36L1	0.245117			SGK223	0.251102			TRADD
	KIAA1598	0.181236			LRGUK	0.162525			CD55	0.133702			KLF4	0.201598			CLU	0.178974			CDCA5	0.146113			LEPROT	0.253031			STK4	0.17692			CD276	0.111468			RRAS	0.204032			FN1	0.244423			BLVRB	0.250618			TINAGL1
	CD2AP	0.181183			YY2	0.1624			PLS3	0.133652			SYPL1	0.200764			MLYCD	0.178575			NCAPG2	0.145855			TPD52L2	0.252994			ANO1	0.176673			MATN2	0.111197			STOML1	0.203992			DAB2	0.244292			TPD52L2	0.250321			RAB20
	FLII	0.181159			GPR143	0.161713			NECAP2	0.132829			CYP4F8	0.20053			PDXDC1	0.178393			SP1	0.145407			GNG12	0.251728			STX16	0.17651			ATP7A	0.111163			ALPK2	0.203472			RAB5B	0.243932			SQRDL	0.249754			EDEM2
	MAL2	0.180815			LOC100505783	0.16167			PACS1	0.132076			CIB1	0.200348			COMMD7	0.177585			LRRC45	0.145352			TMEM184B	0.251306			PIR	0.176226			SLC35E1	0.110878			FBN1	0.202997			PSAP	0.243846			HNF1B	0.249728			ANXA2P2
	HKDC1	0.180583			DAB2	0.161293			POFUT2	0.131964			TNFRSF1A	0.199457			ABHD12	0.176746			FEN1	0.145302			CD151	0.250896			SPRYD5	0.175984			SGCE	0.110107			GNS	0.202971			MANBA	0.243812			SKAP2	0.249707			ANXA3
	DSG2	0.180493			CUTA	0.161152			NANS	0.131885			NPC2	0.199352			MEGF6	0.176743			KCTD2	0.145162			BCL6	0.249864			C8orf51	0.17583			BEND7	0.10994			KDELR3	0.202898			COMMD7	0.243351			ZFP36L1	0.249516			RBPMS
	LGALS3	0.180296			DDT	0.160982			CYR61	0.131689			EDN1	0.198844			FNDC3B	0.176723			TMEM209	0.145042			AGPAT9	0.249672			NR4A1	0.175278			MAGT1	0.109924			NR3C1	0.202677			PPP1R3C	0.243014			PERP	0.249238			OBFC2A
	LPP	0.179543			SYAP1	0.160934			ANKMY2	0.131621			PTPRK	0.198732			ARHGAP1	0.176618			PDS5A	0.14467			CLIP1	0.249556			BTK	0.174914			SLC35F5	0.1099			SYTL2	0.201903			LGALS3	0.242707			PLCD3	0.248562			ARL6IP5
	ZFP36L1	0.179286			PDHA1	0.160599			TJP1	0.131583			C4orf34	0.198364			PPL	0.176347			POGK	0.144662			PPIC	0.249555			MOCS3	0.174646			NME5	0.109808			RTN4	0.201878			CFLAR	0.242683			TGOLN2	0.248545			CAPG
	KIAA0494	0.178998			SEPHS2	0.160534			LOC100288911	0.131526			ELOVL1	0.198227			CHPF	0.176309			KIAA2022	0.144649			ASPH	0.249306			NDE1	0.174319			RAB7A	0.109602			CAV1	0.201845			NEK7	0.242518			FTH1	0.248339			CLCF1
	LSR	0.178821			EPS8	0.160199			LGALS3	0.131485			PRSS23	0.197971			HRCT1	0.175119			LEPROTL1	0.144518			ACTN4	0.248261			NFATC2	0.173898			SPECC1	0.109521			PACS1	0.201708			LAMP2	0.24221			EIF6	0.248254			PLCD3
	ITGA3	0.178538			CDKN2D	0.159652			LOC100506941	0.131481			MAN2B2	0.197766			YIF1A	0.174985			PDE6G	0.14445			GNS	0.247589			PRKCD	0.173412			BHLHE40	0.109392			P4HA1	0.201406			LARGE	0.242206			RBPMS	0.247801			TNFRSF1A
	CYSTM1	0.178446			CRADD	0.159606			SLC9A3	0.131102			CD2AP	0.197519			BCL6	0.173941			SMR3A	0.144282			PEA15	0.247315			RAB3D	0.173251			ADC	0.109389			ITGA3	0.201107			ALDH3B1	0.241887			FUCA2	0.24754			SP100
	GPR56	0.178331			RAB9B	0.15935			LMNA	0.131083			PDXK	0.19695			IFITM10	0.173743			NASP	0.144056			LMNA	0.246916			LOC100506418	0.173169			OSTM1	0.109347			PTPRM	0.200978			RELL1	0.241475			ALDOA	0.247289			AHNAK
	ITM2B	0.178289			GYPC	0.159346			ANXA7	0.130403			CYB561	0.196403			SLC2A4RG	0.173719			LOC100287576	0.143489			EDEM2	0.246573			EML2	0.173098			PRSS23	0.109254			ARL6IP5	0.20014			CTSO	0.240585			AHNAK	0.246569			C3orf52
	RALB	0.178052			C16orf93	0.159076			CCL11	0.130313			AGPAT9	0.196284			LAMA5	0.173713			NFRKB	0.14316			RAB32	0.246515			SPCS1	0.172469			TSPAN17	0.108956			EHD4	0.199958			NEK6	0.240413			BCAR3	0.245605			FUCA2
	CARD10	0.178013			FAM54B	0.159071			LOC100507507	0.130308			TMEM127	0.195997			EPS8L2	0.17347			RFWD3	0.143134			CD44	0.245505			FAM91A1	0.172319			SLC17A5	0.10879			SP100	0.19973			CD151	0.240162			CTSZ	0.245238			ITPR3
	TTC12	0.177764			ATG4A	0.159065			ANXA11	0.130237			GPRC5A	0.195733			MGAT4B	0.172958			ATF2	0.143009			SLC12A8	0.24532			CXorf27	0.171914			CETN2	0.108489			COL12A1	0.199166			TMEM219	0.240052			UGDH	0.245161			PXN
	CRB3	0.177599			TBC1D7	0.159003			TRIM38	0.129675			MIR22HG	0.195702			TMCC1	0.172558			BHMT2	0.142982			ABCA1	0.244452			HTATIP2	0.171307			B4GALT4	0.108478			CYBRD1	0.198734			EIF2AK3	0.23967			IQGAP1	0.243893			EPAS1
	F2RL1	0.177554			LOC641518	0.159003			DYSF	0.129554			TMBIM4	0.195562			ADM	0.172123			POLD3	0.142847			ARL6IP5	0.244306			BDH1	0.171136			DNAJB14	0.107907			LATS2	0.198244			SLC39A13	0.239587			GALNT10	0.243892			SLC16A5
	SPINT2	0.177491			RAB24	0.158555			MIR22HG	0.129524			TRIM56	0.195213			ACSF2	0.172112			SRSF9	0.142732			EDN1	0.244181			RBM47	0.171097			PSMD10	0.107858			ANXA5	0.198218			CRYAB	0.239504			KIAA1522	0.243092			NPC2
	PCSK5	0.17681			YPEL3	0.158194			SRA1	0.129485			TES	0.194872			SLC22A23	0.1721			NFIB	0.142502			WIPI1	0.243668			MBOAT1	0.171038			ASAH1	0.107783			PTPN14	0.197905			MOXD1	0.238574			PPIC	0.242799			TPD52L2
	ZDHHC5	0.176734			ZNF503-AS2	0.157991			TFAP2C	0.129313			TRAF3IP2	0.193973			FUCA1	0.171635			FAU	0.142401			EHD2	0.243462			TFAP2C	0.170928			NR2E1	0.107722			WIPI1	0.197665			PLA1A	0.238469			SERINC3	0.242493			RGNEF
	ENPP5	0.176599			LAGE3	0.157938			TRAM2	0.128951			CTSZ	0.193559			ITFG1	0.171629			CTCF	0.142385			ANO10	0.242995			LINC00467	0.170713			LITAF	0.107602			EMP3	0.197383			ATP10A	0.238285			CD151	0.242348			HLA-E
	GCA	0.176173			NDUFA7	0.157828			AJUBA	0.128808			TUFT1	0.19344			CTSA	0.171459			CXCR5	0.141254			LOC100652765	0.241395			ACADS	0.170381			WBP2NL	0.107524			PARVA	0.197223			IFITM10	0.238037			SH3RF1	0.242277			SH2D4A
	ABCC3	0.175988			PDXDC1	0.157648			RIN1	0.128706			MGAT4B	0.193417			ZER1	0.171118			KIR2DL3	0.141076			DCBLD2	0.240844			SNX10	0.17015			FLNB	0.107484			CD151	0.197098			TNS3	0.237995			RALB	0.241442			OSBPL2
	PTPN3	0.175642			UXT	0.157128			REXO2	0.128693			PRSS8	0.193228			FAM114A1	0.170926			CTBP1	0.140922			WWTR1	0.240192			TGDS	0.170081			RRAGD	0.107481			BAG3	0.197083			GLUD2	0.237808			CFLAR	0.240328			RASSF7
	LRRC1	0.175562			LOC729970	0.157045			LDLRAP1	0.128348			NFKBIZ	0.193185			ATP8B1	0.170473			SIGLEC10	0.140844			CYR61	0.239968			PTPN6	0.169777			RRAGB	0.107457			FAM129B	0.196655			C10orf11	0.237799			SYTL2	0.239994			CHMP4B
	SLC22A5	0.175432			CACNA1A	0.15688			CSDA	0.128158			BCL3	0.192895			NPR3	0.170213			SFR1	0.140152			PLK2	0.23935			TIGD4	0.169629			ECHDC2	0.107426			CTGF	0.196246			PRKCDBP	0.237565			TGFA	0.239044			SLC12A8
	AHR	0.175288			HSD17B10	0.156671			SLC2A4RG	0.12804			PLEKHF2	0.192855			ERGIC1	0.170009			DENND4B	0.14013			ARPC1B	0.238646			KIF9	0.169187			ZNF879	0.107425			ADAM12	0.196221			SFXN3	0.237553			LIPH	0.238939			TMBIM1
	ITGB5	0.175273			DYNC1I1	0.156415			TBRG1	0.127731			GSTK1	0.192785			C16orf7	0.170002			AGTR1	0.140124			TAX1BP1	0.238288			PILRB	0.169019			CD99	0.107409			LMNA	0.19603			LEPROT	0.237182			MGLL	0.23892			KLF5
	WWP1	0.174799			SNHG9	0.156175			MB21D2	0.127253			BCL6	0.192601			ITFG3	0.169841			LOC400548	0.140105			PLEKHF1	0.238157			TMEM50B	0.168851			WWC2	0.107193			FUCA2	0.195762			HLA-C	0.237057			SLC35D2	0.238632			ATP8B1
	ARRDC1	0.174713			FIS1	0.156128			MAS1	0.127084			SGK223	0.192474			SGK223	0.169578			LOC400238	0.139901			PARVA	0.238148			TSNAX	0.168659			CPB1	0.106186			NPC2	0.195431			LRGUK	0.237055			CD63	0.238237			SGK223
	CHMP4C	0.174692			MAGED2	0.156111			NMI	0.127081			TMEM141	0.192429			PPAP2B	0.169553			ACRV1	0.139872			IQGAP1	0.238125			ATP6V1C1	0.16794			FARP1	0.106132			IL13RA1	0.19542			SERINC3	0.235566			CRIM1	0.238223			GALNT10
	PERP	0.174532			LOC645591	0.155906			ELOVL1	0.127052			PDXDC1	0.192277			TLE1	0.169157			GCHFR	0.139849			ZDHHC7	0.23795			LOC100507479	0.167763			UNC50	0.10608			NECAP2	0.195408			PCYOX1	0.235486			C4orf34	0.237443			SAT1
	C2orf18	0.174523			RALY	0.155742			MOB1A	0.126997			NTN4	0.192101			SIL1	0.168494			WHSC1	0.139569			STYXL1	0.237676			FAM83H	0.167684			TTC14	0.105822			SEMA3C	0.195055			ASAH1	0.235356			ATP8B1	0.237166			ALDOA
	TDRD7	0.174453			WDTC1	0.155599			ZNFX1	0.126857			LOC100287813	0.191978			C14orf45	0.168282			BCL7B	0.139409			PPAP2B	0.237426			CRYM	0.16751			LAPTM4B	0.105642			DKK3	0.194698			FARP1	0.234846			RGNEF	0.236288			HM13
	GNS	0.174095			PPIP5K2	0.155556			LACTB	0.126635			PDLIM5	0.191941			KIAA1522	0.168157			MORC4	0.139281			SLC35F5	0.23727			MGC16025	0.167504			CTSD	0.105619			ASPH	0.194471			HLA-E	0.234839			TMBIM1	0.236131			SKAP2
	PARD6B	0.173876			CLN3	0.155315				0.126617			HES1	0.191824			ORMDL3	0.168128			CASS4	0.138775			AMIGO2	0.237196			TOB1	0.16732			IFITM10	0.105355			TMED9	0.194315			RHBDF1	0.234364			ZDHHC7	0.235767			PLK2
	SAT1	0.173598			PRPS1	0.155219			BLVRB	0.126464			KIAA1522	0.19161			PODN	0.167746			CAPZA2	0.13868			PHLDA2	0.236928			FBXO6	0.167198			CTSF	0.105329			PHLDB2	0.19412			FAH	0.234301			CD97	0.235629			FNDC3B
	NPTN	0.173586			S100A13	0.155075			MAN1B1	0.126419			AIM1	0.191561			CRISPLD2	0.167492			CHRNE	0.13868			ACTN1	0.23647			ENTPD5	0.166991			AMIGO2	0.10514			HMOX1	0.193692			ARL6IP5	0.234262			TRAM1	0.23446			TCIRG1
	ARAP2	0.173555			MLANA	0.154821			DDX60L	0.125639			ERBB3	0.191334			P4HA2	0.167005			NAT10	0.138666			ATP2B4	0.236278			LRRC1	0.166932			ATP9A	0.105087			SERPINB6	0.193669			BFAR	0.233797			TALDO1	0.233966			PLEKHM1
	CLDN1	0.173292			TRAK2	0.154804			MZB1	0.125564			KLF5	0.191116			LGALS3	0.16685			LOC127841	0.138585			ZBTB4	0.235812			PTPRZ1	0.166869			INSIG2	0.104823			WWTR1	0.193505			BCL2L1	0.233756			TRADD	0.233639			CD151
	DUSP5	0.172674			QPRT	0.154589			PRSS23	0.125312			MET	0.190835			LOC100506418	0.166274			USP21	0.138367			NEK6	0.235589			AVPI1	0.166609			P2RX4	0.104733			ATXN1	0.192352			NLRP13	0.233392			ERRFI1	0.233606			ARHGEF5
	THRB	0.172565			ZNF880	0.154409			PRIC285	0.125306			RRBP1	0.19059			TXNDC11	0.166238			MORN4	0.13807			IGFBP7	0.235399			BAIAP3	0.166263			ANKIB1	0.104721			AHNAK	0.192296			GYPC	0.233379			CAV1	0.23353			ACSF2
	RAB10	0.172031			NDUFB7	0.153922			SLC12A4	0.125108			SLC12A8	0.190076			ZFPL1	0.166153			LOC284551	0.137758			ABHD4	0.235263			PERP	0.166232			GIPC1	0.10462			ANXA2P2	0.192222				0.233348			SPAG1	0.233241			ANXA2
	TMBIM6	0.172026			HRCT1	0.153458			PARP9	0.125106			LOC100506418	0.189745			PSG5	0.166087			ZBED3	0.1377			RAI14	0.23514			GRHL2	0.16618			EPHX1	0.104508			GNAS-AS1	0.19216			TMED9	0.233159			RNF181	0.233216			IER3
	TES	0.171719			C20orf30	0.153417			STX4	0.125105			SQSTM1	0.189554			THBS1	0.166009			MICU1	0.137671			PDLIM1	0.234648			TFAP2A	0.166124			LOC100652765	0.104109			B4GALT7	0.191705			SCUBE2	0.23283			CARD10	0.233168			LPP
	GLB1	0.171421			PIGT	0.153288			ITGA3	0.125044			C22orf25	0.189544			MKRN1	0.165562			LOC340107	0.13747			IRF9	0.234561			COBL	0.166098			SPINK2	0.104036			ATOX1	0.191683			SLC27A1	0.232293			RUNX1	0.233164			TGFBR2
	GRN	0.171143			MAPK3	0.152972			CCT8L2	0.125016			DHX32	0.1894			PTPRK	0.165233			KCTD3	0.137364			RUNX1	0.23413			AURKA	0.165968			DYDC2	0.103801			PHLDA2	0.191656			CPEB2	0.232292			AKR1C3	0.233061			PTPRK
	TMEM129	0.170978			C21orf33	0.152927			GPN2	0.124992			PON2	0.189143			TTC7A	0.165173			XRCC5	0.13734			AHNAK	0.234031			KCNC3	0.165864			TRIM6	0.103677			FOSL1	0.191576			ZMAT3	0.232243			ELFN2	0.232667			NT5E
	MAN2A1	0.170972			CRNKL1	0.15279			POLD4	0.124987			LAMA3	0.189099			GOLGA5	0.165147			TADA3	0.137265			PLIN3	0.234011			RSPH1	0.165752			MGST1	0.103493			C14orf149	0.191502			GCC2	0.231907			SH3D19	0.232613			ECE1
	TRNP1	0.170911			RAI2	0.152665			GSTA3	0.124648			MGST1	0.188413			GPX3	0.165144			CDCA4	0.137197			TGOLN2	0.233225			MLANA	0.165738			MET	0.103487			NOTCH2	0.191389			ERLEC1	0.231872			SLC10A3	0.232174			SPATA20
	BRE	0.170815			MTMR9LP	0.152613			HSD3B7	0.124501			NAT1	0.1884			GALNT10	0.165128			PLEKHH3	0.136702			OSMR	0.233194			KLF5	0.165334			HCG27	0.103442			NCEH1	0.191265			BICC1	0.231793			RRAS	0.231747			TGOLN2
	BHLHE40	0.170718			CYB5A	0.152449			SPRYD3	0.124251			TMEM63A	0.188342			LIMA1	0.164893			RPRD2	0.136582			ARF4	0.23215			ADIPOR1	0.165126			COPB2	0.103381			SYNC	0.191203			COL4A3BP	0.231712			EFR3A	0.23138			BCAR1
	PTPRK	0.170372			CTSA	0.152237			HOXB7	0.124087			SGMS2	0.188258			CBR3-AS1	0.164893			GDI2	0.135795			ECE1	0.231776			DEF6	0.16512			CRTC3	0.10326			SEC24A	0.190819			ECM1	0.231253			ITPR3	0.230036			WHAMM
	NPIPL2	0.170258			DEPTOR	0.151793			ANXA5	0.123952			CBR3-AS1	0.187746			ALDH3B1	0.16479			UBAP2L	0.135619			CD55	0.23173			LY9	0.165066			ACSM5	0.103165			HEXB	0.19061			PLA2G16	0.231052			MILR1	0.229973			DAP
	SDF4	0.170163			SEMA6A	0.151691			YAP1	0.123665			ARL6IP5	0.187544			TBC1D9B	0.164506			IRF2BP1	0.135487			AFAP1L1	0.231409			CAPN3	0.165059			HSPA2	0.103136			CTSL1	0.190386			SH3BGRL	0.230426			VASP	0.229913			CAV2
	SULT1C2	0.170015			MPV17L2	0.151659			WHAMM	0.123631			ASPH	0.187366			SLC22A5	0.164496			SNAPIN	0.135321			IFITM10	0.231163			LOC151534	0.164792			CPPED1	0.10306			SRGN	0.190152			TMEM150A	0.23005			HKDC1	0.229911			SSH3
	EFR3A	0.16999			LOC285000	0.151623			PANX3	0.123494			LIPH	0.187139			FANK1	0.164443			MCART6	0.135318			TMEM127	0.231037			LOC647323	0.164512			FAT1	0.103007			GRAMD3	0.189828			KIF12	0.229984			RAB20	0.229729			SLC35F5
	CD9	0.169894			ERI3	0.151592			KDELR3	0.123404			RBM47	0.186991			LMAN2	0.164384			WDR48	0.135309			SLC10A3	0.231005			CCDC64	0.164413			YIPF5	0.102914			POLD4	0.189665			ATOX1	0.22965			ASAP2	0.229614			EDN1
	PPAP2C	0.169794			UBL4A	0.151343			MOB3C	0.123396			CD63	0.186952			PPP1R3D	0.164169			CACNG2	0.134985			LOC100288911	0.230851			TMEM62	0.164232			GPNMB	0.102873			OBFC2A	0.189629			TMBIM4	0.22949			NTN4	0.229565			NFKBIZ
	LOC100505650	0.169779			REPIN1	0.151313			BCAR3	0.123363			PQLC3	0.186316			HBP1	0.164075			SETD8	0.134608			TRADD	0.230756			TMEM87A	0.164225			UBE2B	0.102792			TMF1	0.189581			CD59	0.229139			ECE1	0.229131			FOSL1
	SGMS2	0.169614			FAM167B	0.151034			EGFR	0.122927			YAP1	0.186253			PIGT	0.163975			ZNF142	0.134457			GBP3	0.230618			NDFIP2	0.164061			BHMT	0.102758			RND3	0.189517			C4orf34	0.228831			TGM2	0.229077			SPAG1
	DHRS3	0.169396			RNF114	0.150978			PQLC3	0.122892			KIAA1598	0.186225			PPP1R3C	0.163659			SUMO4	0.133808			OSTF1	0.230154			GAS7	0.164019			AAK1	0.102724			FADS3	0.189445			PYROXD2	0.228784			OSGIN1	0.22862			ELOVL1
	KIAA1804	0.169383			NDUFB11	0.150962			HBEGF	0.122848			ITPR3	0.186211			PINK1	0.163572			YWHAG	0.133715			TNFRSF21	0.230154			MZB1	0.16378			FAM73A	0.102494			CAP1	0.18935			RDH8	0.228505			PLK2	0.228585			EFR3A
	NUDT22	0.169264			GNS	0.150961			TRIM5	0.122747			BCAR3	0.186055			PRSS23	0.163563			KIFAP3	0.133665			ANXA1	0.230064			MREG	0.163356			DHRSX	0.102442			CCDC80	0.189013			METRN	0.228333			IL18	0.228448			P4HA2
	SERPINA1	0.16908			CREBL2	0.150838			ARPC2	0.122374			IQGAP1	0.185978			RAB22A	0.163451			GPR34	0.133538			AXL	0.230053			TMBIM4	0.163223			AKR1B10	0.102299			UEVLD	0.188878			CLCN7	0.228075			TRIM56	0.228446			THRB
	RHPN2	0.169016			GAPDHS	0.15067			UPP1	0.122249			PPFIBP2	0.185682			ZBTB4	0.16326			ZNF75D	0.133528			NPC1	0.229471			RPRD1B	0.16297			ARF4	0.102239			FAM214B	0.188865			FAM114A1	0.228042			PLEC	0.227756			F11R
	MYO5B	0.169			UQCRQ	0.150603			STX7	0.122063			REEP5	0.185584			SLCO2A1	0.16301			SHOC2	0.133509			MGAT1	0.228833			PRKAG1	0.162931			TRAM1	0.102121			REXO2	0.188799			TRIM8	0.227679			OSBPL10	0.227518			CD82
	ZNF600	0.168982			S100A1	0.150592			CAMTA2	0.121963			OSBPL10	0.184566			SCNN1A	0.162556			LOC389641	0.133186			ACSF2	0.228818			RAD21-AS1	0.162879			C9orf5	0.101978			TSPAN4	0.188329			KLHDC7A	0.227334			PXN	0.227477			SLC35D2
	ITCH	0.168838			KCND2	0.150561			ABHD4	0.121734			DSP	0.184018			C9orf7	0.162458			SNRNP27	0.133083			LOC100507507	0.228229			EDNRB	0.162833			MORC4	0.101921			RAB11FIP5	0.188287			TMED7	0.22733			LPP	0.226896			ARFGEF2
	ATP1B1	0.168791			PLXNB3	0.150498			IFIT1	0.121675			SPSB2	0.183932			RRBP1	0.161776			GUCY1B3	0.133067			EFEMP1	0.228121			CCDC129	0.162826			ITGAV	0.101721			PTPLA	0.188236			MBNL2	0.227157			PLIN3	0.226296			PGPEP1
	TSPAN1	0.168497			LINC00518	0.150495			EHBP1L1	0.121617			TRADD	0.183871			FASTK	0.161416			SF3B2	0.133048			PDP1	0.227319			MTHFSD	0.162077			GULP1	0.101685			DST	0.18812			PARD3B	0.226909			SMAGP	0.22606			ICAM3
	CTBS	0.168175			RGL3	0.150482			FBXW5	0.121456			GATA6	0.183716			WWC3	0.160989			CACNA1G	0.132998			EPAS1	0.227271			GPR56	0.16204			DNAJB1	0.101458			LOC100288911	0.187846			TOLLIP	0.226774			TCIRG1	0.226049			CLDN4
	BTC	0.168136			ATP6V0D1	0.150429			IRF7	0.12127			COMT	0.183485			ARSD	0.160753			POGZ	0.132843			AHR	0.227253			ENOSF1	0.161759			RUFY3	0.101348			LYSMD3	0.187634			PARP10	0.226486			ANXA7	0.225932			YIPF2
	CDH1	0.168109			KIAA1324	0.150253			PIGV	0.121127			NUDT22	0.1833			LRRC32	0.160519			CWF19L1	0.132821			COMMD7	0.226767			GPR180	0.161751			DUSP5	0.101304			S100A6	0.187617			PRRC1	0.226362			HLA-C	0.225588			EIF6
	C19orf33	0.167759			APOO	0.150046			FZD7	0.120926			ITGA3	0.183139			TMEM120A	0.160475			PKI55	0.132819			AIM1	0.226576			ARRDC1	0.161213			GOLPH3	0.101262			FSTL1	0.187377			DNAJC3	0.226263			MIR22HG	0.225554			TRIM38
	LLGL2	0.16747			CYB561D2	0.150028			FNDC9	0.120876			ELF3	0.183076			ITGA3	0.16034			COX8A	0.13275			ANXA2P2	0.22654			DNAJC3	0.161053			NR3C1	0.100959			CAV2	0.187252			RETSAT	0.225425			VAMP8	0.225146			CRIM1
	DIAPH1	0.167404			HSBP1	0.149924			EFHD2	0.120833			NIPAL3	0.182884			GNPTG	0.160314			PA2G4	0.132707			IFIT3	0.226506			PTER	0.160974			KIAA0232	0.100919			PTPRJ	0.187197			HLA-B	0.224921			STBD1	0.225127			SGMS2
	LGALS2	0.167305			ZNF14	0.149889			ATP6V0E1	0.120775			CHMP2A	0.182003			JPH2	0.160019			RBM48	0.132612			CD109	0.226267			PRKCZ	0.160694			C5orf54	0.100881			ARPC1B	0.186806			LAMP1	0.224727			APLP2	0.224966			TGFA
	C1orf186	0.167126			JOSD2	0.149868			C11orf87	0.120766			TMEM9B	0.181681			LRP1	0.159961			LOC400958	0.132608			PDXK	0.225385			MBP	0.16043			PPBPL2	0.100449			IKBIP	0.186669			TMEM106A	0.224693			DST	0.22459			MGLL
	BCAM	0.167121			C11orf75	0.149671			NDE1	0.120754			SH3RF1	0.181299			EDEM2	0.159915			IMPDH2	0.132437			PERP	0.225318			PLEKHA1	0.160206			ZNF14	0.100415			TFPI2	0.18659			NCSTN	0.22447			SGK2	0.224389			SQRDL
	FGD6	0.167066			SORT1	0.149565			TTC7A	0.120709			LAMP2	0.181072			HDAC11	0.159781			UQCRC1	0.132396			ANXA5	0.225204			RNF13	0.160118			RAB9A	0.100239			CD44	0.186399			FLG	0.224422			ANXA1	0.224331			SH3D19
	CTSH	0.166912			TRIM9	0.149407			PTGR1	0.120626			SPDEF	0.180736			GOLGB1	0.159749			DPYS	0.132385			CLIP4	0.224863			CREG1	0.159528			HMOX1	0.100108			MYLK	0.186378			FMOD	0.223859			LRP10	0.223495			VASP
	ACTN4	0.166358			SEC11C	0.149286			NEAT1	0.120501			CTNNA1	0.180666			TNFRSF12A	0.159423			CDKN2AIPNL	0.132086			LASP1	0.224508			RDH13	0.159513			ZNF75A	0.100093			BHLHE40	0.1862			TXNDC11	0.223587			BCL9L	0.223486			COMMD7
	F2	0.166324			TEX261	0.148829			MEI1	0.120377			SLC10A3	0.180603			ECE1	0.159371			C12orf65	0.132036			CTSZ	0.224497			ARSG	0.159285			C19orf12	0.100008			UBTD1	0.186185			TOM1	0.223337			DAP	0.223256			CD63
	C9orf95	0.166205			SLC25A45	0.148744			LATS2	0.120373			ARHGAP29	0.180378			LOC100505786	0.159209			CREBZF	0.131979			COPB2	0.22447			MAN2A2	0.159238			C9orf131	0.100003			ZYX	0.18599			S100A11	0.222905			MLPH	0.22321			LOC100652765
	PRSS8	0.166127			NDUFA1	0.148674			BET1	0.120335			SEL1L	0.180181			XBP1	0.159079			GPR146	0.131809			OPTN	0.224431			PTPN3	0.158755			FBXO6	0.0999364			LOC100507507	0.185774			LOC730102	0.222696			GNG12	0.223182			PTPRJ
	MCCC2	0.165751			LINC00261	0.148581			TMEM165	0.120149			STX4	0.180164			ZDHHC7	0.158613			C11orf10	0.131796			PLOD2	0.224259			PLLP	0.158637			SPNS1	0.0998806			TFE3	0.185648			TXNIP	0.222596			CLIC1	0.223155			BHLHE40
	TMEM37	0.165689			RNF182	0.148425			HFE	0.120137			DSG2	0.180021			TMEM127	0.158567			RTEL1-TNFRSF6B	0.131781			GIPC1	0.224046			PIGA	0.158444			PGRMC2	0.0998729			RAI14	0.185533			ITGB3	0.222509			F3	0.222796			B4GALT7
	LAMA3	0.165474			ABCG5	0.148392			PPP1R3D	0.120011			COQ10B	0.179599			TAX1BP1	0.158539			ENPP7	0.131513			HEXB	0.223783			TGFBR3	0.158309			GNS	0.0997335			MAN1B1	0.185264			TMEM127	0.222374			GDE1	0.222702			ARHGAP18
	TJP1	0.165396			MLPH	0.148218			DNMBP	0.119983			GALNT3	0.179534			KRT19	0.158465			PAXIP1	0.131391			SERPINE1	0.223692			TYR	0.158165			GRINA	0.0994735			MT2A	0.185056			LOC100126784	0.222292			PTTG1IP	0.222255			SNX33
	HEXB	0.165286			TCF19	0.148146			GOLGA2	0.119901			PXDC1	0.179461			PERP	0.158462			CUTC	0.131354			RBMS1	0.223684			CHST6	0.158154			PLOD2	0.0994127			FAH	0.184972			DCUN1D3	0.22222			PHLDA2	0.222222			SEMA4B
	MORC4	0.165027			PIP4K2A	0.147731			GSTK1	0.11987			C4orf19	0.179388			STK19	0.158406			ALYREF	0.131343			SLC35A2	0.223403			PRR15	0.158115			LMAN2L	0.099344			DFNA5	0.184444			SEL1L	0.222215			CD55	0.222054			ZFP36
	PAX8	0.164943			TRIM63	0.147466			ZBTB38	0.119799			IER3	0.179386			HRASLS2	0.1584			LINC00515	0.131303			MICA	0.223144			CCDC159	0.158084			PPAPDC1A	0.0992631			STX7	0.183954			STAT1	0.221867			FHL2	0.221982			ITPRIPL2
	PIP4K2C	0.164752			PGPEP1	0.14743			RHOC	0.119453			FZD6	0.179214			LOC100652765	0.158329			PARP1	0.131261			SAR1B	0.223069			LOC100507058	0.158046			PRDX4	0.0990509			LOC100132891	0.183455			C4orf19	0.221407			WFS1	0.221899			STX4
	KIAA0040	0.16469			CMC2	0.1474			MAP3K6	0.119111			FAM102A	0.17917			TMTC1	0.158312			CDC6	0.131209			NT5E	0.222756			TEX33	0.157957			IGFBP5	0.0988144			ELOVL1	0.183053			STIM1	0.221353			VMP1	0.221544			AJUBA
	DSP	0.164438			DBI	0.147365			SP140L	0.119073			TNFRSF12A	0.179068			CHPF2	0.15827			PBRM1	0.131208			AMOTL2	0.222511			SLC33A1	0.157945			SPP1	0.0987812			GOLT1B	0.182967			STAT6	0.22084			ZFP36	0.221214			SYTL2
	CYP4F11	0.164355			AP1S2	0.147293			PLK2	0.118908			NDRG1	0.178974			GSN	0.157887			SHPK	0.131085			COL12A1	0.222096			APEH	0.15794			VMP1	0.0987641			RFTN1	0.182643			FAM102A	0.220824			CASP4	0.221103			COMT
	UPP1	0.16417			ERGIC1	0.147179			SCAND2	0.118833			C3orf52	0.178777			MBNL2	0.157847			HIPK3	0.130909			BMP1	0.221752			SLC16A6	0.157829			RBM41	0.0987356			PTPN1	0.182457			CHPF	0.220656			EDEM2	0.220716			ORAI3
	C17orf110	0.164138			TMEM170B	0.147161			SH2D4A	0.118824			NEK6	0.178684			ZCWPW1	0.157459			INSRR	0.130877			EMP1	0.221569			FAM195A	0.157808			SLC46A3	0.0987152			TNIP2	0.182335			LAMA4	0.220644			GATA6	0.220435			USP53
	DCDC2	0.164092			TYR	0.147097			KLHL36	0.11875			HRASLS2	0.178377			TGOLN2	0.157444			MCM4	0.130618			TRAM1	0.221483			FMN1	0.157512			CLN3	0.0985078			LOC100505634	0.181851			PARP3	0.220623			GBP3	0.22005			PARVA
	RASSF7	0.164077			ABCD1	0.146564			SNX6	0.118631			TALDO1	0.178159			DSP	0.157159			LUC7L2	0.130598			CAPG	0.221008			IRF4	0.157372			SLC6A6	0.0984997			RRAS2	0.181617			HRCT1	0.2206			CD59	0.219993			JAG1
	EPHA2	0.1639			MOSPD3	0.146161			STAM2	0.118568			DSTN	0.177662			DAAM1	0.15711			POLA1	0.130412			FHL2	0.220899			CHKA	0.157331			LRP10	0.0980877			HK1	0.181553			LYST	0.220479			TXNDC11	0.219698			TM9SF4
	HSD3B7	0.163389			ABCB6	0.14593			RBM7	0.118546			CRIM1	0.177531			LEPROT	0.156672			FAM189B	0.130272			YIPF2	0.220884			LSR	0.157328			FZD6	0.0980388			YAP1	0.181165			HTA	0.220443			TRIM8	0.219598			ERGIC1
	C4orf19	0.163307			PKN1	0.145922			LOC284454	0.118471			S100P	0.177447			NCEH1	0.156651			CASKIN2	0.130012			HLA-C	0.220875			LINC00518	0.15726			ARRDC3	0.0980147			GLIS3	0.180713			FLJ11235	0.219878			ARHGAP26	0.219402			STIM1
	CGN	0.16313			PPAPDC1A	0.145884			LOC100507338	0.118466			PSAPL1	0.177406			CD59	0.156481			CRYBA2	0.130011			FOSL1	0.220847			MPZ	0.157259			CCDC149	0.0979679			ADM	0.180671			S100A1	0.219421			GSTK1	0.219399			ARHGAP1
	EGFR	0.162919			CPN1	0.145855			NR3C1	0.11816			TMEM62	0.177379			ANKRD30B	0.156358			BCORL1	0.129971			PHLDB2	0.220828			FAM167B	0.15724			PILRB	0.0978917			DLGAP4	0.180668			NCOA4	0.219345			C3orf52	0.219123			SYS1
	TMEM2	0.162916			GPR155	0.14585			VAMP3	0.117941			SPPL2A	0.177154			DST	0.156292			ADAM5P	0.129956			IL6	0.220592			PLAC4	0.156935			BFAR	0.0978762			OSTM1	0.18046			RNPEPL1	0.21926			SP140L	0.219084			ARRDC1
	TNFRSF12A	0.162492			PLXND1	0.145773			KNCN	0.117929			PIGV	0.1769			PRICKLE1	0.156278			SSBP1	0.129886			LMCD1	0.220549			S100B	0.156791			43161	0.0978232			MAP4	0.180407			FAM167B	0.219222			HSPG2	0.218832			AIM1
	SFMBT1	0.162393			C22orf25	0.145764			UEVLD	0.117869			LASP1	0.176829			SLC35A2	0.156186			WFDC10A	0.129676			TMEM140	0.220506			GPR18	0.156564			GBA3	0.0977863			CAP2	0.18039			VAT1	0.219144			TMED9	0.218802			TES
	ERBB3	0.162343			SLC35A2	0.145683			HYLS1	0.117856			CD9	0.176754			LOC100506431	0.156154			VEZF1	0.129668			FAM176A	0.220502			CDK2AP2	0.156544			COQ10B	0.0977568			ITGA5	0.180349			DSTYK	0.218457			SYS1	0.218567			CARD10
	TSPAN15	0.162191			SAR1B	0.14563			CCDC88B	0.117827			CD59	0.176453			LINC00312	0.155744			RTN3	0.129619			GADD45B	0.220087			MNX1	0.156486			CTSA	0.0976216			MYL9	0.180283			MYO1E	0.218276			NAT1	0.218413			AKR1C3
	BAIAP2L1	0.162145			TMEM175	0.145615			CSF2RB	0.117774			MAL2	0.176406			PDXK	0.1554			MAK16	0.129565			ANXA2	0.219813			PRRG2	0.156434			ZBED1	0.09762			MYH9	0.180132			TGM2	0.217941			UBE2H	0.218298			LIPH
	PDZK1IP1	0.161858			SOD1	0.145541			WWTR1	0.117456			AGR2	0.176346			PTTG1IP	0.155359			JMJD5	0.12945			TGFB2	0.219621			FHDC1	0.15642			PLS3	0.0975652			PPP1R3C	0.180112			SCARB2	0.217829			KRT19	0.218191			PRELID2
	YAP1	0.161629			ZMYND8	0.145484			OGFR	0.117224			MYO1E	0.176325			SHROOM3	0.155325			ZFP91	0.129444			PPP2R3A	0.219548			HLA-DMA	0.156327			LPCAT1	0.0975054			DUSP3	0.179768			TMF1	0.217686			SLC2A4RG	0.218106			THBS1
	GPRC5A	0.161367			NPPB	0.145229			PRKAG1	0.116734			BAIAP2L1	0.176208			ARFGAP1	0.155225			LY6G5C	0.129268			IFI35	0.219538			S100P	0.155985			FUCA1	0.09742			PAPSS2	0.179519			ITIH5	0.217627			SLC16A5	0.218065			PLEC
	ZBED2	0.16133			ENPP5	0.145198			C1orf105	0.116719			ITPRIPL2	0.176077			CPEB4	0.154597			YWHAE	0.129098			TMBIM1	0.219532			CDH1	0.155949			SCARB2	0.0973615			PLOD1	0.179485			HPS1	0.217429			MAN2B2	0.217939			SSFA2
	NUAK2	0.161239			AKR7A2	0.144924			USP53	0.116557			RNF144B	0.176024			COMT	0.154558			PMCHL2	0.129043			FN1	0.219206			YWHAB	0.155771			CPQ	0.0973148			PLK2	0.179198			LPXN	0.217328			UEVLD	0.217896			ITGA2
	SPATA20	0.161234			HINT1	0.144815			LOC100505718	0.116282			CCPG1	0.175843			MBOAT7	0.154553			LYVE1	0.128919			PTPRK	0.219165			ENTPD2	0.15576			CA5B	0.0971373			NR1H2	0.179163			TMEM159	0.21709			ANXA2P1	0.217805			ANXA2P3
	SPECC1	0.161086			LOC389023	0.14475			ARHGAP18	0.116104			FNDC3B	0.175713			ARL6IP5	0.154448			HAX1	0.12882			ITCH	0.218982			TRIM63	0.155435			PGK1	0.0971148			GNAI2	0.179147			ARSD	0.216928			NT5E	0.217076			TPCN1
	SSH3	0.161018			PPARGC1A	0.144515			LRRFIP1	0.115937			TSKU	0.175658			RNF13	0.154408			LOC100505484	0.128736			TAGLN2	0.218772			SELT	0.155328			SLC41A2	0.097084			SMPD1	0.178857			RNASET2	0.216889			DCUN1D3	0.216379			ANXA2P1
	CDCP1	0.160998			PCMT1	0.144408			DST	0.115815			ALDH3B1	0.175313			LITAF	0.154242			ATRIP	0.128486			CDC42EP3	0.218699			ZNRF2	0.15528			P2RY6	0.0970253			PDLIM2	0.178354			HM13	0.216746			ZDHHC9	0.215891			FLNB
	AJUBA	0.16071			CXXC5	0.144329			C6orf147	0.115738			RER1	0.175242			ACOT8	0.154169			UBAC1	0.128383			SLC9A7	0.218485			SLC15A1	0.155047			PHF1	0.0969651			ANXA2P1	0.178145			C15orf37	0.216718			SPSB2	0.21577			WFS1
	PCBD2	0.160579			ARHGAP1	0.144294			CASP4	0.115735			HEBP2	0.175121			SH3BP4	0.154036			E2F1	0.128341			MGLL	0.218476			ARRDC4	0.154834			ZBTB4	0.0969598			RRBP1	0.178029			PDE11A	0.216426			PRELID2	0.215549			PLA2G15
	EPCAM	0.160365			ATP2A3	0.144188			HOXC11	0.115693			RALGPS2	0.174972			YIPF3	0.153971			KCNS1	0.128104			CALU	0.218408			FGD4	0.154685			OSBPL2	0.0967405			PSG5	0.177775			C22orf13	0.216398			ACSL5	0.215035			LIMA1
	HGD	0.160112			KANK1	0.144169			NLRX1	0.11561			EDEM2	0.174935			RBPMS	0.153761			FDXACB1	0.128098			MYO1E	0.218315			SLC9A8	0.154597			PDGFRL	0.0967381			FAM176A	0.177586			MGAT4B	0.216375			SMAD3	0.214564			ATP1B1
	SQRDL	0.160109			TMEM120A	0.144004			SVIL	0.115595			ARHGEF5	0.174864			NCOA3	0.15373			SLC38A2	0.128094			S100A6	0.218225			OXSM	0.154326			LINC00520	0.0967298			GNPTAB	0.177339			TIMD4	0.216239			EPHA2	0.214546			F3
	UXS1	0.160092			DSCR3	0.143993			CAST	0.115563			EPN3	0.174775			MIR22HG	0.15367			ARPC4	0.128032			KIAA1609	0.217997			SLC7A5	0.154266			GLIS2	0.0965736			AOX1	0.177275			IL6ST	0.215988			TNFRSF21	0.214477			BAIAP2L1
	HERPUD2	0.16005			FAM3B	0.143827			IFNB1	0.115562			SAT1	0.174392			CA5B	0.153556			ZSCAN22	0.127954			RTN4	0.217945			LINC00521	0.154144			EFCAB2	0.0965234			HLA-E	0.177238			ITFG1	0.215911			KLF5	0.214433			GIPC1
	WFS1	0.159998			ZBTB8OS	0.143797			TMEM87B	0.115502			DNAJC5	0.174304			ANO10	0.153491			CEP57L1	0.127883			LPP	0.217892			NR4A2	0.154138			CEP41	0.0965055			HTRA4	0.17696			DYSF	0.21585			IL15RA	0.214112			ARSD
	TMEM184A	0.159874			KCNN2	0.143736			PPP1R35	0.115456			AKR1C3	0.17424			LIPH	0.153136			TMEM239	0.127786			SRPX2	0.217882			ARHGEF16	0.154002			LOC100506105	0.0965043			WNT5A	0.17655			LAPTM4A	0.215836			HLA-E	0.214043			DSG2
	AGTRAP	0.159603			C22orf32	0.143727			PPIE	0.115418			HSPA1A	0.174136			ENPP5	0.153008			LOC100287765	0.127675			LACTB	0.217875			PLXNB3	0.153986			ITPR2	0.0964868			IL6	0.176248			UXS1	0.215276			ARL6IP5	0.213941			SH3BGRL3
	ESRP2	0.159572			MAZ	0.143581			STARD5	0.115372			YIPF2	0.17412			CHMP4B	0.152873			RNF214	0.127629			NRP1	0.217491			ARHGAP12	0.153934			GREB1L	0.0962371			RAB27A	0.175976			NEAT1	0.215034			SPATS2L	0.213884			TUBA4A
	RHOD	0.159408			ZNHIT1	0.143421			GPX8	0.115354			ASL	0.174029			WIPI1	0.152108			IQCF4	0.127554			LMAN2	0.216763			TRPV4	0.153908			HCCS	0.096212			GLIPR1	0.175931			SIL1	0.214817			NRP1	0.213783			LRRC8E
	ARHGAP18	0.159172			PPM1H	0.143374			ITPRIPL2	0.115256			AGFG2	0.173951			MGST1	0.151839			ZNF786	0.127399			DKK1	0.216652			FCRLA	0.153897			ZMPSTE24	0.0960847			GALNT10	0.175862			CYB5R1	0.214714			LAMA3	0.213769			RUNX1
	MMP7	0.159079			EN2	0.143019			MB21D1	0.115243			KRT19	0.17384			TMEM159	0.151804			CHRM1	0.127389			ITGA2	0.216645			BMP8B	0.153731			SYTL2	0.0960103			PGK1	0.175654			HLA-G	0.214609			ANXA2P2	0.213117			PPP1R3D
	MAGT1	0.159014			MED8	0.142958			TBC1D10A	0.115221			EPS8L2	0.173823			DNAJB9	0.151765			LOC440117	0.127174			STAT2	0.216638			SLC19A2	0.153616			HTR3B	0.0957937			SAMD4A	0.17541			FNDC3B	0.214435			PLEKHA2	0.212978			ASL
	HLA-E	0.158815			LOC285401	0.142942			PXDC1	0.11509			TMEM184B	0.173785			KCNK6	0.151761			UBE2M	0.127028			FBXO32	0.216305			SLC37A1	0.153597			EPDR1	0.0957074			STX4	0.17539			TPP1	0.214353			MYO1C	0.212908			C9orf167
	CLIP1	0.158785			TIGD7	0.142643			PPP1R13L	0.114937			F11R	0.173722			TRAPPC6A	0.151599			REEP2	0.126991			C15orf52	0.216247			C10orf90	0.153581			APOC1P1	0.0955522			CPQ	0.174902			RBPMS	0.213896			TINAGL1	0.212618			ACTN4
	LIPH	0.158609			PTPN1	0.14262			SAMD9	0.114831			CASP10	0.173686			TMEM184B	0.151584			ADAMTSL3	0.126703			TGFBR2	0.216228			C14orf182	0.153568			TRIM48	0.0952248			OGFRL1	0.174685			INSIG2	0.213869			SSFA2	0.212427			GRN
	FAM110C	0.158518			ITGB3	0.14242			CD44	0.114739			HGD	0.173483			KIAA1462	0.151282			TBC1D8	0.126679			EIF6	0.21605			ZDHHC20	0.153548			SEC62	0.095182			FLNA	0.174597			ST3GAL1	0.213718			PTPRK	0.212105			MIR22HG
	TRAM1	0.158453			ALKBH6	0.142305			TAP1	0.114736			HPGD	0.173128			ATP9A	0.151191			FAM165B	0.126641			TAPBP	0.216021			B4GALNT3	0.153491			MIR22HG	0.0951345			PLOD2	0.174384			ANKRD30B	0.213437			DCBLD2	0.212093			UPP1
	ITPR3	0.158417			C5orf34	0.142219			SDC4	0.114622			PRRG2	0.172998			S100A16	0.15112			KLF17	0.126639			HM13	0.215974			OSBPL10	0.153431			MGAT4B	0.0950975			LAMB2	0.174348			CALCOCO1	0.213168			MYADM	0.211969			CLIC1
	C17orf78	0.158396			BAMBI	0.142127			OR52D1	0.114458			GOLGB1	0.172838			ZDHHC9	0.151006			HMHB1	0.126548			FUCA1	0.215908			FAM110C	0.153384			COMMD7	0.0950693			PON2	0.173982			LGALS8	0.21314			IL13RA1	0.21182			DTX2
	MLYCD	0.158241			PEX5L	0.142103			CCDC159	0.11427			CLIC1	0.172688			ATP6AP1	0.150858			PRKDC	0.12652			PSAP	0.215775			SPAG5-AS1	0.153378			SMURF1	0.0950684			MATN2	0.173861			LOC100129034	0.212804			COMMD7	0.211585			KIAA0494
	TAPBP	0.158192			INHBB	0.142075			ADCY4	0.114196			MPPE1	0.172666			ATP2B4	0.150782			TATDN2	0.126479			STIM1	0.215664			TSPAN1	0.153347			LOC285758	0.0950497			IGFBP7	0.173833			TRH	0.212662			TGFBI	0.21136			RHOC
	DPP4	0.158182			MXD3	0.142071			SLC2A3	0.11393			CORO1B	0.172151			RHBG	0.15063			C17orf64	0.126442			LEPREL1	0.215506			PRICKLE3	0.153346			WIPI1	0.0950203			COPZ2	0.173736			CALU	0.212561			TBC1D2	0.210808			UBE2H
	INADL	0.157728			SLC45A2	0.1416			DHX32	0.113906			HEXB	0.172082			REEP5	0.15054			FAM116A	0.12642			FTH1	0.215197			LOC100507501	0.153341			KDELR2	0.0947908			APOBEC3B	0.17349			MR1	0.212466			SLC25A43	0.210506			SUMF1
	SPSB2	0.157426			WIPI1	0.141557			TMED3	0.113803			SLC2A4RG	0.171982			DYNLRB1	0.150477			IGLON5	0.126165			CHMP4B	0.215076			HSPA1L	0.153096			C12orf39	0.0945122				0.172768			S100A10	0.212464			FNDC3B	0.210043			HEXB
	CLDN16	0.157325			POP4	0.141491			STAT1	0.113562			TRIM38	0.171625			PAMR1	0.150212			PRKAG2	0.126156			PLA2G15	0.214992			DKFZp686O1327	0.152985			HM13	0.094474			UBE2H	0.172651			SPATS2L	0.212447			RRBP1	0.210009			STX3
	FAM102A	0.157289			LOC100506380	0.141456			BET1L	0.113536			CYBASC3	0.171605			MET	0.149684			ATN1	0.12586			DST	0.214702			MED18	0.152951			SYCN	0.0942397			NRP1	0.172499			SMPD1	0.212387			FLNB	0.209998			PYGB
	OSTF1	0.157027			CCDC167	0.141373			LAMB2	0.113465			LOC553103	0.171409			C6orf89	0.149411			C4orf42	0.12581			FAM214B	0.214702			ZFYVE19	0.152902			VPS35	0.0942341			SLC35F5	0.172302			SGK223	0.21216			TMEM159	0.209939			TXNDC11
	CDS1	0.156979			CNPY4	0.140718			FLYWCH1	0.11329			C6orf132	0.171271			EPS8	0.149296			DHX57	0.125781			VEGFC	0.214597			LOC645249	0.152876			GCLM	0.0941511			PINK1	0.172053			FAM134A	0.212107			ARHGAP1	0.209866			GNG12
	GALE	0.156762			NME5	0.14068			TMEM138	0.113245			C1orf85	0.171228			CERCAM	0.14904			KLF11	0.125752			RARRES3	0.214482			B3GNT2	0.152724			MFGE8	0.0941477			VAMP5	0.171859			IMMP2L	0.21203			WWC1	0.209782			MECOM
	FZD5	0.156644			SLC16A6	0.140373			SLC22A11	0.112977			INPP4B	0.171166			C20orf111	0.148884			DGCR10	0.125737			B4GALT4	0.214397			OSTF1	0.152649			SGSH	0.094102			MSRB3	0.171834			GOLGA3	0.211974			TNIP1	0.209771			HKDC1
	PLLP	0.156625			SMYD3	0.140125			PARP14	0.11296			GSTA3	0.170883			LPP	0.148842			CDH18	0.125646			HSPG2	0.214384			NBEAL2	0.152589			SERINC1	0.0940484			CREB3L2	0.171833			FAM198B	0.211853			SAT1	0.209746			RBM47
	STIM1	0.156504			PNPLA8	0.140113			PPAP2C	0.112938			AHNAK	0.170744			TINAGL1	0.148804			ZC3H18	0.125554			GRN	0.214348			NCOA3	0.152506			S100A10	0.0938081			TMEM184B	0.171592			SFTPC	0.211715			TMEM127	0.209537			TNIP1
	SYNGR2	0.156312			CHCHD3	0.140045			KLF4	0.112935			SPATA20	0.170627			LOC100507206	0.148709			KRTAP1-1	0.125395			MGST1	0.214277			LOC100507498	0.152452			TSPAN9	0.0938033			FYCO1	0.171496			RAB20	0.211156			CLIP1	0.209365			JMJD8
	PSD4	0.156078			PPAP2B	0.140037			FNDC3B	0.112813			GNS	0.170413			DNAJC4	0.148638			FER1L6-AS1	0.125269			PLEKHM1	0.21416			PRSS33	0.152335			TMEM99	0.0937343			PSG9	0.171428			ARL1	0.211123			DTX2	0.209267			BLVRB
	SUMF1	0.156045			CCDC67	0.139961			DUSP22	0.112799			ACSF2	0.170386			PPP1R13L	0.148564			DIDO1	0.125082			CHPF2	0.213562			TEKT5	0.152302			PQLC3	0.0936854			LOX	0.171346			TENC1	0.210995			CD2AP	0.208981			STOML1
	KIAA1217	0.155868			PLA1A	0.139771			RAB32	0.112708			TJP3	0.170371			DDR1	0.148493			LOC100128239	0.12504			STK17A	0.213461			POLR2H	0.152252			GMPR	0.0936553			UGP2	0.171029			C1orf85	0.210932			LOC100268168	0.208889			RHBDF1
	GRB7	0.155697			VLDLR	0.139763			DTX3L	0.112614			SUMF1	0.170351			IGFBP5	0.148447			UPRT	0.124943			SH2D4A	0.213096			SCNN1A	0.152209			CMYA5	0.0936172			FAM126A	0.170979			SLC22A18	0.210862			THBS1	0.208793			CORO1B
	LITAF	0.155467			SPIN3	0.139753			NADSYN1	0.11255			CCR8	0.170259			TNFRSF21	0.148404			TRIM3	0.124845			UBTD1	0.212961			CD2AP	0.152195			OSGIN1	0.093478			AFAP1L1	0.170911			GLRX	0.21086			ARRDC1	0.208563			PLA2G16
	OBFC2A	0.155419			SLC38A11	0.139585			ACOT6	0.112509			CCL28	0.170156			LMAN2L	0.14837			ART1	0.124825			SVIL	0.212904			TES	0.152181			ARHGAP29	0.0932705			KCTD11	0.170805			CTSA	0.210801			HPS3	0.208432			FLII
	ADAM10	0.155306			MYEF2	0.139457				0.112507			TMED9	0.169989			F3	0.148174			GPR26	0.124815			SPSB1	0.212867			CMTM8	0.152147			GRIA3	0.0932464			MYO5A	0.170794			ITGA3	0.210752			RNPEPL1	0.208112			PRR15
	TMC4	0.155269			MFAP3L	0.13944			ODF3	0.112448			GFPT1	0.169946			MYADM	0.148144			HCN3	0.124736			PARP12	0.21257			HOXA3	0.152107			ABCC2	0.0931293			ABCA1	0.170665			SPATA20	0.210499			IRAK1	0.207984			AP1M2
	FAF2	0.155207			TSR2	0.139417			SLC35F5	0.112339			FUCA1	0.16953			RHOD	0.147713			ACTL7B	0.124525			GOLGA2	0.212431			WNT16	0.152009			ZNF264	0.0931279			ILK	0.170216			CPN1	0.210206			PDLIM1	0.207952			EHD1
	PAWR	0.155148			DYDC2	0.139396			PARP12	0.112324			ABLIM3	0.169501			GPRC5C	0.147678			KCNA6	0.124524			SLC35D2	0.212159			GPR55	0.151847			TDRD7	0.0930636			TM4SF1	0.170132			CHST3	0.21017			ANXA2P3	0.20779			GALE
	CLDN4	0.155093			SCGN	0.139336			LOC344887	0.1122			C22orf13	0.169456			ASL	0.147537			PPP1R1A	0.124368			PTRF	0.21175			SCD	0.151809			MITF	0.0930208			IL1R1	0.170019			HLA-J	0.210061			TPRG1L	0.207745			GNS
	TM4SF4	0.154892			LOC284408	0.139318			RELL1	0.112127			GLYAT	0.169449			GPC1	0.147281			STAU1	0.124248			ERBB2IP	0.211683			LOC100505490	0.151675			KIAA1191	0.0929609			SGSH	0.170002			ADHFE1	0.209766			HPCAL1	0.207694			GBP3
	MVP	0.154796			AMPH	0.139289			PSMB8	0.111957			UEVLD	0.169293			ZFAND2A	0.147264			ELTD1	0.124114			LPP-AS2	0.21164			USP53	0.151653			CRTAM	0.0928552			EVI2A	0.169965			LOC388630	0.209635			CETN2	0.207671			TRIM56
	SNX33	0.154735			ENO2	0.139226			FLJ39534	0.111677			SP100	0.169173			UTRN	0.147195			TMEM223	0.124048			VASN	0.211044			SDHB	0.151408			PROS1	0.0926381			BCAP29	0.169785			APBB1IP	0.209339			AJUBA	0.207601			MLPH
	ALPK1	0.154394			SLC46A3	0.139117			FOSL2	0.11166			TPD52L2	0.169077			LOC100129935	0.147085			SFXN2	0.123956			SAMD9L	0.210864			RHPN2	0.15139			PTTG1IP	0.0925294			ATP2B4	0.169632			TRIM22	0.209243			VAMP5	0.207455			ZFP36L1
	PLK2	0.153967			RASD1	0.139082			LOC100505806	0.111354			UGDH	0.169017			EPS8L1	0.147054			NPB	0.123925			TBC1D2	0.210769			TRBV10-2	0.151255			TAPBP	0.0925029			NDEL1	0.169584			PJA2	0.209222			TAGLN2	0.207301			GPR39
	SMCR7	0.153901			ENTHD1	0.139065			TCIRG1	0.11129			LOC100652765	0.168799			HMGCL	0.146969			TSPO2	0.123901			ADAM9	0.210544			MAP7	0.151221			ZNF682	0.0924764			MID1	0.169479			HSD3B7	0.209193			RARRES3	0.2072			C20orf43
	WHAMM	0.153796			STXBP6	0.139052			SKAP2	0.111265			SLC9A8	0.168646			SERINC5	0.146855			CAMSAP1	0.12387			TRAM2	0.210541			ZNF165	0.151059			TMEM41A	0.0923946			OSTF1	0.169438			TYR	0.208969			GADD45B	0.207085			MGST1
	SFT2D2	0.153651			NDUFA11	0.139051			IL17RC	0.111252			SULT1A2	0.168365			CREB3L2	0.146726			TAF5	0.123693			MBOAT7	0.210233			FAM108C1	0.15103			XIAP	0.092347			UTRN	0.169305			SLC12A4	0.208773			AMOTL2	0.20681			RNF181
	ARHGAP29	0.153521			RCAN1	0.138797			TMEM87A	0.111213			CCDC159	0.168344			CRELD1	0.146699			XPO7	0.123627			SMAD3	0.210172			SELS	0.150761			NKAP	0.0922528			FRMD6	0.169062			MAN2B2	0.208704			CLDN4	0.206791			MYO1C
	CHMP4B	0.153433			PEBP1	0.138298			NR2F2	0.111204			TSPO2	0.168298			IDUA	0.146591			LIG1	0.123575			SGMS2	0.210151			LOC645591	0.15058			SLC26A2	0.0921296			SLC25A16	0.169033			S100A16	0.208463			PHF15	0.206757			MBOAT7
	LEFTY2	0.153326			C10orf90	0.138037			CHRNB3	0.111201			FANK1	0.168118			CLDN4	0.14649			DLD	0.123314			S100A13	0.209862			CYSTM1	0.150446			LOC100289230	0.0920899			MOSPD1	0.168609			PRICKLE2	0.208449			KIAA0494	0.206625			KIAA1217
	ITPKC	0.153253			SERGEF	0.138012			PLA2G15	0.111057			TDRD7	0.168033			PNPLA2	0.146381			LOC100506251	0.123308			RBPMS	0.209733			FAM84B	0.150431			LOC283143	0.0920623			C8orf48	0.168407			SGSH	0.208			PLSCR1	0.206258			SHISA5
	C19orf21	0.15324			MRPS11	0.137898			SLC39A13	0.111046			SERINC5	0.167931			FAM160B1	0.146314			SETDB1	0.123133			C20orf111	0.209652			CATSPERG	0.150354			TBL2	0.0920276			ECM2	0.168387			QSOX1	0.207904			ANXA2	0.206207			SIAE
	SH3RF2	0.153219			COPE	0.137559			S100A16	0.111009			LNX1	0.167777			TPP1	0.146278			GRPEL2	0.123129			FXYD5	0.209632			ACSS1	0.150142			LOC729970	0.0920178			SURF4	0.168293			C12orf23	0.207824			LOC100506377	0.206008			TGFBI
	CPM	0.153181			OLIG1	0.137552			TMEM75	0.110965			TSPAN15	0.167699			SUSD3	0.146137			LMNB1	0.122828			LGALS1	0.209596			EPS8L1	0.149772			CD63	0.0919902			SPARC	0.16802			HNF1B	0.207801			LOC730102	0.205814			S100A13
	FNDC3B	0.153159			LDB3	0.137506			TEKT5	0.110944			LOC100133461	0.167642			KRCC1	0.146066			FAM89B	0.122657			POFUT2	0.209501			TMC4	0.149751			LOC100506082	0.0919784			FXYD5	0.167976			DNAJC4	0.207739			C20orf43	0.205658			TMEM184B
	ANKRD5	0.152983			STAU1	0.137497			C22orf25	0.11076			RIOK3	0.167536			CLCF1	0.145925			UBXN1	0.122617			EHD1	0.209158			LOC388588	0.149703			MGAT1	0.0918946			PRICKLE2	0.167806			CD55	0.207625			TCN2	0.205012			TRAM1
	DDR1	0.152954			CENPBD1	0.137406			TRIP10	0.110716			RNF39	0.167484			TMEM134	0.145769			PIGU	0.122527			STOML1	0.209021			DNAI2	0.149655			IFT20	0.0916357			COMMD7	0.167743			RRBP1	0.207615			UNC93B1	0.204639			SLC22A18
	FZD6	0.152865			TECPR1	0.137294			NQO1	0.110608			ELF1	0.167299			ZNF425	0.145477			RBMX2	0.122481			GALNT10	0.208966			TMEM86A	0.149581			LINC00337	0.0915833			PLBD2	0.167603				0.207472			OPTN	0.204606			SFXN3
	SUCLG2	0.152687			RBBP7	0.13729			HOXC10	0.11053			MYO1C	0.167149			SLC44A2	0.145299			TSPAN33	0.122472			BCL2L1	0.208945			CRYL1	0.149525			FAM102A	0.0914439			RAB8B	0.16756			LITAF	0.207428			BCAR1	0.204568			ATXN1
	HM13	0.152422			RNF180	0.137228			LITAF	0.110501			C5orf28	0.167074			MAN2A1	0.145299			HTR5A	0.122352			PPP1R3C	0.208771			TBK1	0.149509			ORAI2	0.0913765			C1S	0.167496			SELPLG	0.207296			THRB	0.204566			TRIM8
	UBE2H	0.152369			HES6	0.137227			SYTL3	0.110464			ACAA1	0.166999			STAT2	0.145097			DSN1	0.122225			EXT1	0.208724			LOC285000	0.149373			CENPBD1	0.0913221			KIF13A	0.167481			NOV	0.20728			GALE	0.204486			TBC1D2
	MYO5C	0.152359			CALU	0.137212			RGS20	0.110441			SYVN1	0.166965			MATN2	0.145009			SMG8	0.122004			MT2A	0.208647			ABCC2	0.149263			PTH2R	0.0912813			TMEM165	0.167274			ADCY6	0.207187			KRT7	0.204427			GPR56
	TSGA10	0.152141			TYRP1	0.13715			HTATIP2	0.110426			PAFAH2	0.166689			C7orf53	0.144827			TIGD3	0.121899			COTL1	0.2084			DSP	0.149122			LOC340544	0.0911762			SDC4	0.167131			SPTLC2	0.206799			C10orf47	0.204419			HNF1B
	CLINT1	0.152139			PLEKHB1	0.137097			MYO1C	0.11038			PLA2G15	0.166584			C19orf46	0.14482			CLEC10A	0.121896			SLC35E1	0.208175			NECAB3	0.149108			ELMOD2	0.0911126			STAM2	0.166929			LXN	0.206654			C9orf167	0.204201			CSTB
	PHF15	0.152057			TMEM219	0.137047			SNX33	0.110235			SLC16A5	0.166558			RNF141	0.144808			POLR3A	0.121862			ANXA2P1	0.20747			YWHAZ	0.148988			LOC100507094	0.0909589			GPR176	0.166746			LRP10	0.206393			EFHD2	0.203548			GPR108
	SLC3A2	0.152025			PFKFB4	0.137029			LOC284080	0.110233			TNFRSF21	0.16648			LAPTM4A	0.144777			TNFSF18	0.121843			IL17RC	0.20743			CXCR5	0.148908			SDC4	0.0909257			PTTG1IP	0.166678			DDX60L	0.206277			GNS	0.203165			GSDMD
	C10orf47	0.151953			PRDX4	0.136921			TPBG	0.110142			SUCLG2	0.166464			SDC4	0.144764			LOC401052	0.121723			RRAS	0.207385			POLR2K	0.148854			SOAT1	0.0908713			DRAM1	0.166609			TSPAN10	0.206203			REEP5	0.203159			POFUT2
	APEH	0.151951			RRAGD	0.13688			LOC157273	0.110118			AKR1C2	0.166343			CDYL2	0.144657			ZNF746	0.121685			C5orf41	0.207273			FA2H	0.148751			RAB32	0.0907875			ZBTB38	0.166584			TK2	0.206088			VSIG10	0.202746			MBNL2
	CXCL16	0.151769			DLGAP4	0.136746			SNAPC1	0.110018			LOC100128750	0.16632			S100A10	0.144614			LOC100506553	0.12163			PXN	0.207158			CRYGN	0.148683			ALG2	0.0907128			CSRP1	0.166516			LPP	0.205881			RAB21	0.202687			CASP4
	NBR1	0.151736			GMPR	0.136723			FAM111A	0.109916			SLC2A1	0.166167			PLCB4	0.144542			PCDHA2	0.121486			ITPR3	0.207136			TSTD1	0.148594			GLIPR1L1	0.0906273			EDEM2	0.16647			LOC100653010	0.205857			PPP1R13L	0.202664			TRNP1
	ELF1	0.151393			LOC339352	0.136707			MRPS10	0.109904			CASP4	0.16609			OXTR	0.144513			CCDC40	0.12137			CDA	0.207073			PIGP	0.14859			SYCP2	0.0905596			LARP6	0.166463			KIRREL3	0.205855			LOC100288911	0.202644			RPS6KA4
	TMEM54	0.151389			ATP6V0A4	0.136706			ICAM3	0.109901			CRB3	0.166067			TCEA2	0.144399			UBTF	0.121322			PHF15	0.207053			SERPINB1	0.148525			TSC22D2	0.0905585			RAB22A	0.166401			ANO10	0.205825			MBNL2	0.202638			B4GALT4
	TNFSF10	0.151226			TGOLN2	0.136682			IGLV3-25	0.109758			TPCN1	0.16595			RGL2	0.144361			LLGL1	0.121069			C1GALT1C1	0.207052			LOC100506629	0.148516			FUCA2	0.0903343			LGALS3	0.166304			SNX33	0.205617			PGPEP1	0.202426			SVIL
	PTTG1IP	0.151149			C7orf13	0.136638			PLSCR1	0.109556			STARD10	0.165607			C4orf19	0.144301			BRCA1	0.121049			DUSP3	0.206873			GCA	0.148509			C1QL1	0.0903292			CAPZB	0.166198			CUEDC1	0.205517			PKM2	0.202326			COTL1
	PGAP2	0.15114			PHACTR1	0.136598			HMOX2	0.109543			ITGB6	0.165584			MFAP5	0.144272			VPS72	0.120858			LTBR	0.206843			PPP1R16A	0.1485			ENPP5	0.090326			GABARAPL1	0.166118			TP53TG1	0.20538			ELOVL1	0.202227			C9orf95
	SLMAP	0.151134			GDPD5	0.136379			IFNA8	0.109462			SQRDL	0.165257			GORASP2	0.144159			OPRL1	0.120844			GSN	0.206784			HRASLS2	0.148476			PHYH	0.0902952			SEC24D	0.166033			NPC2	0.205378			C17orf110	0.201655			SLC10A3
	DUSP3	0.151107			ENPP1	0.136292			RPS6KA4	0.109422			MANBA	0.165073			NAGK	0.144121			SNX22	0.120593			HCG4	0.206745			GPR143	0.148401			RABL5	0.0902162			MCFD2	0.16594			TBC1D8B	0.205221			ASL	0.201501			FAM114A1
	SPSB1	0.151002			CCDC124	0.136284			STARD6	0.109387			LRRC16A	0.164868			CALU	0.14409			LOC400604	0.120528			CPA4	0.206638			LOC100287437	0.148236			NPTX2	0.0901751			C19orf10	0.165924			EPS8	0.205194			LXN	0.201483			SEMA3C
	SH3D19	0.150787			ZNF331	0.136228			LAMTOR1	0.109382			GSN	0.16486			ING4	0.144078			ZFAT	0.120352			C20orf43	0.206607			C21orf59	0.14822			LOC100292680	0.0901139			RBPMS	0.165851			KANK1	0.20509			TJP1	0.20147			TRAF3IP2
	EXPH5	0.150784			BTD	0.136217			ARF6	0.109151			RAB27B	0.164822			SYVN1	0.144073			SH3BP2	0.120227			CAP1	0.206591			LOC286149	0.14808			ATG12	0.09001			TNS3	0.165565			RNF14	0.204997			TMBIM6	0.201255			ST3GAL1
	TSPAN17	0.150724			ZHX3	0.13592			SAMD9L	0.10914			CLCF1	0.164403			ABCC1	0.143947			LOC100506790	0.120135			KRT7	0.206587			SREBF1	0.147913			LAMB2	0.0899541			MYO1E	0.165384			RRM2B	0.204823			FAM102A	0.201154			FUCA1
	MAP7	0.150697			WRB	0.135764			UGP2	0.109051			SIGLEC6	0.164274			MAP1LC3B	0.143931			LOC401068	0.119973			NFKBIZ	0.206568			CYB5B	0.147867			TM4SF1	0.0899138			ZHX3	0.165373			GPR56	0.204647			TUFT1	0.201115			STAP2
	SLC30A6	0.150609			SECISBP2L	0.135733			ESYT2	0.108958			ZG16B	0.163946			HEBP2	0.143927			MYT1	0.119972			GBP2	0.206486			MMP8	0.147828			ALPK2	0.0898944			LEPROT	0.165339			SDC3	0.204183			RAB22A	0.201058			HRCT1
	ZHX2	0.150494			ATP6V0B	0.135666			PIEZO1	0.108957			ZDHHC24	0.163744			ZDHHC24	0.14346			ELF4	0.11985			MYLK	0.20647			DCT	0.147828			RAI14	0.0898764			LRP10	0.165275			SERINC5	0.204			MMP7	0.200728			CCDC149
	HDHD3	0.150364			RGR	0.135654			MOCOS	0.108927			CELSR1	0.163598			LOC388588	0.143428			ZNF238	0.119816			TRIM38	0.206447			CTDSPL	0.147827			MFSD5	0.0898436			ABLIM3	0.165254			CDIPT	0.203729			RBM47	0.200697			RAB22A
	GCNT3	0.150316			FAM188A	0.135598			ANKIB1	0.108923			CLEC14A	0.163563			CD63	0.143352			DIRAS2	0.119771			FLNB	0.206158			AFTPH	0.147807			NINJ1	0.0898336			ARHGAP31	0.16524			LHFPL2	0.203632			FAM114A1	0.200546			BHLHE41
	ARFGEF2	0.150264			ASB8	0.135586			PHF11	0.108904			ABCG2	0.163554			HERPUD1	0.143198			ARHGAP1	0.119727			PRKCDBP	0.206115			SEMA4A	0.147801			SLC2A3	0.0897388			EXT1	0.165227			GNG12	0.203554			SLC41A2	0.20054			KRT19
	POLD4	0.150245			ARNT2	0.135371			EMP3	0.108877			SPAG1	0.163441			KDELR3	0.143151			GOT2	0.119689			PACS1	0.206105			HES1	0.1478			ALKBH6	0.089421			HTR7P1	0.165113			SLC35A2	0.203531			TMOD3	0.200349			RNF135
	RAB11FIP1	0.150218			C21orf119	0.135268			RAB40A	0.108712			TSPAN1	0.163328			EFEMP1	0.143069			SLC9A11	0.119639			TNIP1	0.205536			TYSND1	0.147791			TMEM111	0.0893594			C22orf25	0.165112			DAAM2	0.203502			DPP4	0.199951			NAT1
	ACSM3	0.150163			HECTD3	0.13522			FAM3A	0.108692			BHLHE40	0.163133			PRSS8	0.143067			LOC81691	0.119533			RGNEF	0.205531			ALG6	0.147791			CACNG4	0.0893289			ZCCHC24	0.164992			DLC1	0.203204			IER3	0.199751			GPRC5C
	PPM1H	0.150095			CCDC22	0.135195			C9orf21	0.108593			MICALL2	0.162999			NEK7	0.143059			NF1	0.119434			TMEM30A	0.20548			TMEM189	0.147699			PLA2G1B	0.0893079			SPOCK1	0.164976			PIGG	0.202997			SH3RF2	0.199546			C22orf25
	ERAP1	0.150073			ARRB1	0.13514			LOC100505786	0.108529			TMEM120A	0.162993			IQGAP1	0.143054			MRPL49	0.119429			GOLT1B	0.205089			C8orf55	0.147456			CEP70	0.0892706			PPAPDC1A	0.164948			EXOC8	0.202978			UXS1	0.199491			TTC7A
	PLA2G16	0.149886			TRIM24	0.135138			GRAMD3	0.10848			CLIP1	0.162979			ATP6AP2	0.142941			ODF2	0.119413			SEL1L	0.205083			ENTHD1	0.147452			BLVRB	0.0891558			PROCR	0.164934			MLANA	0.202898			PON2	0.199396			LITAF
	SMAD3	0.149808			SIRT2	0.13513			SGK1	0.108464			FAM83H	0.162952			IL1R1	0.142905			NEFL	0.119233			PLEC	0.204993			NAPRT1	0.147445			CLEC2D	0.0891147			PTGR1	0.164915			STK32A	0.202892			IGFBP1	0.199363			IL18
	LAD1	0.149523			DOPEY2	0.135118			BCO2	0.10831			TRIOBP	0.162948			ZFYVE21	0.142902			TMEM194A	0.119215			MAN2A1	0.204754			CHMP4C	0.147416			TMEM129	0.0890731			HS3ST3A1	0.164816			EVI2A	0.202766			MCFD2	0.199332			CAPN1
	CDH3	0.149473			HGD	0.135083			GABARAPL1	0.108279			GOLGA2	0.162818			FAF2	0.1429			KIF15	0.119175			DDX60L	0.20471			MPEG1	0.147364			KIF3B	0.0889375			MICAL2	0.164724			SPECC1	0.202745			NQO1	0.198887			AGRN
	MGST1	0.149258			IDH3G	0.134817			PPP2R5A	0.108111			CASP8	0.162817			ZNF600	0.142862			MESP2	0.118997			FLNA	0.204693			MST1R	0.147176			NQO1	0.0888816			PLOD3	0.164719			ARHGAP31	0.202621			SLC6A6	0.198797			NQO1
	TMEM62	0.149191			TRIM3	0.134792				0.108057			PEX11A	0.162802			CALCOCO1	0.142725			QRICH1	0.118913			PDZD11	0.204635			LOC100507140	0.147168			SHE	0.088624			ABHD4	0.164569			FCRLA	0.2025			RBMS2	0.198639			HMGCL
	NAGLU	0.14907			ZNF175	0.134688			C6orf99	0.107966			STX3	0.162782			CRIM1	0.142691			RBM4B	0.118889			SLC25A43	0.204526			SLC7A13	0.147127			FAM160B1	0.0886084			CLCF1	0.16454			HDAC11	0.202496			PRR15	0.198615			C2orf18
	C14orf105	0.14901			NR0B2	0.134608			PTRF	0.107851			KIF16B	0.16263			YPEL5	0.142522			MKL2	0.118826			PLA2G16	0.204244			SLC45A2	0.14703			PIGX	0.0885948			CLIC4	0.164393			MOSPD2	0.202218			CHMP1A	0.198542			C19orf21
	FCHO2	0.148739			NHP2	0.134607			CDK15	0.10777			LILRB3	0.162544			GSTK1	0.142428			C4orf46	0.118825			TTC1	0.203861			OR10H3	0.14703			AKR1B1	0.0884034			CALD1	0.164335			LMNA	0.202164			BIRC3	0.198493			TALDO1
	ACSF2	0.14865			PPOX	0.134479			ZMYM6NB	0.107708			EHF	0.162533			ESR1	0.142416			SNAPC5	0.118738			INPP4B	0.203734			LOC100505783	0.147009			DDO	0.0883742			ESYT2	0.164332			TNFRSF12A	0.202158			EPAS1	0.198422			DHX32
	LTB	0.148634			PLP1	0.134374			CTSA	0.107583			PPL	0.162521			TOM1L2	0.142386			CC2D2A	0.118675			EHD4	0.203708			PMEL	0.146973			UNC13C	0.0883123			SWAP70	0.164078			DNAJB9	0.202086			C4orf19	0.198409			ACOT8
	EIF6	0.148399			KCTD7	0.134342			GPRC5A	0.107579			SEC24A	0.1625			LOC728730	0.142307			LINC00294	0.118637			HLA-B	0.20366			ELF3	0.146786			TXNRD1	0.0882222			WIPF1	0.164061			RUNX1	0.201948			HM13	0.198376			TJP1
	APOA1	0.148342			EFR3B	0.134312			PROCR	0.10748			ABCC2	0.162492			TGFB2	0.142197			DARS2	0.118625			IGFBP3	0.20363			GAPDHS	0.146731			TMEM184B	0.0881519			HSPB8	0.163824			STX7	0.201927			CASP8	0.198369			ALS2CL
	GOLT1A	0.148256			H2AFV	0.134285			UGCG	0.107478			CD82	0.162451			STX4	0.142184			SKA1	0.118597			GSTK1	0.203574			ACAP2	0.146596			NPC2	0.0881275			TGFBI	0.163753			SUMF1	0.201895			BICC1	0.19834			ARHGAP27
	CMTM4	0.148232			DMXL1	0.134266			NNMT	0.107151			MAFK	0.162423			PXDC1	0.142167			RNASE11	0.118543			KDELR3	0.203561			ADCY2	0.146589			HLA-J	0.0880888			SGMS2	0.163543			GPR137B	0.201808			FAH	0.198183			C15orf52
	ARSE	0.148161			43162	0.134211			MED18	0.107084			TACSTD2	0.162349			EVI5L	0.142117			SCAMP3	0.118176			ANXA2P3	0.203484			GPR160	0.146549				0.0880592			REEP5	0.163409			C8orf46	0.20174			PADI1	0.198105			ITGA6
	TRIM56	0.148109			FMN1	0.134116			SLC35D2	0.10708			AKR1C4	0.162298			RGL3	0.142082			CLVS1	0.11809			GBE1	0.202994			PLAC2	0.146438			PKD2	0.0879997			VEGFC	0.163271			NAGLU	0.201733			ANXA5	0.1981			SYPL1
	LAMB3	0.148043			ASNA1	0.134079			PODN	0.107073			SPSB1	0.162141			FGF6	0.142003			MANF	0.117993			BAG3	0.202877			LIPF	0.146422			C5orf15	0.0879443			LMCD1	0.162911			WFS1	0.201295			LOC100652765	0.19806			MANBA
	PLSCR1	0.147968			TIMM17B	0.133909			HLA-C	0.106958			TGOLN2	0.162096			DKK1	0.141944			TTC26	0.117988			ADM	0.202866			LOC283089	0.146223			BAIAP2L1	0.0878977			C6orf1	0.16279			MIR22HG	0.201169			RPS6KA4	0.198025			RETSAT
	SH2D4A	0.147927			COMMD9	0.13383			ZBTB4	0.106927			WFDC12	0.162048			FAM129B	0.141881			FLJ44054	0.117934			DNAJB6	0.202846			LOC100505839	0.146218			C16orf93	0.087874			TMEM140	0.162737			C22orf25	0.201166			PDLIM5	0.197969			MICA
	RELL1	0.147721			LOC100507353	0.133829			RBM43	0.106915			TSSK2	0.161982			F11R	0.141826			UBR7	0.117814			IL1RAP	0.202746			PRLR	0.146161			SLC2A1	0.0877442			SHISA4	0.162674			GFPT1	0.201126			SVIL	0.197903			PPP1R13L
	MTM1	0.147656			PLBD2	0.133782			EML3	0.106911			LOC100505786	0.16197			CATSPERG	0.141813			TAF9B	0.117809			MILR1	0.20262			ASB7	0.14613			KIF12	0.0877074			MVP	0.162659			SDCBP	0.201055			IDUA	0.197428			TMEM62
	SLC2A1	0.147357			CHL1	0.133773			DRAP1	0.106864			MBP	0.161832			ATP1B1	0.141778			CCDC25	0.117714			NIPAL3	0.202566			LMTK3	0.146128			MAGEH1	0.0875786			CPA4	0.162477			ACBD3	0.20078			TES	0.197423			NUDT22
	TNIP1	0.147297			PTPRJ	0.133725			CASP10	0.106724			MGST2	0.161806			SSH3	0.141669			SRGAP3	0.117687			SPOCK1	0.202556			LOC100505564	0.14607			FAM190B	0.0875552			EFEMP1	0.162398			ANKRD1	0.200197			AXL	0.197331			EFHD2
	ALDH3B1	0.147295			TRPM8	0.133634			CXorf40B	0.106682			GSDMD	0.161674			LOC100288911	0.14164			ABLIM1	0.117634			VAMP5	0.202375			ELL3	0.146064			NUPR1	0.0875094			PXN	0.162391			RALGPS2	0.19974			AMIGO2	0.197308			ZBTB4
	OSBPL10	0.147291			SNTA1	0.133582			DDX58	0.106626			ARHGAP1	0.161615			TSPAN17	0.141543			RRAGA	0.117626			CIB1	0.20237			DPM1	0.146001			GUCY1B3	0.0875028			OSMR	0.162379			PTPRM	0.199681			STOML1	0.197149			TPP1
	TMEM41A	0.147072			POU3F2	0.133554			CSRP1	0.106461			PLA2G16	0.161537			NUPR1	0.141382			ODC1	0.117618			SAT1	0.20183			RNF6	0.145899			CLCN7	0.0874031			NAGK	0.162252			XBP1	0.199519			DNAJC5	0.197029			DHRS1
	STXBP2	0.146925			SPATA13	0.133535			FHL2	0.106363			FLJ39534	0.161438			SPTSSB	0.141322			RAVER1	0.117582			PLS3	0.20142			PLEKHG6	0.145784			CACNG6	0.0873358			RHOG	0.162074			GORASP2	0.199352			B4GALT7	0.196957			PDLIM5
	PLS1	0.146922			MGC16025	0.133532			STYXL1	0.106363			KIAA0284	0.161424			PIP4K2C	0.14125			PPP1R16B	0.117379			MFSD1	0.201407			EGR3	0.145752			B4GALT7	0.0873163			IFT20	0.162013			TBXAS1	0.199095			INSIG2	0.196793			ABHD12
	CMTM6	0.146903			TRIM62	0.133444			LRRC32	0.106321			KIAA1217	0.161345			AGRN	0.141025			HSD3B7	0.117321			MBNL2	0.201384			PLP1	0.14564			LRPAP1	0.0873146			SLC12A8	0.161991			SFT2D2	0.199044			GALNT5	0.196703			CD97
	ENPP4	0.146876			CD5L	0.133432			PLAUR	0.106277			C17orf109	0.161312			KDELR2	0.140739			LOC338651	0.117298			CTSL1	0.20138			RAB22A	0.145593			ZNF585B	0.0872105			QSOX1	0.16161			ARRDC3	0.199027			MOB3C	0.196608			ANXA1
	FAH	0.146811			UTRN	0.133354			JDP2	0.106275			KIAA1671	0.161302			DNAJC5	0.14065			LOC100129034	0.11723			HRCT1	0.201211			SLC4A11	0.145591			LYST	0.0871957			RAB31	0.16143			PSG5	0.198969			RNLS	0.196503			FOXQ1
	GATA6	0.146752			LOC100288432	0.133313			PERP	0.106239			KYNU	0.161292			PRR15	0.14065			MCM7	0.117225			ALDOA	0.20082			TLCD1	0.145587			LCP1	0.0871865			LOC152742	0.161424			TMEM120A	0.198852			PVRL2	0.196405			MYO5B
	PPFIBP2	0.146716			HDAC8	0.133076			MST1P9	0.106203			EXPH5	0.161289			PNPLA8	0.140618			MRPL11	0.117198			TBC1D9B	0.200647			TNR	0.145583			LOC100128653	0.0870842			TMEM106A	0.161417			CLIP1	0.198733			C9orf95	0.196342			ZNFX1
	TPRG1L	0.146681			ARMCX3	0.133014			ATP10A	0.106201			GLTPD1	0.161194			CETN2	0.140609			C2CD2L	0.117171			TMED7	0.200602			C1orf177	0.145516			RIT1	0.0868364			C15orf24	0.161321			FABP7	0.198564			KLHL36	0.196254			LOC730102
	C11orf9	0.146586			HTA	0.132916			FLII	0.106141			CDH1	0.16107			GABARAPL1	0.140587			TLE3	0.117097			NR1H2	0.200403			CSTF1	0.145368			TMEM30A	0.0868156			IL7R	0.161278			SDC4	0.198496			CD44	0.196071			KDELR3
	IGSF1	0.146461			HOXD-AS1	0.13287			GAST	0.106123			RIPK4	0.160829			ABCA1	0.14058			LOC100506070	0.11701			MICALL2	0.200375			TMEM125	0.14525			PSMC2	0.0867974			RNH1	0.161231			ARF4	0.198173			S100A13	0.195941			CLIP1
	COBLL1	0.146128			PGM5	0.132652			MAFK	0.106067			SLC25A43	0.160764			LRP10	0.140551			B3GAT3	0.117			PCYOX1	0.200279			SPINT1	0.145039			BET1	0.0867324			CRTAP	0.161222			FBXL5	0.197961			HMGCL	0.195753			UEVLD
	SLC16A5	0.146082			LOC100505498	0.132648			GNG12	0.106002			HEATR7A	0.160759			BLVRB	0.140479			TTI2	0.116999			PPP1R13L	0.200263			ARAP2	0.145008			CPD	0.08657			EXT2	0.161097			DRAM1	0.197902			PARVA	0.195688			PTTG1IP
	SPINT1	0.146069			SHISA4	0.132648			TES	0.105972			ASAH1	0.16051			TMEM139	0.140391			BRIP1	0.116971			TINAGL1	0.200076			ASMT	0.144925			TMEM232	0.0865581			BET1L	0.161043			POM121L2	0.197887			C14orf105	0.195564			CHPF
	GIPC1	0.146046			TMEM86A	0.132577			PHF15	0.105966			TMEM184A	0.160482			GLB1	0.140293			SIRT1	0.116963			LOC284454	0.200047			ITGB8	0.144891			C6orf62	0.08648			TNFAIP1	0.161022			PPM1K	0.197584			TFPI	0.195535			PNPLA2
	DTX3L	0.145956			RIMKLA	0.132463			KIAA0494	0.10588			PION	0.160445			FAM102A	0.140143			HNRNPD	0.116962			HLA-J	0.199936			EXOC3L2	0.144885			ARMCX3	0.0864253			IGFBP6	0.160624			GRN	0.197407			MGC11082	0.19552			F2RL1
	EHD4	0.145874			FAM3A	0.132346			MT4	0.105797			CPEB4	0.160357			PKD1L2	0.140046			FAM159A	0.116924			IL7R	0.199926			NOBOX	0.144828			ATP1B1	0.0864093			LAMB1	0.160269			YPEL2	0.197369			ICAM3	0.195255			TSPAN1
	HNF1B	0.14578			POMGNT1	0.132244			ODF2L	0.105785			TTC7A	0.160254			SGSH	0.139959			MOCS3	0.116883			CETN2	0.199646			HMGCS2	0.144806			ASMTL	0.0863682			CYB561D2	0.160024			COPA	0.197263			ORAI3	0.195143			KIAA0284
	SLC9A3R1	0.145779			UPRT	0.132141			ARNTL	0.105746			GDF15	0.160144			DNAJB2	0.139925			C2orf44	0.116788			THRB	0.199568			AKR7A3	0.144805			RASGRP3	0.0863582			AK5	0.159921			STOML1	0.197176			RALGPS2	0.194855			YAP1
	COASY	0.145735			MAN1C1	0.132138			MYH8	0.105728			PLEKHM1	0.160141			SHANK2	0.139885			DCAF17	0.116744			SP140L	0.199423			AMDHD2	0.144802			UNC119	0.0860912			SYDE1	0.159848			RAPH1	0.197049			NFKBIZ	0.194519			LOC100505786
	B4GALT4	0.145713			TFPT	0.131982			LTBR	0.105702			LOC284788	0.160102			SPSB3	0.139853			KLRD1	0.116729			DTX3L	0.199422			PPFIBP2	0.14474			PJA2	0.0860222			PQLC3	0.159789			GRINA	0.196926			YAP1	0.194344			MAL2
	MYO1E	0.145636			C8orf83	0.131955			RRBP1	0.10565			LOC100506113	0.159894			PGR	0.13963			PPP1R9A	0.116716			ALCAM	0.1991			BAIAP2L2	0.144713			ZNF681	0.0860119			CCPG1	0.159716			FAM214B	0.196797			OSBPL2	0.194327			PKM2
	ZDHHC23	0.145582			SYCE2	0.13179			TGFBI	0.105626			HSPG2	0.159882			MRVI1	0.139508			RPS6	0.116709			HRH1	0.199041			BIK	0.144652			ERVK13-1	0.0859489			NBEAL1	0.159632			EPS8L2	0.196511			ITGA2	0.194259			PIGV
	FHDC1	0.145561			STX3	0.131717			DRD3	0.10559			ERLEC1	0.159609			OSGIN1	0.139452			LOC100505572	0.116407			BLVRB	0.198835			LOC100133461	0.144609			DNAJB9	0.0857641			WFS1	0.159629			LOC100128750	0.196475			WWP1	0.194177			DNAJC5
	PTER	0.145471			LOC145837	0.131501			ARFGEF2	0.105497			CABLES1	0.15959			MFGE8	0.139448			MAN1A1	0.116301			FAF2	0.198795			ARHGEF37	0.144592			LOC440993	0.0856781			CD109	0.159206			SEC24C	0.196469			CHMP4C	0.194031			LMAN2
	LRIG3	0.14544			FAM70B	0.131372			ATP12A	0.105406			NAALADL2	0.159426			CREB3L1	0.139381			MKLN1	0.11628			KLHL36	0.198684			ERI2	0.144569			MYOT	0.0855383			COTL1	0.15913			MITF	0.196424			TMEM62	0.193994			ZDHHC9
	PHLDB2	0.145396			PMEL	0.131214			AGPAT2	0.105305			LOC338588	0.159376			ARRDC1	0.13935			KCNA10	0.116187			IGFBP6	0.198487			STAU1	0.144502			SPOCK1	0.0854336			FAM127A	0.159057			ADCY9	0.196339			AP1S3	0.193982			ZNF600
	DIRC2	0.145377			A2M	0.131075			RHBDF1	0.105293			LOC344887	0.159284			WDR60	0.139277			OBFC2B	0.116181			EGFR	0.198297			C13orf44-AS1	0.144496			ELL2	0.0853966			MGAT1	0.158769			FAM176A	0.196267			PTPRJ	0.193975			EGFR
	CD63	0.14534			NEURL2	0.130656			LGALS1	0.10525			P2RY6	0.15925			TPCN1	0.139214			SHCBP1L	0.11616			CYTH3	0.198036			REG3G	0.144465			AKAP10	0.0853508			TRIM6	0.158694			LYSMD3	0.196201			LOC100128750	0.1938			HLA-C
	AVL9	0.145307			LOC100507039	0.13062			PPAPDC1B	0.105247			IRAK4	0.159234			ERGIC3	0.139106			RAP2C	0.116153			FRMD6	0.197709			GPX2	0.144436			OPTN	0.0852774			BMP1	0.158629			NIPAL3	0.196185			ARHGAP27	0.19379			MICALL2
	IL6R	0.14526			CHD6	0.130559			RILPL2	0.10504			TPD52L1	0.159172			LOC100506380	0.139067			POU3F4	0.116071			MOSPD1	0.197661			LOC100507477	0.144408			LOC100288911	0.0852764			MITF	0.158612			TRIM38	0.196104			DENND3	0.193668			CAV1
	PARP14	0.145037			CACNA1D	0.130545			EGLN1	0.104943			MAS1	0.159129			KRT7	0.139028			MXD3	0.116055			ANXA3	0.19728			C1orf194	0.144358			EGOT	0.0852514			NPC1	0.158462			USP53	0.195959			PION	0.193463			NTN4
	BCAP31	0.144966			FLOT1	0.130423			OSBPL2	0.104849			ESRP1	0.15899			PDLIM1	0.139017			GPR6	0.115967			LOC100506377	0.197218			ESRP2	0.144307			BRI3	0.0851971			GLRX	0.158419			CYLD	0.195609			SLC22A5	0.193281			ABHD4
	CAPN1	0.144788			TH1L	0.130423			GSDMD	0.104813			IL17RC	0.158709			COPG1	0.138696			CTRB2	0.115937			TSPAN17	0.196868			MARVELD3	0.144266			TMEM60	0.0851252			TAGLN	0.158324			NUCB2	0.195551			C10orf54	0.192618			ACSL5
	C2orf29	0.144738			LCMT1	0.130345			LOC100506120	0.104803			ENDOD1	0.158671			ASAP2	0.13868			BCL9	0.1159			YKT6	0.196632			CCDC51	0.144089			SRC	0.0851051			NEXN	0.158122			MAP3K1	0.195418			PLEKHB2	0.19254			PLEKHG6
	PTPRF	0.144736			SYT13	0.130091			IFI35	0.104736			RASEF	0.158658			GALNT3	0.138667			TAAR5	0.115852			PLOD1	0.196632			CARD14	0.144058			PALLD	0.0850651			OPTN	0.158047			SMARCA2	0.195395			AGPAT2	0.192506			C5orf41
	CFB	0.144697			EDNRB	0.129886			KRT80	0.104387			C20orf111	0.158633			SLC22A4	0.138612			HNRNPH1	0.115528			MATN2	0.196288			DHTKD1	0.14405			ATP6V1E1	0.0850399			ITGAV	0.157961			MYBL1	0.195184			LITAF	0.19245			TMEM219
	MICALL2	0.14466			ELK1	0.129875			FXYD5	0.104369			RBPMS	0.158599			TMEM184A	0.138397			RHOXF1	0.115512			PALLD	0.196284			ABCG5	0.143963			CANX	0.0850018			TBC1D9B	0.157285			LAMB2	0.195172			F2RL1	0.192259			PPL
	CRIM1	0.144603			AP1M1	0.129855			LOC100506848	0.10436			ADCY4	0.158495			ZNF503-AS2	0.138337			MTA2	0.115467			C10orf54	0.19625			SEPHS2	0.143957			CIB1	0.08485			TRADD	0.157239			CYP4V2	0.195119			SPATA20	0.191732			ADAMTS15
	RHBDF2	0.144543			DCT	0.129844			APOBEC3B	0.104322			C9orf95	0.158411			DLGAP4	0.13828			AHCY	0.115283			ORAI3	0.196035			IGSF8	0.143945			LOC100128098	0.0848296			PYGL	0.157183			NR1H2	0.194888			EREG	0.191526			CD2AP
	UTRN	0.144415			ABCB5	0.129788			FLJ45513	0.104153			ZCCHC6	0.158209			PRRC1	0.138215			SPRYD4	0.115272			ANKIB1	0.195402			ENPP5	0.143942			REEP3	0.0848281			LUZP1	0.157157			GFRA1	0.194717			DUSP5	0.191503			TMEM2
	ARHGEF16	0.144407			ZMPSTE24	0.129767			MLKL	0.104145			CHST15	0.158107			MAL2	0.138215			NAA40	0.11516			BCL9L	0.195399			RGL3	0.143884			GOLGB1	0.0847959			AGPAT9	0.157119			ABHD12	0.194317			G6PD	0.191495			ANXA5
	HES1	0.144231			KIF9	0.129615			ASPH	0.104093			LOC100129935	0.158045			SULT1A2	0.138113			FNDC7	0.115144			SHISA5	0.195298			PRKACG	0.143827			TBC1D19	0.0846651			RELL1	0.15692			ASPH	0.194255			CFLAR-AS1	0.191423			SMURF1
	CHMP2A	0.14419			PGP	0.129605			MICA	0.104058			EFR3A	0.157889			OCEL1	0.13809			ZNF491	0.115089			ST3GAL1	0.195164			C5orf22	0.143704			CELSR1	0.0845834			SPECC1	0.156919			NAT1	0.194218			PHF11	0.191398			FZD6
	NFS1	0.144104			TMTC1	0.129079			LOC150577	0.103924			CST3	0.157888			ORAI3	0.138027			LOC284933	0.115022			LHFPL2	0.194891			PLBD1	0.143663			YWHAB	0.0845326			SAR1B	0.156833			RNH1	0.194062			GFPT1	0.191369			STBD1
	SLC2A8	0.144048			SPNS1	0.129062			C14orf149	0.103844			SGMS1	0.157712			APOL2	0.137952			MAP3K4	0.115022			MYADM	0.194824			NLRC4	0.143611			C3orf52	0.0844722			KRT33B	0.156722			ATP2B4	0.193973			FLJ32255	0.19119			AMIGO2
	DSC2	0.144003			RTN2	0.12896			HRASLS5	0.103838			S100A14	0.157515			KLC4	0.137752			LINC00477	0.114924			CLTB	0.19467			MC1R	0.143604			SRA1	0.084392			GIT2	0.156474			PDXK	0.193964			LEPROT	0.191135			NPC1
	GPX3	0.143999			LOC158376	0.128838			MYH11	0.103684			KRT7	0.157342			SDF2	0.137257			RAB40A	0.114923			BHLHE41	0.194603			TEX34	0.143524			HCG4	0.0843103			COL6A3	0.156355			HSPB2	0.193767			IGFBP6	0.191085			ABCC1
	GCLC	0.143872			PRKAA2	0.128783			WWC2	0.103629			C10orf26	0.157136			LOC100049716	0.137243			SMARCC2	0.114922			KIAA0494	0.194531			TJP3	0.143458			WWTR1	0.0842292			KIF1C	0.156276			SECISBP2L	0.193757			GSDMD	0.190897			HGD
	HSBP1L1	0.143841			IRF4	0.128559			TRIB3	0.103623			ELL2	0.157049			SDF4	0.137152			FLNB-AS1	0.114915			TTPAL	0.194525			TASP1	0.143449			SLC25A16	0.0841796			FAM65A	0.156179			EPB41L4A	0.193603			ARFGEF2	0.190852			C16orf58
	METTL7B	0.143741			LOC100505634	0.128446			S100A13	0.103588			MARVELD2	0.156963			MALAT1	0.137148			PCDHGB6	0.114915			ARHGAP1	0.19443			SLC35C2	0.143433			PCDHB4	0.084165			CCBE1	0.156101			SGCD	0.193448			TXNRD1	0.190706			TMEM87B
	PDGFB	0.14369			LOC100507479	0.128364			EMP1	0.103564			RPS6KA4	0.156938			TALDO1	0.136961			FGL1	0.114897			ZFP36L1	0.194426			FAM49B	0.143428			SLC5A11	0.084142			SEC31A	0.156072			AMDHD2	0.193357			FOXL1	0.190633			KRT7
	ARSD	0.14361			DNAJB6	0.128125			SIL1	0.103295			KIAA0040	0.156749			RGNEF	0.136852			GLE1	0.114871			SYTL2	0.194409			GALNT3	0.143426			AMBP	0.0840501			MBOAT7	0.155957			MMP19	0.19324			ZNFX1	0.190387			TMEM141
	FAM129B	0.143563			LOC340037	0.1281			MCFD2	0.103219			KDELR3	0.156715			CDH1	0.136751			ZNF497	0.11487			ERGIC1	0.194382			C20orf111	0.14335			P4HA2	0.0839792			DUSP14	0.155887			SCUBE3	0.19321			RHOC	0.1903			PADI1
	NADSYN1	0.14353			ISOC2	0.128074			SUCLG2	0.103209			PDLIM1	0.156714			ALCAM	0.13671			DHX30	0.114848			SIL1	0.194299			ZSWIM1	0.143071			ERO1LB	0.0839173			RER1	0.155802			SP140L	0.193075			RND3	0.189874			VMP1
	TMEM139	0.143465			FAM102A	0.128041			METRNL	0.103161			CDIPT	0.156579			OS9	0.136595			RPRM	0.114801			FADS3	0.194171			ATP13A4	0.143022			FLJ39080	0.0838873			NGFRAP1	0.155607			EHD1	0.193053			ELF4	0.189858			MYADM
	TRIM47	0.143157			C1GALT1C1	0.128029			ANXA2P1	0.10314			CCDC149	0.156567			CMYA5	0.136555			DUS4L	0.114773			GSDMD	0.194017			CASZ1	0.14301			AMFR	0.083844			FAM101B	0.155563			FASTK	0.192941			SH3BP4	0.189803			CD9
	TNK1	0.14315			NDUFB3	0.127975			C20orf20	0.103132			C10orf118	0.15651			GATA6	0.136547			CLNS1A	0.11476			KDELR2	0.193905			OR8G1	0.142983			TNFSF10	0.0838432			LITAF	0.155544			LINGO3	0.192739			ERBB2IP	0.189598			SEC24A
	KLF5	0.143063			TNS3	0.127917			ZFP36L1	0.103103			TMEM144	0.156489			ZHX2	0.136417			HIPK2	0.114705			FZD6	0.193807			LOC440356	0.142557			SYNGR1	0.0838368			CD55	0.155539			TCTA	0.192722			HLA-B	0.189527			C20orf3
	CD55	0.142928			DOCK10	0.12789			KCNS1	0.103085			LINC00410	0.156472			CLCN7	0.136377			ZNF214	0.114605			LOC374443	0.193773			ADORA3	0.142445			UBE2H	0.0837851			SLC12A4	0.155466			TMEM229B	0.192623			UGCG	0.189521			C4orf34
	GLTPD1	0.142885			CYB5R3	0.127731			PTPLA	0.10307			SAR1B	0.15646			IL13RA1	0.136258			HPRT1	0.114588			SLC39A13	0.193689			ALAS1	0.142422			LOC100506694	0.0837607			STX12	0.155376			P4HA2	0.192343			HSD3B7	0.189399			ANO10
	IGFBP1	0.142689			TRMT2B	0.127646			TRPT1	0.103031			LOC100506462	0.156354			ARHGEF5	0.136226			LOC100507146	0.114564			PTPRJ	0.19348			ALDH3B2	0.142397			CGNL1	0.0837186			VAMP3	0.155375			SMPDL3A	0.192312			PXDC1	0.189369			PLIN3
	EPAS1	0.142575			LINC00520	0.127617			RHOD	0.103008			VANGL1	0.156206			ANKIB1	0.136197			ADAR	0.114497			CTGF	0.193441			FAM210B	0.142336			PLBD1	0.0836898			43353	0.155339			RNF19A	0.192268			ARPC1B	0.189307			PCDH1
	PDLIM1	0.142442			DPP10	0.127486				0.10295			PLEKHG6	0.156104			PGLS	0.136183			PDCD11	0.114478			NNMT	0.193438			PTPN1	0.142194			VTN	0.0836458			KIRREL	0.155214			RTN4	0.192173			SLC12A8	0.189162			INPP4B
	DMKN	0.142411			ARFGAP1	0.127486			PAWR	0.102931			PARVA	0.155895			CBLB	0.136138			CELF1	0.114446			DUSP10	0.193266			HIST1H2BL	0.142157			ATG9A	0.083546			CBR3	0.15516			RGNEF	0.192062			DUSP3	0.189133			FASTK
	JMJD8	0.142361			SH3BP4	0.127476			ADAM9	0.102913			TMEM134	0.155875			DSTN	0.136133			SPATA25	0.114435			CASP4	0.193252			LPAR6	0.142123			TMEM120A	0.0835439			CNIH3	0.155148			LASP1	0.192033			WDR1	0.189118			LAMB3
	NCOA4	0.142347			WDR45	0.127362			DHDDS	0.10289			MYO6	0.155861			CCDC159	0.136087			CKAP5	0.1144			EFR3A	0.193219			KIAA0556	0.142066			TCEAL1	0.0835424			PSG1	0.15508			PON2	0.191861			TRIM38	0.18894			PRKCDBP
	CPD	0.142205			COX6C	0.127347			BAD	0.102828			DNAJC3	0.15577			RPN2	0.136085			CHMP7	0.114343			TRIOBP	0.193193			LOC143188	0.141996			EFR3A	0.0833701			ITGB3	0.155042			GHR	0.191799			UGT1A6	0.188672			FOSL2
	SLC38A10	0.142201			C16orf95	0.127244			PHLDA1	0.102773			FXYD3	0.155755			PPFIBP2	0.136051			SCGN	0.114295			PSMD10	0.192754			TMEM194B	0.141834			DNAJC15	0.0832859			TNC	0.155022			OBFC2A	0.19168			GPRC5C	0.188638			GDA
	SLC34A2	0.1422			C10orf11	0.127221			TRADD	0.102736			BCAM	0.155634			MMP19	0.13589			MZT1	0.114238			APOL2	0.19267			WDR96	0.141808			FBXO38	0.0832577			FOSL2	0.155001			RAB18	0.191616			LMAN2	0.188607			KIAA1671
	GSS	0.142076			LRRK2	0.127203			LOC100507487	0.102682			P4HA2	0.155626			PPP2R5B	0.135734			PRG3	0.114207			MYO1C	0.192506			LOC100131347	0.141742			FZD7	0.0832338			FHL2	0.154774			FHL2	0.191444			CLDN2	0.188553			MCU
	TSPAN14	0.142017			LOC100128822	0.127177			S100A6	0.102568			RASSF7	0.155568			COL18A1	0.135657			CBLN2	0.114207			NECAP2	0.191963			ATP6V0A4	0.141711			ZNF217	0.0832213			EDN1	0.154721			SPATA18	0.191366			DDX60L	0.188533			RTN4
	GSDMD	0.141939			MED29	0.127037			MICALL2	0.10255			ABHD4	0.155551			SLC22A18	0.135617			TTC30A	0.114112			TPM1	0.191838			PPP1R2	0.14161			ITGBL1	0.08318			TMEM127	0.154651			F8	0.191346			YWHAB	0.18826			CABLES1
	TAX1BP1	0.141933			PLOD3	0.126975			NFIL3	0.102541			KLHL36	0.155513			C6orf132	0.135507			PLCG1	0.114092			CXorf69	0.191744			CACNG6	0.141576			RPN1	0.0831556			DCBLD2	0.154594			RNASEL	0.191318			C15orf52	0.188235			ZHX2
	ACADVL	0.141889			MAGEC1	0.126927			SHISA5	0.102525			LOC100506358	0.155428			RASSF7	0.135501			IL21	0.114086			WWC3	0.191728			TRIM10	0.141502			MAGED2	0.0831515			BICC1	0.154582			TPCN1	0.191302			TRIOBP	0.187949			MLYCD
	TMBIM1	0.141874			ANKRD28	0.126901			PLEC	0.102515			CD46	0.155393			C1S	0.135459			HSPA4L	0.113998			MOXD1	0.191699			CHL1-AS2	0.141426			NQO2	0.0830594			CA12	0.154521			LOC100652765	0.191301			AIFM2	0.187889			SLPI
	SPPL2A	0.141769			SMG9	0.126819			SEMA3C	0.102491			NPAS2	0.155389			AHNAK	0.13537			NDRG3	0.113984			RALGPS2	0.191662			CALML6	0.141362			LOC100506258	0.0829763			SLC2A3	0.154464			GLB1	0.191018			ARHGEF5	0.187683			PARP10
	BAG3	0.14171			OCEL1	0.126625			RAB22A	0.102414			TLCD1	0.155351			C17orf109	0.135214			PCBD2	0.113922			RAB22A	0.19152			GPRC5A	0.141355			LOC100131434	0.0828932			BDNF	0.154398			PLEKHB2	0.190704			RAB10	0.18761			TMEM63A
	SH2D3A	0.141695			CLPTM1	0.126567			SGMS2	0.102314			BCAR1	0.155349			NIPAL3	0.135184			UCP2	0.113892			GBP1	0.191513			MS4A7	0.141258			CD164	0.0828718			COPB2	0.154369			CRYL1	0.190679			ATP1B1	0.187578			CYB561
	SLCO4A1	0.141585			UBE2M	0.126539			OR2H1	0.102296			ANXA3	0.155324			VTCN1	0.135159			KRTAP2-1	0.113868			SNX33	0.191445			LRRC56	0.141226			PLEKHH2	0.0827989			FZD7	0.154195			FMO4	0.190653			CDCP1	0.18756			TOM1L2
	ORAI3	0.141467			TFF3	0.126342			STUB1	0.102296			RNF13	0.155256			BLOC1S3	0.135094			IQGAP3	0.113799			PTPN1	0.191443			FUT1	0.141189			SMCP	0.0826661			LAPTM4A	0.154014			ACVR1	0.190545			RIPK2	0.187543			FAM214B
	GDA	0.141407			AKT1S1	0.126199			SAMD4A	0.10221			INHBB	0.15515			SPDEF	0.134952			LAMA3	0.113677			SAMD9	0.191179			RPS6KA5	0.141059			KIAA1919	0.0826559			B4GALT1	0.153903			RPS27L	0.190499			C20orf111	0.187394			CHMP4C
	MCU	0.141325			GADD45G	0.126174			GM2A	0.102138			EHD4	0.155126			RBMS1	0.134816			PRDX3	0.113501			TNC	0.191104			MYEOV	0.141016			BCAP31	0.0826231			RIC8A	0.15379			COG6	0.190416			RIOK3	0.187279			RNPEPL1
	S100A16	0.14124			AMOT	0.126165			UMODL1	0.102114			C1GALT1	0.155118			FLJ39534	0.134723			LOC400084	0.113455			VMP1	0.191073			RAB20	0.14091			IL6ST	0.0825753			AP5S1	0.153541			LOC340037	0.190391			AKR1B10	0.187031			ITGB8
	HIP1R	0.140985			ZNF689	0.126106			CLCA2	0.102108			SLC9A2	0.155023			ANKRD35	0.134652			RPTOR	0.113451			AJUBA	0.191031			MYLIP	0.140886			CFLAR	0.0824598			LIMA1	0.153503			MET	0.190281			MLKL	0.186961			MGC11082
	AP1S3	0.140979			ROPN1	0.125996			MTCP1NB	0.102045			ZFP36L1	0.154981			VLDLR	0.134537			PCNXL3	0.113423			C22orf25	0.19098			MRPS18A	0.140705			OSGIN2	0.0824224			FRMD4A	0.153469			UBTD1	0.190186			PLA2G15	0.186952			B3GNT3
	LAMC1	0.140973			DBH-AS1	0.125857			CLOCK	0.101995			ARRDC1	0.154925			COL12A1	0.1345			TFAP2B	0.113403			PTPRM	0.190949			ADRM1	0.14059			TTBK1	0.0824095			ANKRD13A	0.153446			GGCX	0.19003			SEMA4B	0.186925			SLC39A11
	GHITM	0.140965			RBM42	0.125821			LOC100132891	0.101945			SLC17A4	0.154908			GRIA3	0.134452			H2AFX	0.113386			ICAM1	0.190705			TNFRSF18	0.14058			NPLOC4	0.0823009			C1orf133	0.153415			SRGN	0.189934			HGD	0.186923			LAMP2
	TGFA	0.140961			DPYSL3	0.125756			CD109	0.101882			NPC1	0.154755			PARVA	0.134408			EP400	0.113335			ZFAND2A	0.190551			SORT1	0.140553			TMF1	0.0822743			SPSB2	0.153315			ICAM3	0.189856			TMCO4	0.1868			ARPC1B
	OSBPL2	0.140824			MRAS	0.125754			STOML1	0.101823			CLEC4GP1	0.154653			GRN	0.134365			CCNJ	0.113313			TMEM9B	0.190278			SYTL1	0.14051			CHPF	0.0822269			ZFP36L1	0.15317			AMHR2	0.189843			NOL3	0.186717			LRRC16A
	HDAC11	0.140782			FABP7	0.125716			SWI5	0.101768			ARPC1B	0.1546			LEPREL1	0.134254			ANKRD40	0.113277			CD82	0.190133			LOC100506817	0.140496			GPRC5A	0.0822148			PLCB4	0.152994			COPZ2	0.189819			PPL	0.18657			CASP10
	HLA-C	0.140746			G6PC3	0.125663			HOXA1	0.101587			SRXN1	0.154531			BET1	0.134254			PWRN1	0.113182			ZYX	0.190027			ANKRD60	0.14047			BMPR2	0.0822072			ACOT9	0.152915			APOL1	0.189768			C1GALT1C1	0.186567			CDCP1
	TRADD	0.140686			TMEM163	0.125642			SAR1B	0.101585			TMEM106A	0.154528			PQLC3	0.134182			PCDHB18	0.113164			DYSF	0.189998			VSIG10L	0.140382			RERG	0.0821997			NMT2	0.152686			HILS1	0.189734			MORC4	0.186455			DUSP3
	AP1M2	0.140675			MYEOV2	0.125606			LOC100216545	0.101534			IDUA	0.154526			FLJ23867	0.134162			NPEPPS	0.113122			ACOT8	0.18993			RASGEF1A	0.140379			FAM174A	0.0821902			HRCT1	0.152353			SHISA4	0.189609			SLC25A16	0.186113			TSPAN15
	YIPF2	0.140614			CPEB2	0.125596			MPG	0.101485			PPP1R13L	0.154462			NBEAL1	0.13414			LBR	0.113055			CUL4B	0.189892			LITAF	0.140351			ACADSB	0.0821889			DOCK10	0.152307			KIAA0319L	0.189559			MCU	0.185779			SPSB1
	LDLR	0.140488			TMEM198	0.125576			OR2B2	0.101363			TBC1D8B	0.154296			PLEKHG6	0.134126			LOC100506769	0.112986			HOMER3	0.189726			PPM1J	0.140218			SCUBE2	0.0821803			CLIC1	0.152304			FAM13B	0.189476			DSG2	0.185714			RNF39
	COMT	0.140485			PIR	0.125571			SPPL2A	0.101234			NADSYN1	0.154231			TM4SF1	0.134121			COX15	0.112985			SMURF1	0.189624			TMF1	0.140214			ALS2CR11	0.082086			CLIP4	0.152273			KCNJ13	0.189322			FGFRL1	0.185587			PKP2
	MIF4GD	0.140416			COMMD10	0.125512			SERINC3	0.101189			MAPK3	0.154217			ECM2	0.134059			PIGM	0.112956			CHST15	0.189521			PTK6	0.140209			PTGDS	0.0820804			ERBB2IP	0.152243			LOXL4	0.189282			SHB	0.185494			TBC1D10A
	HCP5	0.140388			CAPS	0.125509			STEAP3	0.101169			GRHL2	0.154146			ASAP3	0.134009			SAC3D1	0.112906			MUL1	0.189485			ANXA4	0.140084			PLAGL1	0.0820681			TMEM9B	0.15207			IFI35	0.189279			DNTTIP1	0.185423			DDX60L
	TMEM51	0.140246			SOX10	0.125484			CASP16	0.101143			PLA2G4A	0.153862			LOC100505783	0.134009			LPAL2	0.112904			SLFN5	0.189475			MIPEP	0.140007			SYAP1	0.0820623			DLC1	0.15197			PCDP1	0.189259			FOXQ1	0.185329			GDF15
	ELF4	0.140173			QPCTL	0.125394			B4GALT7	0.100972			LOC283089	0.153753			BPIFB2	0.133863			LOC100287598	0.112886			CREB3L2	0.189386			ARHGAP39	0.13992			ETV5	0.0820329			ARHGAP29	0.151941			YIPF2	0.18916			STYXL1	0.185328			HDAC11
	PLCD3	0.139965			SEC24A	0.125324			YIF1A	0.100887			ABHD12	0.153634			SVIL	0.133808			LRTOMT	0.11286			KRT80	0.189374			CHCHD10	0.139879			SLC39A13	0.0819939			UROD	0.151766				0.189056			FLII	0.185297			BAG3
	TMEM106B	0.139903			SEC13	0.125319			C9orf89	0.100861			LOC100507479	0.153591			CDH6	0.133806			POT1	0.112808			DDX60	0.189324			MMEL1	0.139851			ATRNL1	0.0818603			AJUBA	0.151755			GPR143	0.189052			LOC100507507	0.185195			CDS1
	PVRL2	0.139889			USE1	0.125137			ASPG	0.100841			LITAF	0.153564			ADCY9	0.133721			ARMC10	0.112737			C3orf52	0.189286			CCDC57	0.139791			CCDC96	0.0817322			MYL6	0.151646			ANKRD60	0.189015			SLC35A2	0.185182			GOLGA2
	ITGA6	0.139722			C3orf78	0.12501			FLJ34503	0.100737			BAG3	0.153467			PRICKLE2	0.133683			MAS1L	0.112686			ATP8B1	0.189228			MGC11082	0.139766			ARFGAP3	0.0817198			IL1RAP	0.151643			PACSIN2	0.188761				0.184966			TMEM133
	C10orf54	0.139657			LOC100506994	0.124937			FAH	0.100734			HSD3B7	0.15332			KIAA1217	0.133676			PRPSAP1	0.112667			HTATIP2	0.189171			IGSF3	0.139728			BAG3	0.0816571			SOAT1	0.151552			DST	0.188712			RBKS	0.184574			PCYOX1
	RAPGEF3	0.139599			FITM2	0.12485			TRIM25	0.100715			FLJ35946	0.153305			LOC283688	0.133654			C11orf57	0.112599			WDR1	0.189137			LLGL2	0.139708			C9orf25	0.081649			ANXA2P3	0.151399			IL13RA1	0.188675			NPC1	0.184374			RBMS2
	PSAP	0.13958			STK32B	0.12481			SSFA2	0.100634			C14orf182	0.153249			PGPEP1	0.133555			PARD6A	0.112546			C16orf7	0.18887			C1orf172	0.139602			PPP2R3B-AS1	0.0816141			CIB1	0.151389			MKRN1	0.188593			RTN4	0.184155			TMCO4
	NEURL3	0.139486			AGAP3	0.124743			CD151	0.100582			DHRS3	0.153133			PSG2	0.133553			ZBTB44	0.112439			TNFAIP3	0.188716			SYN3	0.139597			PILRA	0.0815664			SLC25A43	0.151381			IFIT3	0.188375			PQLC3	0.184088			REEP5
	DHCR24	0.139481			LOC401588	0.124717			DCBLD1	0.100327			TFAP2C	0.153122			GPC4	0.133515			PGLYRP1	0.112364			ITGB8	0.188607			TMEM63A	0.139414			SLAMF7	0.0815408			MDFIC	0.151274			OR2C1	0.188334			OSTF1	0.183714			EPS8L1
	IGFBP3	0.139461			43344	0.124657			SPATS2L	0.100326			TMEM179B	0.153075			NEK6	0.133408			DKFZP434A062	0.112356			KIAA1522	0.188576			RIPK4	0.139229			TJP1	0.0815298			UBE2E2	0.151137			FCRLB	0.188324			SLC22A4	0.183693			ITCH
	LIPC	0.139207			IDH3B	0.124575			ASAP1-IT1	0.100204			EPS8L1	0.152995			AMHR2	0.13335			LOC284788	0.112242			HEG1	0.188523			SPATA17	0.139109			B3GNT2	0.0814985			MGAT4B	0.151031			PBXIP1	0.187969			ARHGAP42	0.183627			VDR
	CD164	0.139174			SDHB	0.124398			PLAC8	0.100097			COMMD7	0.152981			RIOK3	0.133336			CBX5	0.112124			ZBTB38	0.188438			AZGP1	0.139097			SCN1B	0.0814787			LOC100505806	0.151029			SRGAP1	0.187935			TGFB2	0.183598			TMEM144
	C1RL	0.139099			C19orf79	0.124305			ARPC1B	0.100066			AP1M2	0.15295			HAGH	0.133332			DCLK3	0.112112			DAB2	0.188371			ABHD14B	0.139077			SLC16A4	0.0814569			VPS18	0.150882			PQLC3	0.187623			STIM1	0.183439			LEPREL1
	PSORS1C3	0.139044			TTC3	0.124303			SH3D19	0.099909			RNLS	0.152898			FAM174A	0.133294			RPRD1B	0.112104			EPS8L2	0.188352			CIB1	0.138966			HTATSF1P2	0.0814115			LAMA4	0.150731			CAPN2	0.187481			B3GNT3	0.183427			TAGLN2
	GPR110	0.138867			SYTL5	0.124269			MED7	0.0997732			MYL12A	0.152878			SAR1B	0.133268			DNM1	0.112072			CLIC3	0.188269			PARN	0.13896			VANGL1	0.0813748			SLFN12	0.150515			P4HB	0.187382			SAR1B	0.183291			CELSR1
	KLHL36	0.138812			PINK1	0.124263			MUS81	0.0997673			USP43	0.152872			DHRS1	0.133205			UBE2O	0.112067			SH3BGRL3	0.188262			SCML4	0.138954			NUDT6	0.0812837			ZNF365	0.150487			C10orf26	0.187273			PHLDA1	0.183031			PARP12
	LOC100652770	0.138645			C5orf55	0.124121			ANPEP	0.0997569			PKP3	0.152869			CXXC5	0.133075			ANGPT2	0.112011			ADAMTS15	0.188189			RLBP1	0.138852			ULK1	0.0812827			RNF11	0.150405			BTD	0.187167			ZHX2	0.182882			PRSS8
	SLC48A1	0.138624			AIFM1	0.124116			DUSP14	0.099755			TRAM1	0.152755			PLD3	0.133023			SPATC1	0.1118			LOC100126784	0.18809			FRMD8	0.138768			TMBIM1	0.0812593			LHFPL2	0.150153			TNFRSF19	0.187149			FANK1	0.182687			EHD2
	DTX4	0.138558			TMEM56	0.124032			FER1L6-AS1	0.0997323			VTCN1	0.152736			MPPE1	0.133009			CACNG8	0.111776			GALNS	0.188086			PLS1	0.138731			PPIC	0.0812034			SLC10A3	0.150128			RAB11FIP5	0.187055			TRIM21	0.182463			LOC100505490
	KDELR2	0.138552			EPHX1	0.123805			HCRT	0.0997205			CAB39L	0.152683			LOC553103	0.132915			INTS5	0.111651			HLA-G	0.188074			GSTO2	0.138727			CD70	0.0811357			EFR3A	0.150091			RASSF4	0.186906			TMEM219	0.182429			PQLC3
	SYPL1	0.138478			NRXN3	0.123644			RRAS2	0.099681			SYS1	0.152526			TMEM150A	0.13286			SEC1	0.111572			CEBPD	0.188072			RTKN	0.138626			TTC18	0.0810708			ARPC2	0.150048			MOSPD1	0.186798			HRH1	0.182234			C10orf54
	TALDO1	0.138382			TBC1D20	0.12362			HEBP1	0.0996312			AKR1C1	0.152432			DYSF	0.132772			C1QB	0.111547			SEMA3C	0.18806			FAM46D	0.138616			ZNF83	0.0809898			GRINA	0.150009			EDEM2	0.186679			PPP1R15A	0.182224			LOC100129935
	STAP2	0.138381			ELMO2	0.12358			ARHGAP1	0.0995762			P2RY2	0.152383			IGFBP4	0.132735			OGG1	0.111467			RHOBTB3	0.188028			LOC100506098	0.138457			SUB1	0.0809618			LOC100129034	0.150005			TANC1	0.186553			SRXN1	0.18179			C17orf110
	DHX32	0.138242			SCUBE2	0.123442			MGST1	0.0994768			PDCD6	0.152255			PRSS22	0.132656			FAM189A1	0.111443			HIBADH	0.187938			PPIP5K1	0.138439			GLIS3	0.0809121			LEPRE1	0.149818			KCNH1	0.186538			DHRS3	0.181731			PHLDB2
	CASP8	0.138225			CD163L1	0.123324			ETS1	0.0994231			NEDD9	0.152083			TACSTD2	0.132587			QARS	0.111359			B4GALT1	0.187869			PCBD1	0.138376			EEF1A2	0.0808806			TRAM1	0.14967			GALNT10	0.186332			NNMT	0.181715			FANK1
	SGK2	0.138045			RNF157	0.123228			ELFN2	0.0993767			GPR39	0.151953			SVOPL	0.132435			LINC00338	0.111329			FASTK	0.187832			FLJ32955	0.138264			RNF10	0.0808575			TPM4	0.149389			EGLN1	0.186224			NEURL3	0.181694			ABCA1
	EIF2AK3	0.138027			FCRLA	0.123055			C13orf33	0.0992521			PLEKHF1	0.15193			LAMA3	0.132434			FLJ20444	0.111166			TAB3	0.187786			SYNGR2	0.138101			LOC440434	0.0808075			XYLT2	0.149367			TMEM175	0.186223			WWTR1	0.181609			RRAS
	LAMC2	0.138019			PTPN18	0.123008			PPFIBP1	0.0992056			IFT20	0.151927			P2RY6	0.132365			PKD1	0.111149			JPH2	0.187721			SNAPC5	0.138047			ATP6V0D2	0.0807811			ARSJ	0.149275			UCN2	0.186197			BAG3	0.181574			ARHGAP42
	PKP4	0.138017			TLR4	0.122927			SYS1	0.0992002			TINAGL1	0.15181			RNF144B	0.132317			GANAB	0.111098			MIR31HG	0.187319			TSSK3	0.137943			LRRC29	0.0807314			YKT6	0.149219			ADORA1	0.186006			LACTB	0.181527			UGCG
	C6orf132	0.137971			C6orf1	0.122662			REST	0.0991485			CHMP4B	0.151784			MARVELD2	0.132283			WEE1	0.111065			SEMA7A	0.18727			THEM4	0.137907			UGT2B17	0.0806521			NAV3	0.149088			GPRC5A	0.185899			CLTB	0.181498			PION
	BLOC1S3	0.137958			PPP4C	0.122643			SDHB	0.0990977			TGM4	0.151736			RABAC1	0.132253			METAP1	0.111063			FLII	0.187187			OSGIN1	0.137857			ST3GAL1	0.0806098			PJA2	0.149035			PLBD2	0.185816			LOC100129034	0.181374			CCL28
	HTATIP2	0.137866			ADCY2	0.122529			STAT2	0.0990403			B4GALT1	0.15167			GDPD2	0.132185			ZNF501	0.111048			NAT1	0.187138			KRBOX1-AS1	0.137802			RBP7	0.0805903			TDRD7	0.148949			HLA-DPB1	0.185805			CDC42EP1	0.181313			SPSB2
	CLDN2	0.137791			SSBP1	0.122506			GATSL3	0.0990329			GLP1R	0.151584			LY6E	0.132051			ATP1B4	0.111013			CNN2	0.187012			EXTL1	0.137791			SLC12A7	0.0805902			ATP6V0D1	0.148847			SAT1	0.185569			ARSE	0.181268			GSN
	ZNF165	0.137736			MTCP1NB	0.122467			PIGB	0.0990192			SEMA3C	0.151497			HEXA	0.132043			NMUR1	0.110897			DHRS3	0.186928			TMEM41A	0.137787			CEP19	0.0805819			GALNS	0.148824			S100A6	0.185442			USP53	0.181255			MAP2K3
	CHST15	0.137632			AGPAT1	0.122458			FSTL3	0.099016			BLOC1S3	0.15143			ITPKC	0.131988			SAP130	0.110892			CRISPLD2	0.18692			HEY2	0.137784			MAN2B2	0.0804857			TALDO1	0.148806			CAPN3	0.185438			PTGR1	0.18108			TRIOBP
	EFNA1	0.137622			CEP41	0.122414			LRP10	0.0989267			ITFG1	0.15137			TPD52L1	0.13197			DDX41	0.110606			UBA7	0.186709			GCHFR	0.137695			SLC29A4	0.0804802			SLC22A4	0.148722			SGMS2	0.185253			TPCN1	0.181058			TBC1D9B
	DHRS7B	0.137544			MAGEH1	0.122339			XYLT2	0.0988147			ADAM9	0.151356			STS	0.131937			GPR173	0.110602			GPR1	0.186706			SPINT2	0.137671			LOC100507477	0.0804695			DCAF6	0.14871			GNPTAB	0.185019			GLRX	0.180958			C20orf111
	IL10RB	0.137508			PDLIM3	0.122329			ADCY10	0.098776			PPP2R5A	0.151217			NGF	0.13183			LOC730184	0.110534			APLP2	0.186577			NHSL1	0.1376			UBASH3B	0.0804132			AMOTL2	0.148574			CPPED1	0.185005			TRIM47	0.180946			RNASET2
	NPC1	0.137476			ST18	0.12216				0.0986911			PCSK7	0.151169			GDE1	0.131824			DALRD3	0.11043			PMEPA1	0.186564			ELMO3	0.137562			MID2	0.0802887			VASN	0.148416			HLA-DPA1	0.185			AIM1	0.180909			IFITM10
	TRMT2B	0.137388			PRR7	0.122122			TWIST2	0.0986724			CAPN1	0.151133			CLTB	0.131772			NEK4	0.110416			NAGK	0.18656			SLC4A1	0.137509			DNAJB2	0.0802189			EDIL3	0.14838			UBA7	0.184906			ARSD	0.180853			GALNT5
	DRAM1	0.137306			SEC22B	0.122046			KIAA1609	0.0986328			TBC1D8	0.151127			POR	0.131675			MAPK7	0.110308			APOL1	0.186483			C17orf58	0.137419			TRIM56	0.0801963			MAN2A1	0.1483			SLC24A1	0.184889			PAPSS2	0.180686			CCPG1
	CANX	0.137236			WDR83OS	0.122045			LOC730755	0.0985259			AVPI1	0.151089			RNF39	0.131551			SPAG8	0.110307			BCAR1	0.186477			CXorf64	0.137418			ANKRD30B	0.0801097			BRI3	0.148193			MMP8	0.184807			RHOG	0.180428			RIN1
	SLC10A3	0.137135			YWHAB	0.122028			C19orf10	0.0985197			NOBOX	0.15105			TMEM141	0.131487			SEMA5B	0.110301			CHPF	0.186182			CYB561	0.137352			SCAMP2	0.0800701			UPP1	0.148184			CD300C	0.18464			RNH1	0.180407			CASP8
	C9orf5	0.137036			ATP10A	0.122018			BCL9L	0.0985009			CETN2	0.150978			SEC24C	0.131472			SLC48A1	0.110272			ERLEC1	0.186004			MAP2K3	0.1373			CLPTM1L	0.0800529			ANXA7	0.14804			SEMA3B	0.184591			HFE	0.180331			KIAA1609
	TSKU	0.137006			CNIH3	0.121643			LOC152024	0.0984037			PADI1	0.150816			TSPAN13	0.131451			DSPP	0.110253			ASAP2	0.185968			LARP4	0.137283			BICC1	0.0800091			LEPREL1	0.14804			SEL1L2	0.184547			MECOM	0.180296			RGL3
	PTPRJ	0.136914			CBFA2T2	0.121625			ITGBL1	0.0983909			ESRP2	0.150718			LOC100133461	0.131438			C2orf81	0.110206			TPCN1	0.185898			TMEM141	0.137221			ABHD3	0.0800004			GNG11	0.147867			SLFN5	0.184383			DUSP1	0.180211			LAMP1
	PLEKHB2	0.136745			PCYT2	0.121623			ACCS	0.0983889			TMEM139	0.150693			GPRC5A	0.131327			NUDT21	0.110122			DSTN	0.185785			OR7A5	0.137159			KRT71	0.0799914			FCRLB	0.147728			ARHGAP29	0.184345			CLDN1	0.180166			EPHA2
	MACC1	0.136646			MAPK8IP1	0.121619			TMEM214	0.0983524			GALE	0.150313			CRYAB	0.131218			SCML2	0.110101			ITPRIPL2	0.185744			LARP1B	0.137014			CHST15	0.0799692			HTRA1	0.147727			MTMR10	0.18433			SNX33	0.180109			SLC2A4RG
	EPS8L1	0.136238			MOXD1	0.121602			PEF1	0.0983437			KCNK6	0.150092			ANXA9	0.131203			GLUD1	0.110004				0.1856			DDX27	0.137014			SHISA9	0.0799248			SDSL	0.147525			CHMP2A	0.184322			ATXN1	0.180041			BCL9L
	FGFBP1	0.136214			KAZN	0.121591			SCYL1	0.0983084			KCNN4	0.150006			RAB20	0.131189			LOC402160	0.109931			TGFA	0.185598			COL11A2	0.137003			FBXL2	0.0799082			ACTR3	0.147514			MFSD1	0.184279			FOSL2	0.179903			TMEM9B
	RIN2	0.136165			DKFZp686O1327	0.121456			BCL10	0.0982859			MAGT1	0.150004			FAM214B	0.131005			DNAI2	0.109909			TRIO	0.185548			FBXO40	0.13698			PITRM1	0.0797619			SNAP23	0.147481			SYNE1	0.184258			NR3C1	0.179763			TUFT1
	SLC44A3	0.136019			MCF2L	0.121425			CLTC-IT1	0.0982645			HLA-E	0.149958			MICALL2	0.130974			LOC100131496	0.109879			CCDC80	0.185404			PPCDC	0.136935			VNN2	0.079645			C20orf43	0.147437			TXK	0.184118			TMEM87B	0.179699			GLB1
	SIRPG	0.135983			POLR2K	0.121423			ALPK2	0.098255			LLGL2	0.149939			B4GALT1	0.130971			TCTN2	0.109774			HLA-F	0.185404			IDI2-AS1	0.1369			SNTA1	0.0795854			BCL3	0.147366			LONP2	0.183996			SEC24A	0.17962			ACTN1
	TNIP2	0.135873			AKR7A3	0.121363			PRELID2	0.0981791			C12orf37	0.149928			RNF103	0.130948			LOC201477	0.109752			MITF	0.185317			PLA2G4F	0.136852			ZNF135	0.0795392			LOC100507314	0.147353			CARD11	0.183954			GLS	0.179616			ACAA1
	CELSR1	0.135839			LOC100506115	0.121307			RRAGC	0.0980817			MVP	0.149829			MAPK9	0.130788			BMP5	0.109697			GLIS3	0.185211			HOXA-AS3	0.136734			CRIM1	0.0794845			ALKBH6	0.147242			PLXNB3	0.183807			NMI	0.179385			RHOD
	PRODH	0.135746			ATP5J2	0.121289			ARNTL2	0.0980605			GRHL1	0.149795			MGAT1	0.130746			C12orf32	0.109659			PJA2	0.185173			CCR8	0.136688			GABARAPL2	0.0794759			PTX3	0.147141			CCPG1	0.183781			SUSD1	0.179298			SPECC1
	IQGAP1	0.135401			PRPF6	0.12124			GSS	0.0980517			PTK6	0.149553			ELFN2	0.130698			OR4N4	0.109633			ARSJ	0.185028			ABCG1	0.136661			OSBPL9	0.0794524			TMEM30A	0.14714			TM4SF18	0.18375			PAWR	0.179291			SPTLC2
	GPR126	0.135273			FRMD3	0.121229			LOC100507303	0.098029			SPINT1	0.149496			PRPF6	0.130663			LOC100127974	0.109608			IFIT1	0.184938			NAA11	0.136651			PCYOX1	0.0793015			MAP7D3	0.147103			GALNT5	0.18373			BHMT2	0.179061			SIL1
	KIF12	0.13519			CLCN7	0.121125			CCDC109B	0.0979785			GDE1	0.149467			FAM71F1	0.130611			ONECUT3	0.109568			TGM2	0.184916			CCL28	0.136594			LOC100505763	0.079261			SDCBP	0.146979			ABCG5	0.183509			DHX32	0.179042			TMEM8A
	ATP8B1	0.135152			BCKDK	0.121116			AHR	0.0979736			STBD1	0.149396			EHD2	0.130598			MSL2	0.10954			MCFD2	0.184911			FUK	0.13655			PLA2G4C	0.0791877			NOV	0.146968			LOC100127888	0.183411			NPC2	0.178972			SMAD3
	PIEZO1	0.13507			CD63	0.121085			AP5S1	0.0979659			F7	0.149377			SH2D4A	0.130589			ARIH2	0.109525			UTRN	0.18487			CXCL16	0.136487			TMUB2	0.0790896			WWC2	0.146789			BECN1	0.183239			FEM1C	0.178897			SH3RF2
	ANXA9	0.134797			AMDHD2	0.120914			SELS	0.0978916			UGP2	0.149375			TUBA4A	0.13058			RELA	0.109502			PGBD3	0.18486			GSS	0.136381			GPR107	0.0790624			TACC1	0.146746			43351	0.183214			HDAC11	0.178803			CLTB
	ZDHHC7	0.134523			B3GAT3	0.120892			WDR1	0.0978843			CD2	0.149279			SQSTM1	0.130516			RAD51D	0.109467			SUMF1	0.184854			SPTLC2	0.136351			RPL39L	0.0790035			TMED7	0.146728			ZBTB38	0.183206			DTX3L	0.178712			LURAP1L
	P2RY2	0.134511			LCP2	0.120858			TPD52L2	0.0978216			MYH9	0.149135			VAMP8	0.130321			HBM	0.109406			SPATS2L	0.184841			RBM38	0.136283			DTX3L	0.0789707			DNAJC25	0.146652			PTGIS	0.183062			LONRF3	0.178676			ARHGAP26
	PTPRG	0.134449			MGAT4A	0.120811			EPHA2	0.0978194			TMEM2	0.149054			SNX33	0.130311			TIGIT	0.109405			GABARAPL1	0.184513			DKFZP434A062	0.136222			B4GALT5	0.0789415			COL6A2	0.146619			CABLES1	0.183044			KIAA1609	0.178602			KRCC1
	LOC100652765	0.134438			SYNC	0.120801			ADRM1	0.0977987			UPP1	0.149011			RNASET2	0.130197			JAKMIP1	0.109362			ANXA11	0.184378			ADAM3A	0.136182			CROT	0.0788793			PRKCDBP	0.146564				0.182859			GDA	0.178513			TMEM127
	MBOAT7	0.13434			C8orf75	0.120601			GYG1	0.097765			STAM2	0.148993			PLXNA3	0.130167			IRGQ	0.109235			SGK223	0.184351			MCF2L	0.136148			SH3D19	0.078858			GADD45B	0.146482			RHOB	0.182857			EPB41L1	0.178391			TAPBP
	FAM134C	0.134309			NDUFA13	0.120291			RALB	0.0977567			ST6GALNAC2	0.148899			PPP1R32	0.129874			TMX2	0.109229			RRAD	0.184249			C20orf152	0.136108			DST	0.0787463			ZDHHC7	0.146474			LRRC29	0.182848			DKK1	0.17829			MGST2
	IL18	0.134191			PIGK	0.120223			HOXA11	0.0977433			LOC100507025	0.148862			PLEKHM1	0.129649			FAM201A	0.109151			MLPH	0.184183			INPP4B	0.136057			CYP4F11	0.0787417			STARD3NL	0.146428			SAMD4A	0.182846			MYO5B	0.178247			FAH
	HSPG2	0.134143			MMP8	0.120154			YIPF2	0.0977342			ZNFX1	0.148714			DPP4	0.129649			TBP	0.109113			TPRG1L	0.184037			EAF2	0.136028			PLA2G15	0.0787362			NT5E	0.145885			YPEL3	0.182846			TSPAN17	0.178189			EMP1
	CYP4V2	0.134033			NLK	0.120063			GALNS	0.0977231			TEX34	0.148659			TM9SF4	0.129645			LINC00487	0.109101			TRIM56	0.183986			PZP	0.135946			NIPA1	0.0787287			SEMA7A	0.145827			LOC100129935	0.182799			KDELR3	0.17814			B4GALT1
	GPR160	0.133951			INSM1	0.120007			PILRB	0.0977114			LOC149134	0.148654			ERP27	0.129643			ZNF41	0.109005			RIN2	0.183967			C1orf64	0.135828			SLC35A2	0.0787264			DSTN	0.145733			MORC4	0.182783			YIPF5	0.178021			KIF3B
	PKP2	0.133776			GCNT2	0.11997			LOC647589	0.0976799			SERINC2	0.14825			TRH	0.129589			SAMD15	0.108999			FADD	0.183842			PITPNM1	0.135819			CPEB4	0.0786895			TPMT	0.145711			EDNRB	0.182605			TNIP2	0.178009			TMEM214
	ATG2A	0.133774			LOC283663	0.1199			UBL4A	0.0975396			MTM1	0.148224			IL6ST	0.129578			ZNF396	0.108969			OSBPL10	0.183493			C20orf43	0.135722			C11orf88	0.0786674			MFSD1	0.145657			MIR29C	0.182586			PLAU	0.178003			LOC100288911
	CATSPERG	0.13374			VPS52	0.119888			GMPPA	0.0975098			SOX13	0.148151			CD9	0.129476			DCUN1D4	0.108806			PLSCR1	0.183477			CCDC64B	0.13568			APBA1	0.0786555			CXorf69	0.14565			TM9SF2	0.182508			APOL1	0.177802			ZNF524
	SLC6A12	0.133727			LSM10	0.119762			FAM58A	0.097508			TAX1BP1	0.148129			CILP	0.12944			DCAF12L2	0.108719			TDRD7	0.18339			CIDEC	0.135653			CCDC102B	0.0786551			PDE7B	0.145378			UGDH	0.182506			STAT1	0.177795			PDXDC1
	KRT80	0.133723			FAM155B	0.11973			UBTD1	0.0974599			PRR15	0.148021			BMP1	0.129315			LILRB2	0.10864			ABCC3	0.183212			LRTOMT	0.135647			LEFTY2	0.0786327			SUCLG2	0.145347			ARHGAP18	0.182265			ARL14	0.177786			TNK1
	SHROOM3	0.133723			KIAA0355	0.119728			DTWD1	0.0974579			FAM160A1	0.147911			SMPD1	0.129254				0.10843			C4orf34	0.183177			LCP2	0.135622			AQPEP	0.0786189			METRNL	0.145341			ATP6V1H	0.182257			RPL13P5	0.177697			MYH9
	ICAM1	0.13368			SKAP2	0.119684			C12orf44	0.0974252			GPR108	0.147814			AIM1	0.129224			NDUFV1	0.108416			CTNNA1	0.182875			ADPRH	0.135613			DMBX1	0.0785498			ANKIB1	0.145268			ANXA2P1	0.18208			GULP1	0.177654			ZDHHC24
	PDE9A	0.133634			SNTB1	0.11962			PARP10	0.0973046			CDS1	0.147803			TSC22D2	0.129202			PCIF1	0.108314			ARFGEF2	0.182813			ELF1	0.135578			SLC47A1	0.0785305			KDELR2	0.145211			ITIH3	0.181973			IFI35	0.177619			PDGFB
	MYO1C	0.133562			UBE2B	0.119608			LOC100505634	0.0972924			PPCS	0.14775			PXMP4	0.129158			CCDC34	0.108132			UCA1	0.18277			FAM209B	0.135566			PFKFB3	0.078521			TPST1	0.145207			CCDC96	0.181831			WHAMM	0.177374			ZFYVE21
	HOXA3	0.133517			KRT72	0.119418			LOC338739	0.0972367			NXF5	0.147693			SLC25A16	0.129153			THAP5	0.108114			CHST11	0.182681			LYVE1	0.135558			ADORA2A	0.0784735			SPOCD1	0.144982			VMP1	0.181828			CDC14B	0.17734			DPP4
	PLCG2	0.133462			MACROD2	0.119411			TAP2	0.0972147			MIA2	0.147678			KCNK1	0.128997			GLOD4	0.10811			NEDD9	0.182629			LINC00520	0.135534			HDAC11	0.0784584			COL1A1	0.144948			GIT2	0.181769			FUCA1	0.177119			EVPL
	CAMSAP3	0.133442			MECP2	0.119387			SLC24A6	0.0971886			C19orf33	0.14758			OSTF1	0.12898			DNTT	0.108066			GLTPD1	0.182612			ELF5	0.135504			HOTAIRM1	0.0784267			CD58	0.144657			NAGK	0.181758			TMEM92	0.176997			DCBLD2
	SIRT7	0.133407			SLC39A7	0.119326			TNFAIP3	0.0971828			CREB3L1	0.147517			STARD10	0.128912			CA10	0.10798			RAB31	0.182601			CHL1	0.135488			PCDHB13	0.0783842			FEM1C	0.144621			STX4	0.181747			GLIS3	0.176956			FLJ23867
	JUP	0.133117			DAAM2	0.119322			TYW5	0.0970565			TNFSF15	0.147507			OBFC2A	0.128804			C1QA	0.107934				0.182571			S100A13	0.135487			SLC26A11	0.0783226			GTF2H1	0.144575			LOC100507054	0.18159			RHBDF1	0.176867			ENC1
	APRT	0.133067			C20orf111	0.11907			ADM	0.0969234			WFS1	0.147323			PDGFB	0.128661			FAM47B	0.107904			TJP1	0.182309			GRHL1	0.135469			LOC100506687	0.078314			PEF1	0.144511			SIAE	0.181541			ARSJ	0.176859			C4orf19
	B3GNT3	0.132984			KIAA1598	0.118873			GFER	0.0968957			SP140L	0.147313			SEMA3C	0.128649			HNRNPF	0.107813			RNF135	0.182296			OPLAH	0.135432			PTPRJ	0.0782856			ITGA11	0.144475			KRTAP1-1	0.181411			PLEKHA7	0.176725			LAMA3
	SGMS1	0.132941			ANXA6	0.118855			C16orf93	0.0968599			SLC22A18	0.147307			SLC17A5	0.128471			GALR1	0.107779			XAF1	0.18212			AP1M2	0.135372			TPCN1	0.0782589			PLEKHF1	0.144235			UNC13C	0.181375			FZD6	0.176521			KRT80
	HEXA	0.132732			CRNDE	0.118834			KCNN4	0.096848			GPR37L1	0.147249			ESRP2	0.128423			RBM10	0.107724			PPP1R11	0.182112			LYPD4	0.135269			ASPH	0.0782159			RNF135	0.144177			CALCR	0.181218			SYPL1	0.176512			IL15RA
	SLC15A1	0.132657			GNAS-AS1	0.118746			TFE3	0.0967687			LOC100506431	0.147226			PSG3	0.12832			TAGLN3	0.107674			PRNP	0.181813			ZPBP	0.135262			PPY	0.0782081			COL5A1	0.144156			TNFRSF14	0.181106			PVR	0.176482			FEM1C
	SLC39A11	0.132648			CCDC149	0.118569			LEPROT	0.0967596			LOC729506	0.147119			CLN3	0.12826			MCHR1	0.107575			MAN1B1	0.181788			KIAA0494	0.135209			FBXO18	0.0782037			NACC2	0.14415			TMBIM1	0.181057			KCNK6	0.176453			PAPSS2
	SLC41A2	0.132453			CHKA	0.11851			TTC23	0.0967454			LRRC32	0.14699			UCA1	0.128173			ESRRB	0.107415			VAMP3	0.181751			LOC400604	0.135174			C4orf48	0.0781996			PLA2G16	0.144045			LOC283688	0.181055			LOC100507540	0.176293			UCA1
	STX4	0.132347			LARGE	0.118493			FADS3	0.0967055			AP1S3	0.146923			ANXA3	0.128151			BHLHB9	0.10739			FAH	0.181702			STARD10	0.135127			ASAP1	0.0781249			TCTA	0.14402			CXorf69	0.180904			PMM2	0.176277			NDRG1
	MAFK	0.132308			SLC39A12	0.118471			STK17B	0.096696			PTPN6	0.146775			C10orf82	0.128123			ELOVL6	0.107342			RNH1	0.181674			MAL2	0.135062			PRCP	0.0780299			EIF2AK4	0.143825			FAM20A	0.180865			BCL3	0.176136			TMBIM6
	TXNDC11	0.132297			LOC100130275	0.118408			IL18BP	0.0966652			PRSS22	0.14663			C9orf3	0.128111			LOC727924	0.107326			ELOVL1	0.181552			NMRAL1	0.135043			OIT3	0.0780263			CORO1C	0.143723			INPP4B	0.18083			SRC	0.175819			DHRS3
	SYTL2	0.13218			DOCK4	0.118386			PYGL	0.0966405			MAN1B1	0.146576			LASP1	0.127927			INTS2	0.107323			APOL3	0.181463			C19orf21	0.13496			SLC30A9	0.0780101			PLAUR	0.143662			IGKV1D-8	0.180775			TMEM133	0.175754			INF2
	SEMA4B	0.13213			NLGN1	0.118261			ANKRD37	0.0966002			PRRG4	0.146523			ITGA11	0.127669			WASL	0.107282			AHNAK2	0.181447			GNG7	0.134941			FLJ34503	0.0779613			TMTC1	0.143637			SOX10	0.180724			TMUB2	0.175697			HES1
	TMEM102	0.13213			LOC285556	0.118218			MS4A2	0.096595			PSCA	0.146473			KIAA1609	0.127634			PKIA	0.107271			METRNL	0.181404			HNF4A	0.134757			PANX2	0.0779567			FSTL3	0.143581			ITGB8	0.180687			METTL7B	0.175671			SP140L
	KRT36	0.13207			CA5BP1	0.11821			LOC100506014	0.0965708			ATXN1	0.14645			PSG9	0.12732			LOC100505828	0.107242			LAMB1	0.181369			P2RX2	0.134705			LATS2	0.0779378			LOC339803	0.143482			SVIL	0.180549			IL15	0.175647			SLC2A10
	LOC100505490	0.13202			MEA1	0.118186			SPSB3	0.0964467			AFTPH	0.146445			PLA2G16	0.127267			SLITRK1	0.107143			DUSP14	0.181309			NUDT22	0.134643			C12orf59	0.077926			PKM2	0.143449			LOC645591	0.180527			DOCK5	0.175386			CDH1
	SEL1L3	0.132005			TSHZ1	0.118129			CHIC2	0.0964327			CANT1	0.14637			ASAH1	0.127247			KAT6A	0.107107			YAP1	0.181215			LOC100128098	0.134636			SPG20OS	0.0778108			QPCTL	0.143442			ZHX3	0.180503			TM4SF18	0.175333			SHARPIN
	S100A13	0.131959			COMMD4	0.11812			LIMA1	0.0963827			CPEB2	0.146332			ERLEC1	0.12717			EXOSC3	0.107078			WFS1	0.181141			ANKS1A	0.134632			FNIP1	0.0778089			GFRA1	0.143389			LURAP1L	0.180478			LOC100505562	0.175284			SGK2
	SLFN13	0.131958			DCDC2	0.118039			RNH1	0.0963501			THBS1	0.146272			TBL2	0.127123			CSMD1	0.107068			TIMP2	0.180959			B3GALT4	0.134588			PKN1	0.0777908			UHMK1	0.143383			NFKBIZ	0.180395			LOC100506860	0.175115			VANGL1
	CLCN1	0.131951			HCCS	0.117919			SLFN12	0.0963381			TMBIM6	0.146225			LOC149134	0.127109			ADH1A	0.107068			SH3BP4	0.180949			ZC2HC1C	0.134546			SLC38A11	0.0776798			RIT1	0.143248			ROPN1	0.180307			GTPBP5	0.17511			OSGIN1
	ITGB4	0.131941			SHC4	0.117916			PDLIM5	0.0963319			ITGA2	0.146205			ARFGEF2	0.127077			VMA21	0.107062			IFI6	0.180783			TRIM48	0.134499			DNAJC1	0.0775934			LAMC1	0.143153			SLAMF9	0.180105			OAS1	0.175092			LOC100128893
	OGFOD2	0.131882			PDRG1	0.117888			TMEM219	0.096313			BCL2L1	0.146135			ITCH	0.127031			PHF8	0.107053			SERPINB1	0.180662			CD96	0.134442			FAM71F1	0.0775833			TLN1	0.143027			CXCR1	0.179866			STX3	0.174973			S100A2
	ST14	0.131866			IL16	0.117785			ITCH	0.0961775			COPB2	0.146033			FUCA2	0.126961			LOC400752	0.106962			MBTPS1	0.180652			TFRC	0.134342			HOXA4	0.0775715			ARL1	0.142994			PIP4K2A	0.179827			NUDT22	0.174915			SDF4
	NFE2L3	0.131795			TTLL7	0.117777			C2orf49	0.0961736			EVPL	0.146007			MARCKS	0.126952			IP6K2	0.106942			SLC2A4RG	0.180628			SRSF6	0.134335			JKAMP	0.0775656			BLID	0.142985			HLA-DRB1	0.179782			EGFR	0.174879			GCNT3
	ADAP1	0.131647			ATP5J	0.117761			RAB11FIP5	0.0961076			PLEKHB2	0.145994			CD55	0.126833			C17orf70	0.10694			ELFN2	0.180333			CANX	0.13433			NCRNA00185	0.0774304			SNAPC1	0.142901			PXDC1	0.179666			LGALS3BP	0.174858			KIAA1598
	TNFAIP2	0.131552			FAM195A	0.117684			EFCAB5	0.0960458			FAH	0.145953			PEA15	0.126672			LINC00482	0.106919			CUEDC1	0.180173			CYLC1	0.134315			GALR2	0.0774124			RNF4	0.142858			ASAP2	0.179573			PARP12	0.174786			CDK2AP2
	MGAT1	0.131363			ADRM1	0.117674			C8orf58	0.0960097			ANO10	0.145915			TRPC4AP	0.126352			GPR15	0.106918			HPCAL1	0.180128			ZNF296	0.134267			LURAP1L	0.0773947			STBD1	0.142792			C14orf28	0.17955			KIF12	0.174777			FXYD5
	RNASET2	0.131351			STK16	0.117597			VEGFC	0.0959418			CEBPD	0.145759			ACCS	0.126341			ARL3	0.106908			HDAC11	0.179999			KCNJ1	0.134189			GGTLC1	0.0773813			CMTM3	0.142729			HEMK1	0.179431			JMJD8	0.17471			PKP3
	LAMP2	0.131258			LZTS1	0.11757			ELL2	0.0959293			MARVELD3	0.145743			P4HB	0.126086			NCOA6	0.106843			C20orf3	0.179938			MUTYH	0.134049			TMEM128	0.0772031			BLVRB	0.142713			TRIM63	0.179426			ARMC7	0.174654			WWP1
	ZDHHC24	0.13123			MAPRE3	0.117541			TMOD3	0.0958993			LOC100507239	0.145735			UGCG	0.126013			FGR	0.106813			BCL3	0.179828			FAM63B	0.134			ADM	0.0772001			C9orf30	0.1427			HTRA4	0.179393			GIPC1	0.174252			LIF
	IL1R1	0.131151			RNF24	0.117539			CLDND2	0.0958789			ALDH3B2	0.145721			SEZ6L2	0.125989			LILRP2	0.106724			TUFT1	0.179825			HSF4	0.133984			NDUFA2	0.0771726			ATP6AP2	0.14268			FAM71F2	0.179326			B4GALT4	0.174076			DUSP5
	MAL	0.131133			GRPR	0.117519			ARFGAP1	0.0958661			SMPDL3A	0.145711			SUN2	0.12587			TOMM22	0.106723			COMT	0.179822			FZD6	0.133952			TMED1	0.0771526			VKORC1	0.14265			WDR60	0.179313			SPECC1	0.173893			ESRP2
	SERPINF2	0.131			KIF3B	0.117444			WDR63	0.0958614			PRODH	0.145692			C20orf3	0.125824			NRF1	0.106708			UEVLD	0.17978			MARVELD2	0.133951			IFRD1	0.0771503			THBS2	0.14258			P2RX7	0.179222			SLC9A3R1	0.173658			ACSM3
	LYN	0.130951			MIEN1	0.117428				0.0957447			HEATR5A	0.145565			PVRL2	0.125741			ZSWIM1	0.106675			ETS1	0.17977			MYO1D	0.133911			NRCAM	0.0771308			CAST	0.142556			PIP	0.179195			LOC100130111	0.173604			MILR1
	FBXO6	0.13092			C8orf46	0.117307			SMAGP	0.0957374			COBLL1	0.145539			LOC100506848	0.125628			LINC00486	0.10665			SLC41A2	0.17976			CHD7	0.133884			GPR171	0.0771267			BCL6	0.14242			FIS1	0.179179			PIEZO1	0.173382			YWHAB
	GPR108	0.130491			NDUFS1	0.117256			TBC1D2	0.0956993			EIF6	0.145528			MLPH	0.12561			RFC5	0.106616			ADORA2B	0.179752			SLC35A2	0.133864			C4orf47	0.0770881			ETS1	0.142372			GGTLC1	0.17917			CCPG1	0.173285			LAMA5
	NRIP1	0.130277			MAGED1	0.117248			PDXK	0.095657			FAM110C	0.145505			ADAMTS2	0.125525			ODF3	0.106615			ARPC2	0.179694			ABCC11	0.133853			ZCWPW1	0.0770828			SNX33	0.142331			PADI1	0.179159			EHD2	0.173168			NFS1
	CASP4	0.130274			C3orf14	0.117243			SLC7A11	0.0956453			GMPPB	0.145469			SPTLC3	0.125412			EFNA5	0.10657			IFIT2	0.17964			LOC100507547	0.133743			DHX32	0.0770822			PLEKHO2	0.142253			TGFA	0.179087			RHOD	0.173166			UXS1
	ICAM3	0.130106			TRPT1	0.117216			NUDT19	0.0956296			ZNF778	0.145438			TRAM1	0.125375			LOC284751	0.106551			PIGT	0.179635			ZNF81	0.133658			KIAA1109	0.0770218			KAT2B	0.142214			PGPEP1	0.179078			SPNS3	0.173119			SLC1A1
	TMED4	0.130077			PRLR	0.11714			NPIPL2	0.0955579			TMEM75	0.145411			C21orf2	0.12536			NDUFA4L2	0.106529			LGALS3BP	0.1796			SORBS1	0.133651			DNAJB13	0.0770156			RGS20	0.142207			ZNF600	0.179043			BANK1	0.173042			ENTPD6
	SERPINA5	0.130011			SALL1	0.116922			KLF2	0.0955179			CMTM6	0.145375			DSCR10	0.125262			IRAK2	0.106494			CTSB	0.179555			CMPK1	0.133588			DPY19L4	0.0769939			SYNM	0.142047			PPAP2B	0.178898			TRIM6	0.172868			NPTN
	AMBP	0.129967			ARHGAP31	0.116758			MRPS11	0.0955135			PCYT2	0.145364			RALGPS2	0.125244			ALDOC	0.106399			C3	0.179362			NR1H3	0.133568			LINC00313	0.0769667			C11orf24	0.141866			CSF1	0.178865			WFDC3	0.172823			C10orf47
	PHLDA2	0.129883			PRKAG1	0.116738			SLC35A2	0.0954989			SH3BGRL3	0.145262			PTPN1	0.125133			KDM2B	0.106396			COL7A1	0.179183			PLEKHB1	0.133566			TSC22D4	0.0769662			CCDC96	0.141762			MAP1LC3B	0.178774			IFITM10	0.172675			MOB3C
	CLIC1	0.129821			LIN37	0.116732			KRT34	0.0954944			RPS6KB2	0.145209			BBS1	0.125109			PPOX	0.106361			ARHGAP23	0.17914			CPNE3	0.133549			ZNF441	0.0769482			MAP3K14	0.141715			SCRG1	0.178655			ST3GAL1	0.172656			AKR1B10
	TLCD1	0.129715			DNALI1	0.116687			GOLGB1	0.0954863			ANKRD12	0.145186			EPB42	0.125034			PCNP	0.106322			ATOX1	0.179123			SLC3A2	0.133547			NID1	0.0769331			SNX21	0.141693			RASAL2	0.178609			MIR31HG	0.172637			PRRG2
	KIAA0556	0.129697			ZMAT5	0.116677			CTBS	0.095455			ERBB2	0.145165			LOC100505495	0.125027			VRTN	0.106297			DNAJB1	0.179004			C7orf62	0.13353			C5orf41	0.0769289			MMP19	0.141682			SLC45A2	0.178567			POFUT2	0.172513			CRB3
	TLE1	0.129655			MRPL34	0.116611			VAV2	0.0954489			ERP27	0.145141			SCUBE3	0.124955			KIF3B	0.106276			GPX8	0.17894			SLC50A1	0.133459			C2orf18	0.0769252			IMPAD1	0.141657			GLB1L	0.178486			TMEM140	0.172442			PLSCR1
	DOK7	0.129637			C7orf53	0.116577			EHD2	0.0954267			KRT72	0.145073			ANXA4	0.124941			RAPGEF1	0.106265			QSOX1	0.178815			CXCR6	0.133458			LOC375190	0.0769113			MSC	0.141655			NDST1	0.178353			CDA	0.172417			NUAK2
	KLF3	0.129613			MXD4	0.116566			LOC100506057	0.0953706			C14orf45	0.145033			FLJ35946	0.124912			MCM2	0.106263			TMEM111	0.178783			ABHD3	0.133398			C6orf99	0.0769031			NUAK1	0.141529			CAST	0.178343			HLA-J	0.172392			TMEM140
	PMM2	0.129588			KAZALD1	0.116446			LOC100507594	0.0953467			GOLGA4	0.144899			43161	0.124735			NEURL2	0.106218			FSTL1	0.1787			LINC00479	0.133338			PIGB	0.0768576			STC2	0.141512			NADSYN1	0.178334			DYSF	0.172284			IL13RA1
	LRRC8E	0.129524			TPRN	0.116439			TRIM61	0.0952979			OR2F1	0.14477			F7	0.124715			C9orf125	0.106215			FOSL2	0.178626			SERINC5	0.133295			HSF2BP	0.0768548			SFXN3	0.141451			ARHGAP1	0.178238			FAF2	0.172099			ZDHHC5
	DNAJC5	0.129345			ANXA5	0.116422			LOC284395	0.095272			VDR	0.144732			MTSS1L	0.124688			ARL16	0.10616			PKM2	0.178606			PDCD10	0.133271			ADCY9	0.0768221			FAM160B1	0.141426			ACAN	0.178108			NACC2	0.171971			AVPI1
	MAP2K3	0.129296			C19orf54	0.116342			FTHL17	0.0950681			SLC3A2	0.144716			OPN3	0.124621			RAF1	0.10615			RIOK3	0.178591			PABPC1L	0.133261			ZNF605	0.0768105			ERGIC1	0.141299			SLC17A3	0.178095			CDR2	0.171901			ACCS
	LHX1	0.129252			MDC1	0.116263			STX5	0.0950493			SFT2D2	0.144701			DERL1	0.124585			C15orf38	0.106134			IL15RA	0.178475			ECT2	0.133182			SORT1	0.0767708			FEZ2	0.141286			FAM129B	0.177953			SUCLG2	0.171452			GGTLC1
	TMED9	0.12911			ARFIP2	0.116166			RAB9A	0.0949928			LIMA1	0.14463			DAB2	0.124498			CCDC102B	0.106102			GPNMB	0.178467			LY86	0.133181			KRT10	0.0766995			TGFB1I1	0.141254			RABGEF1	0.177938			FOPNL	0.171434			ERBB3
	TJP2	0.129068			TRPM1	0.11616			LDHC	0.0949736			WIPI1	0.144612			NUDT22	0.124494			LOC100506252	0.10609			PRICKLE2	0.17835			GRB7	0.133068			ZNF547	0.0766682			PLEC	0.141135			TMUB2	0.177703			TXN	0.17122			AMOTL2
	SNX14	0.128917			FAM174A	0.116155			RTEL1	0.0949149			RNASEL	0.144506			MAPK3	0.124471			PCDHB12	0.106087			SLC22A5	0.178344			SELE	0.133011			TEC	0.0766501			PDE1C	0.140943			DNAJB2	0.177658			KLHDC7A	0.171174			GLTPD1
	RASEF	0.12891			HEPACAM2	0.116153			CHSY3	0.0949077			CARD10	0.144487			SPRN	0.124462			GLUL	0.106073			C14orf149	0.17832			CACNA1D	0.132982			PCDHB7	0.0766226			MIR100HG	0.140938			CEACAM1	0.177628			SDPR	0.171141			CEBPD
	CCT6B	0.128866			NCAM1	0.116144			PDE7B	0.0948637			GYG1	0.144452			TSPAN9	0.12437			TAF6L	0.106061			MAP1LC3B	0.178237			GLUD2	0.132966			MOSPD3	0.0766078			PSMD10	0.140929			SERPINA1	0.177363			SLC22A18	0.171135			EFNB2
	AMOTL2	0.128807			LONRF2	0.116099			TMEM179B	0.0948569			RHOD	0.144421			BAIAP3	0.124322			NKAIN1	0.106034			LAMA4	0.17817			DSCAM-AS1	0.132912			PLA2G16	0.0766005			ADAMTS1	0.140886			C10orf90	0.177211			CSTB	0.171134			P2RY2
	CA13	0.128616			ZBTB10	0.116072			MYH9	0.0948378			TGFBR2	0.144388			AP1M2	0.124282			PNP	0.106017			CCPG1	0.178165			DNAH3	0.132872			ZBTB20	0.0765774			SCN1B	0.140703			TCN1	0.177132			RETSAT	0.171048			TRIM47
	C5orf41	0.128584			UCP2	0.116068			SLC31A1	0.0948171			CREG1	0.144381			SAT1	0.124204			GPBP1L1	0.105917			RTP4	0.178117			RREB1	0.132829			GBE1	0.0765669			LYST	0.140655			BHLHE40	0.177064			BMP4	0.170906			KCNN4
	PPAP2B	0.128449			TUBB2A	0.115984			C16orf72	0.0948035			ST14	0.144316			PEX11G	0.124192			RBBP8	0.105882			ERRFI1	0.177799			SSFA2	0.13278			NRBP2	0.0765155			SLC35D2	0.140587			GADD45B	0.177049			IL6ST	0.170899			DOCK5
	LGR4	0.128443			EPB41L3	0.11597			TRIM7	0.094795			BANF2	0.144277			NOL3	0.124179			ACLY	0.10586			TRIM47	0.177799			C2CD4A	0.132732			PPP2R2C	0.0765019			EPAS1	0.140501			HLA-DRA	0.17701			SRA1	0.170766			PAX8
	EPB41L4A	0.12838			CBLL1	0.115914			INPP4B	0.0946763			CXCR6	0.144174			SPECC1	0.124177			SRSF1	0.105832			LOC100134259	0.177795			OR5V1	0.132653			KCTD11	0.0764701			GLIS1	0.140486			THBS2	0.176765			SOD3	0.170588			KCNK1
	HDAC7	0.128264			EEF1A2	0.11589			CERCAM	0.0946716			CEACAM6	0.144158			RND3	0.124093			CMKLR1	0.105572			C1orf133	0.177675			LOC100505515	0.132615			ZNF323	0.0764314			VLDLR	0.140485			SEMA7A	0.17667			CYP4F11	0.170428			CHMP1A
	PLSCR2	0.128207			LOC100507316	0.115822			IL4R	0.0946322			CHMP4C	0.144129			RHOBTB3	0.124019			TARS2	0.105472			HPS3	0.177498			EIF2S2	0.132603			DBIL5P2	0.0764264			SEC22B	0.140442			MBD3L1	0.176606			EMP1	0.170357			GALNT3
	PXN	0.128174			CNPPD1	0.115811			RAB38	0.0946212			SVIL	0.144121			DUSP1	0.124003			OR2M4	0.105453			WFDC3	0.177464			LOC100507291	0.13259			MALAT1	0.0763758			GOLGA3	0.140202			MED15	0.176592			UPP1	0.170355			WDR1
	CD46	0.128144			LOC100506844	0.115776			TRAV17	0.0945669			LOC440993	0.144112			SORT1	0.123972			NUP85	0.10541			NDST1	0.17738			WHAMM	0.132544			ZFP41	0.076363			RASSF8	0.140082			PBLD	0.176499			ABCC2	0.170163			CEACAM1
	TMEM99	0.127995			CHL1-AS2	0.115748			PPCS	0.0944523			OR8G1	0.144015			CLEC14A	0.123913			URB2	0.105305			RARS	0.177088			TSGA13	0.132514			DAPK1-IT1	0.0763287			HPS5	0.13991			SH3RF1	0.176424			LOC344887	0.170147			CPM
	LMNA	0.127935			RAP2A	0.115743			RAB31	0.0944429			GIPC1	0.144004			NR1D2	0.123907			HLA-DQB2	0.105284			CLIC1	0.177071			LRRC16A	0.132506			TARSL2	0.0762984			TPD52L2	0.139846			BPIFB2	0.176423			MBOAT7	0.170138			SEL1L
	IGF2R	0.127906			LOC100506233	0.115701			HEBP2	0.0944268			TC2N	0.143991			ACSS2	0.123832			TRIM47	0.105227			IL1R1	0.177047			FBXL6	0.132481			IL17RC	0.0762622			DOCK2	0.139819			PODN	0.176358			SPSB1	0.170086			SLC22A5
	ZFP36	0.127795			GPD1L	0.115699			MAPK9	0.0944193			PRB3	0.143935			SLC9A3R1	0.123776			KBTBD4	0.105204			RIPK4	0.176977			FAM96A	0.132462			STK32A	0.0762295			EGLN1	0.139813			HEXB	0.17629				0.169997			TPM1
	MT2A	0.12765			ITGA7	0.115643			AXL	0.0943975			B3GALT4	0.143769			MXRA8	0.123734			CLGN	0.105183			CD97	0.176887			HIST1H1T	0.13236			GABBR2	0.0762191			CTSD	0.139763			LINC00313	0.17623			INF2	0.169977			LOC100507507
	NFE2L1	0.127631			FXC1	0.115537			SP6	0.094395			SLC52A3	0.143748			PTPRM	0.123626			GOT1L1	0.105162			TRIP6	0.176865			HYOU1	0.132261			ZNF594	0.076134			PLS3	0.139749			GBP3	0.176178			SSH3	0.169904			WWC1
	SH3RF1	0.127612			AP2S1	0.115427			CHP	0.0943815			VASP	0.143651			NAGLU	0.123567			BCOR	0.105116			TM9SF4	0.176567			CDK2	0.132241			DENND5A	0.0760957			IFI16	0.13956			DUSP3	0.176114			ACTR3C	0.1699			PRSS22
	PHACTR2	0.127597			VAMP7	0.115421			TTC16	0.0943752			EPCAM	0.143507			TMEM140	0.123545			LOC126536	0.105106			SUN2	0.176563			LOC100129716	0.132217			MAGEE1	0.0760936			HLA-C	0.139498			LRP1	0.176104			SMOX	0.169759			TLE1
	MGMT	0.127573			TGFBRAP1	0.115403			ALDH3B2	0.0943279			RAB22A	0.143505			LOC152742	0.123541			ALKBH2	0.105061			C14orf45	0.176529			LOC100129935	0.132084			DMPK	0.0760745			NEDD4	0.139476			TAOK3	0.175993			NECAP2	0.16969			PHF15
	ITGB2	0.127541			CAMTA1	0.115299			ASIP	0.0941484			OAZ3	0.143196			HSPB8	0.123463			SIGLEC9	0.105044			TLE1	0.176424			C8orf77	0.131949			UCHL1	0.0760538			C3orf52	0.13939			LRP2	0.175944			BTC	0.169543			GTPBP5
	TK2	0.127491			NRSN2	0.115286			CDK7	0.0941093			RAB17	0.143195			TSKU	0.12335			GRM1	0.104985			RBMS2	0.176328			CORO1B	0.131884			COL10A1	0.0760266			ECI2	0.139362			COQ10B	0.17581			RNF213	0.169528			SIPA1L3
	AHNAK	0.12749			MCTS1	0.115275			CACNG1	0.0940971			SLC17A5	0.143038			SLC25A42	0.123337			C8A	0.104962			PTPN14	0.176071			C2orf70	0.131777			RHOQ	0.0760222			C1R	0.139182			GRPR	0.175777			GGTLC1	0.169447			LEPROT
	TMEM205	0.127383			CTNND2	0.115263			RNF19B	0.0940723			PDHA2	0.142971			BCL9L	0.123321			NDRG4	0.104907			CANX	0.175996			TNFRSF14	0.131667			ITGA3	0.0760089			MATN3	0.139096			ITPRIPL2	0.175749			TSPAN15	0.169357			GFPT1
	MARVELD3	0.127316			BTBD3	0.11525			AMOTL2	0.094064			NUPR1	0.142873			SPINT2	0.123281			ABHD10	0.104884			SYS1	0.175846			EPCAM	0.131604			LINC00312	0.0759955			SRA1	0.139015			MXD4	0.175702			GABRE	0.169315			IL4R
	TBC1D2	0.127266			GFRA1	0.115141			SLC47A2	0.0939996			APOBEC3B	0.142838			ITIH3	0.123275			CSPG5	0.104848			KCTD11	0.175726			UBL3	0.131554			FNDC3B	0.0759915			YWHAB	0.138993			FGR	0.175645			RRAS2	0.169306			SAR1B
	KIF1C	0.12712			KLC4	0.115131			C15orf24	0.0938957			MYL12B	0.142802			IFT20	0.123266			RPL38	0.104768			STAT1	0.175707			DTWD2	0.131522			FAM102B	0.0759884			G6PD	0.138864			ENC1	0.175539			GCNT3	0.169259			PNPO
	SLC12A7	0.127092			TM4SF18	0.115076			FKBP14	0.0938258			ALAD	0.142785			C10orf118	0.123257			FGD5-AS1	0.104717			CCL28	0.175702			FRMD4B	0.131512			ALDOA	0.0759407			QKI	0.138858			HLA-F	0.175507			XRCC4	0.169232			STARD10
	GJB3	0.127091			DTNBP1	0.115046			B4GALT4	0.0938223			SPTLC3	0.142782			GALNT5	0.123232			EIF4EBP1	0.104618			AGRN	0.17562			MCOLN2	0.131488			CAV2	0.0759333			S1PR3	0.138838			PXN	0.175478			SMURF1	0.169185			HIBADH
	COX10	0.127075			UCKL1	0.114987			MED8	0.0938165			SUN2	0.142715			CYB561	0.123224			MRFAP1L1	0.104571			TNFSF10	0.175558			IL17B	0.13138			ERLEC1	0.0757061			GPR1	0.13881			HOGA1	0.175407			BHLHE40	0.169138			LOC284454
	FGF18	0.126969			S100B	0.114943			DNAJC4	0.0938036			CDK2AP2	0.142658			FOXO3	0.123181			DEFB125	0.104514			DUSP1	0.175526			GPR126	0.131365			LOC100506922	0.0756754			AP2S1	0.13874			KLF2	0.17538			ACOT8	0.169124			OPTN
	VSIG10	0.126963			ZNF549	0.114898			SACS-AS1	0.0938027			WHAMM	0.142616			C9orf95	0.123177			ZNF282	0.104491			NINJ1	0.175468			MAP3K11	0.131316			GPRC5B	0.0756652			NIPAL3	0.138637			NOBOX	0.175375			KIAA1804	0.169117			PHF11
	FGFR3	0.126959			SLC25A16	0.114875			CXorf65	0.0936465			SLPI	0.142437			ARHGEF37	0.123168			TRIM35	0.104486			ABHD12	0.175397			TC2N	0.131305			TXNDC15	0.0756236			ERGIC2	0.138545			BCAR3	0.175308			HRASLS2	0.169093			TMBIM4
	HOOK1	0.126941			TEX2	0.114831			BDNF	0.093623			RAB25	0.14243			TEAD3	0.122911			LOC284632	0.104482			PPP1R15A	0.175374			OR52A1	0.131296			RP2	0.0756116			FGF2	0.13846			PPP2R3A	0.1753			CA12	0.168977			TRIM6
	CYP1A1	0.12689			POU4F1	0.114755			SRC	0.093617			AIFM2	0.142272			EHD1	0.122904			SETD1B	0.104459			SLC2A10	0.175142			CYP4Z2P	0.131292			SHISA4	0.0756053			TAF10	0.138435			LOC100506748	0.175272			PDGFB	0.16888			CDK7
	SLC25A16	0.1268			SDC3	0.114749			DDIT4	0.0935466			CNGA1	0.142116			ANXA7	0.122861			E2F2	0.10444			TFPI2	0.174961			CTNNB1	0.131087			NETO2	0.0755497			C6orf72	0.13843			RNLS	0.175188			SH3BGRL3	0.168611			HDAC7
	PRELID2	0.126782			SLCO2B1	0.114738			IFI16	0.0935249			CEBPB	0.142061			SH3RF1	0.122689			TRAV20	0.10438			GLRX	0.174323			LOC100506125	0.13107			RHBDF1	0.0755166			STK17A	0.138411			FAM210B	0.17504			NR1H3	0.168601			PTPN1
	ANXA13	0.126757			IRAK1	0.114637			SLC9A1	0.0935225			SMAGP	0.142013			JUP	0.122666			POLR2G	0.104318			DAG1	0.174084			DUSP4	0.131065			AKR1C1	0.0754832			SYNE1	0.13841			ADAMTS15	0.174797			ME3	0.168585			WWTR1
	ALDH1A2	0.126749			LOC100506421	0.114616			IGFBP6	0.0934764			ANXA1	0.141962			LGR4	0.12265			DNA2	0.104293			LOC283104	0.174061			SFTPC	0.131041			LOC374443	0.075452			PIK3CD	0.138356			GBE1	0.174787			PRKCA	0.168575			MBP
	ARHGAP1	0.126749			C1orf122	0.114583			KBTBD3	0.0934127			DENND1B	0.141881			CXCL12	0.122601			CPE	0.104206			TRIM8	0.17404			TNK1	0.130993			ZBTB10	0.0754137			SH3GLB1	0.138341			S100B	0.174586			KIAA1598	0.168563			CAPN8
	AKR1B10	0.126677			CDH2	0.114575			EEF1D	0.0933987			CXorf65	0.141838			KLF8	0.122439			ADCK3	0.104166			SGSH	0.173958			C3orf15	0.130989			CLU	0.0753521			PFKFB4	0.138306			UGP2	0.174585			TTC1	0.168516			SLC12A9
	UBD	0.126618			MLL3	0.11452			SSSCA1	0.0933778			SLC7A11	0.141808			SFTA2	0.122438			TPX2	0.104162			TPP1	0.173934			DGAT1	0.130958			TMCO3	0.0753266			ERRFI1	0.138208			KIAA0513	0.174546			PNPO	0.168342			LLGL2
	SMPDL3B	0.126529			LOC100506054	0.114514			RUNX2	0.093375			BCL9L	0.141697			NFE2L1	0.122401			TMCO5A	0.104151			PARP14	0.173901			LOC284788	0.130817			EPB41L1	0.0752559			TMBIM4	0.138162			PCTP	0.174493			TM9SF4	0.16812			TNFAIP3
	RNF149	0.126457			TMEM199	0.114413			CREB3L2	0.0933593			PIP	0.141662			IGFBP7	0.12239			FCHSD2	0.104118			ARFGAP1	0.173847			HILS1	0.130752			LOC285401	0.0752322			SIRPA	0.138161			SEC24D	0.174491			AKR1C1	0.168092			CHP
	RASSF6	0.12641			ZNF350	0.114396			IRF9	0.093354			SSFA2	0.141661			CUEDC1	0.122355			CELSR3	0.104084			IRF1	0.173801			MORN5	0.13062			ARL6IP5	0.0752208			PQLC2	0.138151			MFSD5	0.174436			KCNN4	0.167908			FTL
	SLC26A7	0.126327			ASCL1	0.114317			ISG15	0.0933245			TPP1	0.141658			CPM	0.12234			ZNF135	0.104067			VANGL1	0.173749			ATPBD4	0.130615			C18orf8	0.0751975			SMAD7	0.138093			TMEM9B	0.174402			SERPINB6	0.167871			PITPNM1
	UNC5CL	0.126224			GNG7	0.114304			FLJ11235	0.0932727			BSPRY	0.141576			TMED7	0.122335			AARS	0.104062			C5orf56	0.173447			VANGL1	0.130613			TMEM9	0.0751728			MXRA7	0.138089			GPRC5B	0.1742			CLU	0.167834			MSLN
	WDR78	0.126159			PRELID1	0.114277			MRPL41	0.0932313			SLCO2B1	0.141544			SLC6A13	0.122335			SAMD10	0.104044			PYGB	0.173382			HDAC11	0.130581			DPP8	0.0750965			PDZD11	0.137984			TBC1D10A	0.174143			CDK2AP2	0.167796			LMCD1
	PPCS	0.126147			SSX1	0.114241			IFIT3	0.0932093			AMDHD2	0.141445			FAM214A	0.122253			PTGES3	0.103956			CD58	0.17325			CLDN7	0.130494			FAIM	0.0750871			RCAN1	0.137953			DAP	0.174084			TUBA4B	0.167693			YIPF5
	LNPEP	0.126147			KHDRBS3	0.114232			SCGB2B2	0.0928588			PPARG	0.141428			ADCY4	0.122213			KIAA1467	0.103718			TNFAIP2	0.173183			ANXA9	0.130492			GCNT2	0.075029			SKAP2	0.13794			HEXA	0.17408			ELF1	0.167678			SPRYD3
	CYP3A5	0.126105			LOC401068	0.11422			TNIP2	0.0928099			RRN3P3	0.141373			WBP2NL	0.122176			MS4A6E	0.103581			STK10	0.173139			SLC30A2	0.130489			TSSK4	0.0750195			KIAA0494	0.13794			PEX12	0.173956			LOC100506941	0.167663			DSP
	RNPEPL1	0.126002			NDUFS6	0.114213			APBB2	0.0927397			WNT7B	0.141333			WNT7A	0.122172			BANF2	0.103521			FAM127A	0.172995			PTPN18	0.130476			KRTAP4-5	0.0749474			PIGT	0.137876			KIAA0748	0.173905			ANXA9	0.167574			RND3
	IL1R2	0.12598			DOK3	0.114211			TRIO	0.0927252			EPB42	0.141257			HIST1H2BD	0.122135			SEL1L2	0.103521			C9orf95	0.172974			COMTD1	0.130405			OR8G2	0.0749286			TRIO	0.137852			KLHL36	0.173862			ANO10	0.167354			PCTP
	FOXQ1	0.125966			RIBC1	0.11421			COX6A2	0.0927235			TMEM45B	0.141171			CCPG1	0.121993			CYLC2	0.103511			ASL	0.172882			LYPD3	0.130318			FGB	0.0749018			NFKBIZ	0.137672			CTSZ	0.173655			GLTPD1	0.167302			GALNS
	TRIM59	0.125965			C18orf1	0.114172			IRGC	0.0926848			SPRN	0.141163			GIPC1	0.121905			TMPRSS12	0.10344			GLIPR1	0.172867			LINC00337	0.13021			SLC37A3	0.0748597			ALDH3B1	0.137662			C5orf4	0.173625			CYP3A5	0.16719			AGPAT2
	ITGB8	0.125868			ACSS3	0.11414			FTSJ1	0.0926753			SPINT2	0.141155			FICD	0.12189			CYLC1	0.103408			REEP3	0.172806			LOC100506686	0.130189			PDLIM3	0.0748316			TFPI	0.137618			ENTPD6	0.173487			CANT1	0.16718			PXDC1
	CREG1	0.125768			CCDC64	0.114075			WDR87	0.0926548			POFUT2	0.141154			SUMF1	0.121786			TTC33	0.103356			ATP6AP2	0.172649			LILRB5	0.130123			PARP14	0.0748221			MAP1LC3B	0.137493			NUB1	0.173451			SEMA3C	0.167087			TGM2
	UCA1	0.125725			C12orf34	0.113999			CLIP1	0.0926061			SKAP2	0.141046			IGHE	0.121775			AP2A1	0.103341			TTC7A	0.17241			RER1	0.130118			C4orf3	0.0747271			ACTN1	0.137466			DHX58	0.17344			PPP1R3D	0.166947			CYP3A5
	RNF13	0.125686			ARFGEF2	0.113973			43353	0.0925739			LOC284454	0.141023			PTGIS	0.121673			PUM2	0.103317			UBE2A	0.172401			RTBDN	0.130115			CLOCK	0.0747188			SP110	0.1374			PMEL	0.173291			CYB561	0.166921			MAS1
	PIGT	0.125686			LPPR2	0.113961			CWC15	0.0925354			LGR4	0.141002			LOC647589	0.121656			CALCA	0.10327			GPR39	0.172333			SHISA8	0.130115			FAM134C	0.0746898			C20orf111	0.137303			ELOVL1	0.173217			ACSM3	0.166887			SERINC2
	PRKD2	0.125657			C21orf2	0.113936			ABHD14B	0.0925132			DUSP4	0.140968			NRP1	0.12157			EAF1	0.103269			ITGA5	0.17219			MS4A6A	0.130111			MAP1LC3B	0.0746601			P4HA3	0.13727			HLA-DMB	0.173189			PEA15	0.166824			MMP7
	GLIS3	0.125639			EVI2A	0.113935			DNAJB2	0.0925034			ZDHHC7	0.140876			VAMP5	0.121503			ADCK2	0.103252			DLGAP4	0.172098			C17orf28	0.130108			BNIP3	0.0745886			MSN	0.1372			PPM1H	0.173118			CD9	0.166812			APOL1
	TMEM143	0.125636			FAM134A	0.113905			RNF7	0.0924833			ARHGAP18	0.140859			PPDPF	0.121391			IFLTD1	0.103232			HMGCL	0.172044			DUSP28	0.130063			SELS	0.0745873			CDH13	0.137152			GOLGB1	0.173018			C19orf21	0.166791			MED15
	CTSZ	0.125314			CUL9	0.113883			KRT71	0.092462			OR2H1	0.140818			ASPH	0.12128			PRAM1	0.103158			ALDH1A3	0.172007			PRSS8	0.130003			OR10H3	0.0745675			ATP6V1D	0.137143			PLCB4	0.172852			SRGAP1	0.166718			RHPN2
	GSTO2	0.125286			GEMIN8	0.113813			SYTL2	0.0924086			GRB7	0.140806			HIBADH	0.121243			CLK2	0.10315			YWHAB	0.171996			PLA2G16	0.129835			HOGA1	0.0744928			STC1	0.137043			PPP1R15A	0.172768			TANK	0.166599			NBEAL1
	PDCD10	0.125205			KSR2	0.113806			LOC149373	0.0924078			CFLAR	0.140771			ZNF469	0.121101			UBXN11	0.103084			ANLN	0.171972			LOC647979	0.129817			ABCA1	0.0744511			SPATA20	0.13704			ALDOA	0.172712			SFXN3	0.166569			UGT1A6
	TMEM120A	0.125197			PSMA7	0.113784			ZNF469	0.0923504			TMEM175	0.14076			PBLD	0.121078			PBK	0.103054			TSC22D2	0.171722			SLPI	0.129761			FLJ21369	0.0744134			BNIP3L	0.136993			TRPC4AP	0.172589			CHST15	0.166569			ELL2
	CYP4F2	0.125175			SLC35A4	0.113723			PLEKHM2	0.0923233			NPTN	0.140751			CD82	0.121063			PMVK	0.103034			G6PD	0.171627			LOC100507378	0.129728			ZNF518B	0.0743667			LPP-AS2	0.136948			CYP27A1	0.172432			NBEAL1	0.166495			CHPF2
	LOC100506327	0.125049			RHOJ	0.113684			LOC100505862	0.0922689			PPDPF	0.140747			LHPP	0.121038			KIAA1549	0.103025			DYNLRB1	0.171618			RHO	0.129604			TWSG1	0.0743667			ACVR1	0.136719			SLC39A11	0.172422			LOC100049716	0.166361			MARVELD2
	ERGIC3	0.124814			ZNF385B	0.113661			IL18	0.092195			TMC4	0.140725			LURAP1L	0.121032			RSBN1L	0.102993			KRT10	0.1716			RXRG	0.129594			UROS	0.0743167			FLOT1	0.136625			APOBEC3C	0.17241			EPB41L2	0.166306			PIGT
	CAV2	0.124783			CXorf69	0.113609			SEMA7A	0.0921836			ZBTB4	0.140649			PRLR	0.120998			EIF2B1	0.102899			PVR	0.171578			CDC42BPG	0.129591			UXS1	0.0742917			ALDOA	0.136612			LOC100506377	0.172387			LURAP1L	0.166302			SLC35A2
	AKR1C3	0.124691			C8orf48	0.113449			BCL2L12	0.0920901			CLIC3	0.140645			SLC39A11	0.120992			MLL	0.102824			LOC100507319	0.171549			C3orf32	0.129555			CAST	0.0742585			TK2	0.136598			LOC100506120	0.172324			GOLT1A	0.166297			SLC52A2
	RPS6KA4	0.12467			FAM173B	0.113388			ILK	0.0920711			LOC100506497	0.140594			LOC100128893	0.12099			KAT5	0.102814			SH3RF1	0.171543			PKP2	0.129537			KIAA0556	0.0742249			BST1	0.136585			LEP	0.172248			PRKCDBP	0.166213			ACADVL
	PLA1A	0.124536			LOC100126784	0.113361			CCNO	0.0920626			BLNK	0.140548			PPM1H	0.120968			LOC285370	0.102794			TMOD3	0.171188			TRPM1	0.129531			LOC100507013	0.0742176			ARFGAP1	0.13654			SDSL	0.172208			MAN2A1	0.166205			SH3BP4
	PFKFB2	0.124497			SLC25A13	0.113228			ANO1	0.0920096			SLC44A3	0.140428			C5orf46	0.120953			HTR1F	0.102755			CFB	0.171162			XYLB	0.129529			TNFRSF12A	0.074216			FAM176B	0.136383			LOC150568	0.172126			TAPBP	0.166142			FAM102A
	AIM1	0.124483			DOM3Z	0.113193			DHX58	0.0919693			PIGT	0.140242			RARRES3	0.120851			WAPAL	0.102753			DUSP5	0.171103			AAGAB	0.129519			MBOAT7	0.074206			MIR210HG	0.136271			WDR45	0.172051			SLC1A1	0.166091			CYP4F11
	DENND3	0.124452			ZNF673	0.113043			DNPEP	0.0919405			ACPP	0.140207			GADD45B	0.12085			ZNF541	0.102732			C19orf33	0.170683			LCN12	0.129518			KIAA0913	0.0741955			CDC42EP3	0.136229			IGFBP7	0.171804			PARP14	0.166088			HEXA
	NOXA1	0.124416			YTHDF1	0.113028			FAM18B2	0.0918775			STX19	0.140165			CYP1A2	0.120735			LOC100271722	0.102721			SQRDL	0.170524			PRPS2	0.12948			SEC11A	0.0741818			ATL3	0.136217			AFAP1L1	0.171786			LOC100506668	0.166082			SH2D3A
	EZR	0.124412			ASPSCR1	0.112992			CAP1	0.0918573			PODN	0.140135			PIK3IP1	0.120649			TADA1	0.1027			KIAA1462	0.17044			FGF6	0.129397			NSUN7	0.0741807			HSPG2	0.136216			ESR1	0.171773			STX7	0.16607			RIOK3
	DSTNP2	0.124404			LAMP2	0.112801			IL12A	0.0918526			PIEZO1	0.140117			PRRG2	0.120646			BMP10	0.102666			RAB27A	0.170379			TRBV25-1	0.129386			SLC38A3	0.074151			NINJ1	0.136132			TDRD7	0.171709			TSKU	0.166051			P4HB
	HOXA-AS2	0.124334			PRKD1	0.112763			MBNL1	0.0917982			AA06	0.140088			LTB	0.120476			DDX53	0.102551			LAMC1	0.170248			HSD17B8	0.129335			LCP2	0.0741439			EDEM1	0.136077			CRTAP	0.171686			MFSD5	0.166025			CLDN1
	GTPBP5	0.124281			STK32A	0.112752			AGTRAP	0.0917665			STARD5	0.140056			FAM210B	0.120378			BAP1	0.102546			PLAUR	0.17021			C3orf23	0.129266			EPB41L5	0.0741228			SPSB1	0.135958			LOC100507498	0.171641			TMBIM4	0.16602			LAMC1
	SERINC3	0.12427			SPRYD5	0.112699			CYP2A6	0.0917578			SDC1	0.139903			SERINC2	0.120269			DCHS1	0.102531			LRRC8E	0.170185			CTSH	0.129246			APOLD1	0.0741217			DUSP1	0.135853			SEC31A	0.171603			CYP2S1	0.165994			LY86
	MYL12A	0.124262			ABHD8	0.112637			OGFRL1	0.0917573			WISP2	0.139885			NUCB1	0.120242			SEC14L3	0.102454			HSPA1A	0.170019			ST14	0.129222			CDKL3	0.0741124			MYADM	0.135833			KRT33B	0.171592			CAPN8	0.165837			PLEKHF2
	SRXN1	0.12418			PACSIN2	0.112351			KRT86	0.0917563			DNAJC16	0.139881			LOC100505880	0.120212			ILF2	0.102447			SH3RF2	0.170003			SCARA5	0.12911			ZNF442	0.0740811			MFGE8	0.135654			ALPK2	0.171515			ABCB1	0.165684			HSH2D
	TNFRSF1A	0.124144			DPY19L3	0.112284			MSC	0.0915785			LOC284395	0.139876			GPRC5B	0.120203			C15orf43	0.102422			FAM160B1	0.169953			BMP7	0.129056			MOSPD1	0.0740552			WHAMM	0.135583			VPS41	0.171442			CAPN1	0.165572			METRNL
	DHDH	0.124127			TBC1D24	0.112268			INPPL1	0.0915747			TACR1	0.139846			CLEC3B	0.120155			KRTAP17-1	0.10242			CERCAM	0.169652			GOLGA2P5	0.129049			LTBR	0.0740216			C14orf45	0.135433			DDIT3	0.171442			MAL2	0.165329			ENDOV
	TMC6	0.124111			UROD	0.112182			FASTK	0.09157			LAMP1	0.139778			CANX	0.12013			GFI1	0.102404			TMEM2	0.169582			ZDHHC8P1	0.12901			TEX34	0.073977			TAGLN2	0.135311			HGD	0.171407			TBXAS1	0.165161			LACTB
	KRT7	0.12407			CERK	0.112161			IFI6	0.0915681			MGLL	0.139729			SULF2	0.120063			ACTR6	0.102324			TCIRG1	0.169566			SIPA1	0.129007			PHLPP2	0.0739558			UBASH3B	0.135254			CXorf23	0.171155			CD82	0.165145			HEATR7A
	VMP1	0.124007			ZNF576	0.112006			TAX1BP1	0.0915392			METRNL	0.139695			PBXIP1	0.120062			SPOCK3	0.102323			PGK1	0.169458			ENTPD6	0.128996			ROM1	0.0739488			RDX	0.135229			PLIN2	0.171044			FRK	0.165062			ENDOD1
	TBC1D22A	0.123984			ADI1	0.111816			SPECC1	0.0914415			CAPG	0.139562			EPHX1	0.120061			C9orf80	0.102249			DOCK5	0.169389			C4orf17	0.128984			MARCKS	0.0738987			POSTN	0.135174			TANK	0.170699			SLC15A1	0.164952			GJB3
	CA2	0.12389			GALNT11	0.111782			RELA	0.0914379			FRK	0.13956			LOC100507025	0.120038			KRT25	0.102231			LYST	0.169248			PDXDC1	0.128969			GADD45B	0.0738881			STAT2	0.135174			ADPRH	0.170696			GPX3	0.164865			HOXA-AS2
	VPS41	0.123863			F8	0.11165			FAM173A	0.0914088			CAV2	0.13954			SRC	0.120037			HOXB-AS3	0.102199			GPR56	0.169101			MZT1	0.128965			TTC7B	0.0738396			CREB3L1	0.135046			NPHS2	0.170667			LOC146880	0.164859			FHL2
	GNPTAB	0.123817			KCNH1	0.111563				0.0913995			ACOT8	0.139424			KIAA1908	0.120022			EDN2	0.102167			CPQ	0.169057			LOC100130502	0.128962			RNF135	0.0738208			PHLDB1	0.13503			PDXDC1	0.170597			GCA	0.164812			ACADS
	SLC19A3	0.123694			FGFRL1	0.111428			LOC100507062	0.0913347			PIP4K2C	0.139369			PIP	0.119915			LOC100506063	0.102161			FAM113B	0.168878			C2orf29	0.128946			TMEM205	0.0737774			C10orf11	0.134995			SLC30A1	0.170584			LOC100128893	0.164689			MAFF
	NEAT1	0.123671			SNHG11	0.111394			HOXB2	0.0912642			ERGIC1	0.139362			GPC5	0.119857			UBE4A	0.102125			GYPC	0.168828			STK3	0.128643			SMPDL3A	0.0737773			SERPINE2	0.134965			ANXA11	0.170549			NHS	0.164648			DENND3
	VANGL1	0.123584			SMAP2	0.111283			YIPF5	0.0912619			C2orf16	0.139353			PYROXD2	0.119857			ALDH7A1	0.102122			TMEM99	0.168772			TXNDC11	0.128597			SPATA4	0.0737463			MCAM	0.134745			LOC100505634	0.170537			UBASH3B	0.164608			GOLT1A
	PLEKHF2	0.123543			GLUD2	0.111082			LYST	0.0912128			STYXL1	0.139285			CXCR7	0.119809			TBC1D5	0.102122			SNX24	0.168616			MTUS1	0.12859			SLC38A7	0.0737199			NAMPT	0.134671			CDC42EP3	0.170531			C5orf56	0.164517			ERGIC3
	CD180	0.123476			C19orf70	0.111018			PINK1	0.0912054			LOC100128496	0.139236			EPB41L1	0.119668			AIP	0.102111			SPOCD1	0.168381			PAK4	0.128496			SMARCA1	0.0736888			AP2M1	0.134651			SEC14L2	0.170462			ELF3	0.164471			ITGB4
	PTAFR	0.123466			LPIN1	0.110962			BREA2	0.0912015			SH3BP4	0.139128			GFRA1	0.119633			C1orf65	0.102056			MAGT1	0.168284			TMEM139	0.128484			ASB2	0.0736713			ODZ2	0.134549			CSNK1G2-AS1	0.170426			GPR110	0.164285			GRINA
	CORO1B	0.123453			NDUFS5	0.110905			CSNK1A1	0.0911927			STOML1	0.139087			TMEM221	0.119547			C3orf23	0.102006			PPP1R3D	0.168275			NOXA1	0.128472			RAG1	0.0736649			KIAA1033	0.134484			ARFGAP1	0.17032			ARHGAP12	0.164251			PSD4
	UGDH	0.123242			SCARB2	0.110833			UBE2Q2	0.0910698			LOC100505495	0.139058			WISP2	0.119461			ZNF777	0.101985			UBE2E2	0.168226			BCAS1	0.128469			LOC100505947	0.0736176			TMBIM1	0.134465			PLEKHO2	0.170303			PTPN14	0.164161			PTPN6
	PRSS22	0.123211			PYGB	0.110731			DTX2	0.0910138			CLDN7	0.138972			LRRC8E	0.119437			RBM33	0.101966			ZNF622	0.168196			CHMP2B	0.128454			FIBCD1	0.0736028			CREB3	0.134447			CD74	0.170299			P4HA2	0.164071			ARSE
	MLEC	0.123186			LOH12CR2	0.110712			NIPAL3	0.0909919			CD109	0.138885			MFSD1	0.119417			SLC30A6	0.101948			PGM1	0.168195			LINC00324	0.128445			PAX2	0.0735991			GREM1	0.134404			KIAA0494	0.170166			DNAJC3	0.164002			FAM83H
	NLRX1	0.123168			RGS22	0.110702			TLR3	0.0909588			TESK2	0.138862			ITPR3	0.119409			PCDHA3	0.101928			SERPINB6	0.168065			S100A14	0.128402			PPP1R3C	0.0735982			PSG4	0.134387			PGK1	0.170102			ATP10A	0.163985			CYP2S1
	COPB2	0.123154			SRM	0.110648			RIN2	0.0909278			WWTR1	0.138783			LEPR	0.119391			CCDC137	0.101892			STC2	0.168064			FAM166B	0.128386			STK3	0.0735761			GPR107	0.134352			CCL18	0.169999			PLEKHA6	0.163782			TMEM54
	MFSD5	0.123104			GK	0.110612			KRT2	0.0909021			RHO	0.138733			MXD4	0.119357			PRR3	0.101878			TMEM159	0.167961			GDA	0.128374			HLA-C	0.0735641			LDHC	0.1343			APOBEC3F	0.169989			PSMB8	0.163712			ELFN2
	SVIL	0.123077			ATP6V1A	0.110575			GOLT1B	0.0908479			EML2	0.138674			EGFR	0.119301			ZNF212	0.101829			ANXA7	0.167905			SH3TC2	0.12837			FBXO27	0.0735427			LASP1	0.134204			TMEM167A	0.169889			TMED7	0.163583			PDP1
	FAM160A1	0.123061			GNAO1	0.110523			TCF7L2	0.0908045			SIL1	0.138584			PADI1	0.119119			RNF220	0.101773			DNAJC5	0.16786			PLSCR2	0.128357			NAMPT	0.0734708			MANBA	0.134111			GPX3	0.169864			C20orf20	0.163567			SMAGP
	LOC100133190	0.12306			LOC100131607	0.110474			IFIT2	0.0907886			HDAC11	0.138562			CAMK2D	0.119036			PRIM1	0.101522			SDF2	0.167783			RAB7A	0.128352			PCDHGA1	0.07345			SYNPO	0.134078			RCAN1	0.169763			DAB2	0.163419			TTC12
	PDZD8	0.123017			TNFSF4	0.110436			TBC1D20	0.0907631			TMEM8A	0.138525			ZNF665	0.119027			CASC2	0.101482			PTPLA	0.167729			LOC339568	0.128349			TBK1	0.0734462			TRIM38	0.134063			EVC	0.169756			PCBD2	0.163391			DNTTIP1
	SULT2A1	0.123003			KIAA1024	0.110381			YES1	0.0907445			TMEM125	0.138524			C1orf64	0.11897			MKS1	0.101422			RNF144B	0.167441			CDH19	0.128342			CCL11	0.0734379			GSN	0.134062			LAMA3	0.169723			LIF	0.163318			RIPK4
	USP43	0.122923			OLFML3	0.110348			BTBD8	0.0907005			ARPC2	0.138493			C10orf54	0.118938			LOC100506691	0.101364			NEK7	0.167421			DLL4	0.128306			PLIN3	0.0734332			SLC35E1	0.133999			UBE2H	0.169665			SIRT7	0.163304			GOLGB1
	SPTLC3	0.122894			BEST1	0.110302			LINC00313	0.0906919			TFAP2A	0.138486			GATA3	0.118914			SFXN4	0.10122			S100A2	0.167393			ADH1C	0.128301			NAV2	0.0733931			GNA12	0.133918			FCER1G	0.169649			ALCAM	0.163216			NAGPA
	NEK6	0.122858			ENPP4	0.110273			RHOG	0.0906679			REXO2	0.138446			LAMB1	0.118864			HNRNPUL2	0.101204			VAMP8	0.167262			TRAPPC9	0.128267			TTC1	0.0733697			POFUT1	0.13383			TMEM106B	0.169601			LAMB3	0.1632			NIPAL3
	PCTP	0.122836			APOLD1	0.110258			SERPINB1	0.0906571			THEM4	0.138257			VSTM4	0.118806			MMD	0.101165			NR1D2	0.167168			AQP6	0.128259			LMAN2	0.0733509			CSPG4	0.133794			C17orf103	0.169579			CNGA1	0.163169			SLC9A3R1
	SLPI	0.12279			LOC100506365	0.110236			SAT1	0.0906151			LOC644794	0.138192			HARBI1	0.118802			KIF11	0.101155			MFSD5	0.167159			ARHGEF5	0.128255			TSPY26P	0.0733371			IGF2BP2	0.133762			C16orf58	0.169519			SPAG4	0.163137			RNLS
	WBP2NL	0.122763			MESP1	0.110157			LOC100507376	0.0905753			TTC21A	0.137982			CELSR1	0.11876			SRPK1	0.101109			BDNF	0.167153			TMEM106C	0.128202			RDX	0.0732627			ASAP1	0.133682			ABCB5	0.169494			PYROXD2	0.162835			RAI14
	PRSS16	0.122734			UAP1L1	0.110155			ASAP2	0.0905489			LMCD1	0.137939			ZNRF1	0.118457			VBP1	0.101098			SP110	0.167081			SMPD2	0.128191			DKK1	0.0732134			TSPAN10	0.133679			ZBTB20	0.169445			GORASP2	0.162802			MINK1
	EPS8	0.122726			EPYC	0.110117			CHAC1	0.0905178			PHACTR2	0.137869			EPO	0.11844			RBMX	0.101054			VLDLR	0.16686			FCRL5	0.12819			MEIS3	0.0731856			TUBB6	0.133628			CCT6B	0.169413			COTL1	0.162639			KCTD11
	EPB49	0.122682			ATP6V0D2	0.110052			PAX2	0.0905065			SELP	0.137867			HGD	0.118434			XIAP	0.100964			TNFAIP1	0.166768			CCDC37	0.12814			LOC100506421	0.0731827			C19orf12	0.133611			KIAA0913	0.16937			LAMA5	0.162567			SH3TC2
	HRASLS2	0.122596			C1orf192	0.110004			DNAJC16	0.0904613			KIAA1609	0.137788			HIVEP1	0.118432			CNOT6L	0.100881				0.166752			MBD3L1	0.128122			POMT1	0.0731772			NEK7	0.133601			C7orf71	0.169267			ANKRD1	0.162551			RILP
	GLS	0.122519			POR	0.109997			ISG20	0.0904605			LXN	0.137679			JMJD8	0.118411			MCM3	0.100831			PPAPDC1A	0.166687			BIRC7	0.128103			BTK	0.0731205			TMEM45A	0.13356			ACTR3C	0.169086			CATSPER1	0.162481			RBKS
	CNKSR1	0.122515			LINC00339	0.109958			KCTD11	0.0904242			LY6G6C	0.137665			CLEC1B	0.118316			FBXO24	0.100811			C1S	0.166636			VPS36	0.128083			CCDC148	0.073032			GPC1	0.133443			TM9SF4	0.169053			MIA2	0.162479			AQP6
	XRCC4	0.122425			ZADH2	0.109948			PHLDB2	0.0904076			TBC1D10A	0.137651			SLC35D2	0.118242			SSTR5	0.100718			RASAL2	0.166582			ITGA6	0.128044			TMEM159	0.0730158			LTBR	0.133412			FGF7	0.169018			ADRM1	0.162294			LOC100129034
	ACP6	0.122381			TREX1	0.10993			SQRDL	0.0903426			GORASP2	0.137612			NTF3	0.118221			CASD1	0.100717			LOC100506941	0.166499			MYO5C	0.128022			LOC100507025	0.0730113			TRIM5	0.133346			TRIP6	0.169005			SLCO2B1	0.162092			CHST15
	TNFRSF10A	0.122352			PDCD6	0.109924			ADAL	0.0902557			CSNK1G2-AS1	0.137505			FLJ11235	0.118196			LOC100505686	0.100685			P4HB	0.166498			HOXA1	0.127964			LRRC8E	0.0730063			EHD1	0.133194			LPP-AS2	0.168928			CAPNS1	0.162019			LGALS3BP
	LMCD1	0.122255			DYNLT3	0.109875			C16orf42	0.0902546			KLHL10	0.137474			SLC39A13	0.118144			YTHDC1	0.10067			SURF4	0.166423			ESCO1	0.127963			CXCR7	0.072974			HEBP1	0.13309			IRF4	0.168795			OSBPL7	0.161928			LAMC2
	TFG	0.12215			ASF1B	0.1098			COQ6	0.0902406			PSD4	0.137413			ZNF135	0.11808			H1FX	0.100609			IFFO2	0.166372			TRAV8-1	0.127854			GRAMD3	0.0729561			ASAP1-IT1	0.133067			LOC100507254	0.168714			CAMK2N1	0.161893			MST1R
	TMEM27	0.122097			ZNF295	0.109794			CD97	0.0902117			TUBA4A	0.137386			NRCAM	0.118033			LOC100652965	0.100572			PIGK	0.166359			RHPN1	0.127774			HERPUD1	0.0728924			SLC38A6	0.133008			HS1BP3	0.168675			LMCD1	0.161769			LOC100128750
	SPR	0.122055			UCK1	0.109783			GLTPD1	0.090147			LOC100506368	0.137352			RHBDF1	0.118012			NCKIPSD	0.100542			C9orf89	0.166199			TMEM68	0.127701			GYPC	0.0728866			RABAC1	0.13297			NRXN3	0.168625			PARD6B	0.161712			AP1S3
	RGNEF	0.121896			ZNF557	0.109782			OTOR	0.0901277			GOLPH3	0.137323			ARF4	0.118002			TET3	0.100509			KCNN4	0.166157			LYZ	0.127668			ZNF385D	0.0728712			UBXN6	0.132924			GUK1	0.168614			UBE2A	0.16157			PMM2
	TOM1L2	0.121873			WDR61	0.109774			TAPBP	0.0901155			DOCK5	0.137275			FLOT1	0.117968			LOC283177	0.100441			STAM2	0.166089			MGST2	0.127633			S100A11	0.0728666			CTSZ	0.13292			HLA-DQB2	0.168524			CLIC3	0.161514			DYSF
	ZNRF2	0.121768			NUCB1	0.109764			DAP	0.0900685			CYP1A1	0.137213			MUC1	0.117882			C16orf71	0.100338			LOXL2	0.166061			TMEM53	0.127621			NT5C2	0.0727491			BCAR1	0.132829			CST3	0.16849			LOC100506748	0.161389			PSORS1C1
	NAT1	0.121764			FGF12	0.109711			GALK2	0.0900344			IL13	0.137191			PGM3	0.11785			LOC100507013	0.100323			HEXA	0.166037			MGC34034	0.127458			TIMD4	0.0726761			ACO1	0.132824			TTTY10	0.168464			TBC1D9B	0.161386			UBTD1
	KIAA0319L	0.121756			CHPT1	0.109548			LOC100506882	0.0900259			ACTL10	0.137131			PTPN6	0.117656			CBFB	0.100304			ANKRD13A	0.165979			CTSA	0.127424			DNASE2	0.0726742			PALLD	0.132821			EDA2R	0.168464			CAPN2	0.16129			SERINC5
	CCDC68	0.121714			C20orf26	0.109532			ITGB5	0.0900163			PHF15	0.137069			DOK5	0.117643			PRDM10	0.100275			CCDC149	0.165928			CYP19A1	0.127391			TM9SF3	0.0726706			VGLL3	0.132691			FUCA2	0.16846			BIN1	0.161025			ITFG1
	PGPEP1	0.121688			C18orf8	0.109531			PPARD	0.0899493			IL1R1	0.137059			ALOX15B	0.117616			WBSCR27	0.100213			NDRG1	0.165914			ATP10B	0.127366			SHISA5	0.0726336			PLEKHM2	0.132668			CCDC159	0.168429			AP1M2	0.160895			TPD52L1
	SGPP2	0.121675			C6orf99	0.10946			C10orf26	0.0899372			CYP4B1	0.136963			CHMP2A	0.117572			MYH2	0.10021			CREB3	0.165842			LOC100506348	0.127357			CERCAM	0.0726191			GMPPA	0.1326			IGFBP5	0.1684			LOC100506922	0.160881			TDRD7
	MGC11082	0.121657			CHN2	0.109443			INF2	0.089889			UGT2B15	0.136963			ITGB8	0.117542			C7orf34	0.100187			CPM	0.165705			LY6E	0.127269			SERINC3	0.0726174			NDRG1	0.132537			GOLGA5	0.168312			CPEB2	0.160823			PLEK2
	LOC283104	0.121649			SPATS1	0.109442			LOC338588	0.0898328			PSAP	0.136827			CREG1	0.117521			TRUB1	0.100166			ATP1B1	0.165611			CPB1	0.1272			OCEL1	0.072615			GHR	0.13241			RLBP1	0.168221			RASA1	0.16079			PPP1R15A
	CLPTM1L	0.121588			COMMD7	0.109415			QPCTL	0.0898237			ANXA9	0.136825			TMEM62	0.117483			ANKLE1	0.100147			LOX	0.165571			USP54	0.127124			GPR137B	0.072544			BNIP3	0.132344			TMEM87B	0.168213			LOC100506498	0.160656			DTX3L
	TNFAIP3	0.121422			PLOD1	0.109399			STBD1	0.0898199			CREB3L2	0.136816			REEP6	0.117438			DAXX	0.100112			RNLS	0.165391			SOWAHA	0.127024			SPATA17	0.0725361			SPAG4	0.132344			PXMP4	0.168206			FAM199X	0.160469			HRH1
	NUP62CL	0.12142			OBSL1	0.109351			TRAV16	0.0897018			TMPRSS13	0.136787			C12orf69	0.117409			FANCD2	0.100097			NUAK1	0.165244			PHF8	0.127023			SNX14	0.0725338			TRAPPC1	0.132253			RENBP	0.168155			TMEM2	0.160427			PIP4K2C
	HLA-F	0.121355			HIVEP3	0.109315			GFPT1	0.0896904			ZFYVE21	0.136746			FLNB	0.117349			CYP4Z1	0.100088			GNAI2	0.165243			HRK	0.126938			HSPA1A	0.072515			SLC2A4RG	0.132194			LINC00520	0.168107			CYSTM1	0.160378			FER1L4
	ITGAM	0.12125			ZFPM1	0.109309			SECTM1	0.0896241			LEPROT	0.136714			ALDH6A1	0.117275			ABCB8	0.100087			CAPN2	0.165191			NUDT4	0.126927			ZNF257	0.07246			ACOT8	0.132141			PLP1	0.168018			UTRN	0.160373			NR1H3
	TCN2	0.121117			GJA5	0.109307			SERPINA9	0.0895983			KIAA1161	0.136504			SPRR4	0.117267			C1orf228	0.100086			NPTN	0.165096			CRB3	0.126883			ZNF256	0.0724543			C21orf7	0.132051			KAT2B	0.168012			LRRC46	0.160346			TMEM189
	ATPBD4	0.121103			CHMP4B	0.109292			HOXA10	0.0895861			GGCX	0.136464			FMOD	0.117252			ZNF485	0.100075			PHF11	0.165009			LOC100506113	0.126872			ANO10	0.0724334			CDH2	0.132004			SLAMF7	0.167839			KIAA1671	0.160256			BLOC1S3
	HMGA1P4	0.121054			C1orf64	0.109189			TMEM223	0.0895658			GPR55	0.136356			SURF4	0.117202			FAM76B	0.100073			SSFA2	0.164986			FAM160A1	0.126846			AGPAT3	0.0723719			TMEM159	0.131974			LOC100129960	0.167774			PIGV	0.160244			DNAJC3
	CLDN7	0.121052			TMEM38B	0.10911			GPC1	0.0895176			ERRFI1	0.136254			CPQ	0.117182			PELI3	0.0999848			TM9SF1	0.164785			CYP4F11	0.126844			SLC2A10	0.0723647			SNX3	0.131932			ACTN4	0.1677			LRRC8E	0.160132			MYO6
	PLEKHG6	0.121018			FAM65B	0.109106			MGC11082	0.0895147			VWA3A	0.136202			NR3C1	0.117097			RBBP4	0.0999611			TMEM106A	0.164689			FAM102A	0.126756			ENTPD7	0.0723086			ECM1	0.131897			PIK3R1	0.167696			GFRA1	0.160084			RAB10
	APOC3	0.120942			HSD3B7	0.109104			TMSB10	0.089466			CD164	0.13611			TMEM189	0.11707			NNAT	0.0999378			MFGE8	0.164656			OTUD7B	0.126741			UGT1A6	0.0721719			MET	0.131874			INMT	0.167641			IL17RC	0.160072			APEH
	EEPD1	0.120888			ZNF688	0.109061			SRPR	0.0894558			ENOSF1	0.1361			FILIP1L	0.117061			MANEAL	0.0999173			OSBPL2	0.164641			CBLC	0.126725			FSIP2	0.0721703			PRR16	0.131803			ELF1	0.16755			KLF4	0.160067			APLP2
	ZFAND2A	0.120847			AGPAT9	0.109037			ACOT13	0.0894525			LOC441461	0.135791			SLC7A8	0.117033			TMEM14C	0.0998732			LY6E	0.164602			COX6C	0.126681			PCMT1	0.0721701			S100A16	0.131792			B4GALT7	0.167531			ARPC2	0.160066			HOXA3
	B4GALT7	0.120787			CAPN3	0.108972			RNF121	0.089376			GUCA2B	0.135722			ZNF217	0.117			VAMP2	0.0998562			RAB11FIP5	0.164544			MTHFR	0.126674			RAB18	0.0721356			STK10	0.131718			C1orf9	0.167478			WNT7B	0.159958			PCSK7
	GAL3ST1	0.12072			UCN2	0.108953			ARL2BP	0.0893475			WWP1	0.135697			SORCS2	0.116988			KNTC1	0.099817			ZFP36	0.164471			LINS	0.126673			LYSMD3	0.0721315			TMEM167B	0.131656			MDFIC	0.167471			ADAMTS15	0.159947			MGAT1
	NDFIP2	0.120647			GUSB	0.108948			STIM1	0.0893326			MFSD1	0.135633			PARK2	0.116897			C12orf53	0.0998161			NAV2	0.16445			LRRK2	0.12665			SPIRE1	0.0721294			STIM1	0.131554			PMP2	0.167423			PKP2	0.15983			SUCLG2
	ESAM	0.120641			TIMM50	0.108922			CYLC1	0.0893263			NR3C1	0.135599			PLA2R1	0.116866			MPRIP	0.0998087			COQ10B	0.164432			AP1AR	0.126606			SERPINA10	0.0721293			TMOD3	0.131354			TNFRSF1A	0.167403			ALDH3A1	0.159658			KCNK6
	C1orf210	0.120607			LOC100506713	0.108914			IFNA2	0.0893131			GDPD3	0.135582			KRTAP4-5	0.116833			LOC100506817	0.0996278			OSBPL3	0.164055			CIB3	0.126543			FMO3	0.0721259			ANXA6	0.131325			FGF6	0.167289			PBLD	0.159612			PYROXD2
	MTMR12	0.120543			C2orf76	0.108835			SLC12A6	0.0892899			ORAI3	0.135561			CHKA	0.116665			LANCL1	0.0996188			ELF4	0.164015			C21orf88	0.126501			CORO6	0.0720648			CPEB2	0.131306			SAMD9L	0.167289			43353	0.159545			ARFGAP1
	XYLT2	0.120489			GSTM4	0.108831			TSPY26P	0.0892792			CHP	0.135469			CA12	0.11664			DOLPP1	0.0996099			PLOD3	0.163936			FAM217B	0.126473			MYO5A	0.0720369			NUDT18	0.131237			43161	0.167275			PKP4	0.15944			ANXA7
	EHD1	0.120345			PPP3CA	0.108763			ACAN	0.0892647			CCDC64B	0.135413			ADAM9	0.116622			GATAD2B	0.0995675			KYNU	0.163913			RHOD	0.126311			DOK3	0.0719939			HOTAIRM1	0.13104			GAS6	0.167259			ZBTB4	0.159407			CANX
	PHKB	0.120316			PRKACA	0.108739			PSG5	0.0891744			LOC100652768	0.135377			CAST	0.116506			LOC100507278	0.0995144			ANKRD30B	0.163696			PATL2	0.126199			CNEP1R1	0.0719706			ENPP1	0.130943			KIRREL	0.16717			C5orf41	0.15937			TMEM120A
	TRIB3	0.120266			RASSF4	0.108693			C12orf5	0.0891189			MAP7	0.135367			CTNNA1	0.116479			PREPL	0.0994782			FAM65A	0.163449			KLK8	0.126167			SPPL2A	0.0719619			STK32B	0.130939			IQGAP1	0.167115			PHACTR2	0.159185			C14orf105
	HNF1A	0.120219			RGS3	0.108643			LOC340074	0.0891174			C7orf62	0.13536			AIG1	0.116479			POLA2	0.0994454			SPTLC3	0.163313			BANF2	0.126154			RAB3B	0.0718767			COL18A1	0.130911			FANK1	0.167108			C9orf5	0.159135			TACSTD2
	PKP3	0.120209			PCDHB16	0.108639			MALAT1	0.089117			DNAH3	0.135263			SLC39A7	0.116446			ANKAR	0.0993679			ASAH1	0.163201			LEKR1	0.126133			LOC100507378	0.0718724			MUL1	0.130858			LGALS3BP	0.167101			REXO2	0.159073			COL18A1
	LOC401068	0.120152			ZFP3	0.108591			UBASH3B	0.0890933			PHF11	0.135157			LOC100506558	0.116333			H1F0	0.0993628			NOTCH2	0.163195			TTLL10	0.126133			LOC100507206	0.0718491			DNAJC1	0.130828			SPATS1	0.167047			TIMP1	0.159053			ARSJ
	ANKRD33B	0.120139			CHMP2A	0.108533			NME6	0.0890631			OR5L2	0.135007			RUNX1	0.116269			KHDRBS1	0.0993549			PDGFB	0.162998			C8orf73	0.126049			PPP1CB	0.0717645			DHDDS	0.130817			DUSP14	0.16702			MANBAL	0.15905			ST6GALNAC2
	RPS6KA1	0.120131			AP1S1	0.108479			TDRD7	0.0890145			PHEX	0.135006			CNN1	0.116261			FAM99B	0.0993454			SPAG1	0.162969			TTLL9	0.126017			MAFK	0.071728			NGF	0.130796			RAB1A	0.166951			SEL1L3	0.158984			RASEF
	PQLC3	0.120112			SOX5	0.108418			ACTC1	0.0889796			DAP	0.13497			SLC2A12	0.116254			CDC27	0.0993215			LINC00525	0.162756			C8orf45	0.125983			ZNF823	0.0716591			PFKFB3	0.13063			PPFIBP2	0.166928			MAPKAPK3	0.158844			TM9SF1
	TMEM159	0.120105			PEA15	0.10835			MRPL17	0.088944			TEAD3	0.134924			OR8B8	0.116181			GIGYF2	0.0993168			MICB	0.162731			MANSC1	0.125942			KIAA1210	0.0715679			TRIOBP	0.130498			LOC100505498	0.166794			FFAR1	0.158841			TRIP10
	SLC33A1	0.120033			CCDC164	0.108327			SH3BGRL3	0.0889306			DEGS2	0.134826			INSIG2	0.116115			VDAC3	0.0992767			IFT20	0.162677			CDS1	0.125931			RBPMS	0.0715321			S100A13	0.130495			ACSL1	0.166755			DPP9	0.158806			WNT7B
	ITFG1	0.120027			SLC25A14	0.108302			ATP1B3	0.0888775			NDOR1	0.134789			LOC100506130	0.116087			KIAA1244	0.0992716			MOB3C	0.16238			DNAH10	0.125924			ZNF91	0.071513			PGBD3	0.130417			FAS	0.166754			TMEM141	0.158799			BCAP31
	FLJ33630	0.119989			SRA1	0.108302			GPR39	0.0888506			SDF2	0.134773			SLC10A3	0.116068			PCBP1	0.0992137			CLINT1	0.162154			CAMSAP3	0.125919			CCT6B	0.0715014			FAM73A	0.130415			PHLDB1	0.166753			RRN3P3	0.158741			LXN
	GDF15	0.119962			PSMD8	0.108273			TM2D2	0.0887359			STUB1	0.134719			TMBIM1	0.116031			CEACAM21	0.0992132			CTTN	0.161937			LRRC8B	0.12591			CIB2	0.0714861			SHCBP1	0.130405			OXER1	0.166686			GAL3ST1	0.158575			PLEKHA7
	TGFBR2	0.119892			PIN4	0.108212			ACOT9	0.0887032			NOL3	0.13471			CTSF	0.115957			CNOT1	0.0991897			COPG1	0.161936			CCL17	0.125856			SLC2A11	0.0714817			HIVEP1	0.130404			ZDHHC7	0.166686			CCDC149	0.158526			NADSYN1
	NT5DC1	0.11989			NAV2	0.108187			TFPI	0.0886871			CMPK1	0.134702			NDST1	0.115952			PPP1CA	0.0991839			GAS6	0.16188			TBC1D16	0.125785			ABCC3	0.0714711			EEA1	0.130377			ABCC3	0.166645			PARP10	0.158417			NEDD9
	MAPK13	0.119882			NEK6	0.108094			PLD1	0.0885551			ZBTB38	0.134614			TMEM167B	0.11594			CISH	0.0991651			SWAP70	0.161709			TTC19	0.125743			KDELR1	0.0714695			TUBA1C	0.13035			ASL	0.16645			HSPA1A	0.158321			GPR143
	RER1	0.11987			RAB17	0.10809			ARHGAP29	0.0884874			WDR1	0.134508			UBE2E2	0.115929			LOC148145	0.0991629			FLOT1	0.161675			TCN1	0.125737			GAB3	0.0714682			PIP4K2A	0.130341			EPG5	0.166378			PCYOX1	0.15821			HLA-G
	GJA8	0.119845			RNASEH2A	0.108086			P4HA3	0.0884124			CMYA5	0.134502			RNLS	0.115853			CDT1	0.0991329			WDR44	0.161629			SLC35D2	0.125705			PINK1	0.0714253			MAGT1	0.130319			NAV2	0.166347			YIPF2	0.158204			SLC16A3
	KCNJ16	0.119812			TTC39A	0.108025			NQO2	0.0883759			VPS52	0.134479			NEAT1	0.115749			BUB1B	0.0990955			SLAMF7	0.161529			WDR65	0.12568			ATP6AP1	0.0714126			TXNDC9	0.130288			ITM2B	0.166341			OSBPL3	0.158139			MYL12A
	C15orf39	0.119803			NADK	0.108			CYP4Z2P	0.0883705			EHD1	0.134418			TMEM219	0.115732			LOC619207	0.0990921			TPST1	0.161487			GJB3	0.125672			CMPK1	0.0713372			PRNP	0.130287			WNK4	0.166278			TSPAN1	0.158094			ELF1
	ALDOA	0.119754			GPI	0.107994			MYC	0.0883525			PCGF5	0.134374			BLCAP	0.115694			FGF17	0.0990623			RRAS2	0.161428			PBOV1	0.12567			AP5B1	0.0713268			RRAD	0.130192			C14orf105	0.166181			SLC52A2	0.158074			SLCO2B1
	CGNL1	0.119678			LOC100127888	0.107974			ORAI3	0.08833			TRIM78P	0.134357			CORO1B	0.11559			EZH2	0.0989886			TMUB2	0.161379			TSPAN15	0.125576			ZFHX3	0.0713263			SSR3	0.130125			CASC4	0.166139			SAMD9	0.158072			TCN2
	CHST9	0.119624			LOC100507194	0.107933			ATP11B	0.0883092			MAFF	0.13435			C19orf33	0.115526			RP11-165H20.1	0.0989859			SYPL1	0.161211			SOX15	0.125549			NPR3	0.0713128			WWC3	0.130077			KRTAP1-5	0.166042			SERPINA1	0.158047			SPATS2L
	MON1B	0.119575			STGC3	0.107919			FLJ35776	0.0882458			RIN2	0.134211			CPAMD8	0.115457			C4orf17	0.0989137			LAMB2	0.161015			C3orf35	0.125491			ID1	0.0712842			LOC100134259	0.130068			CTDSPL	0.166001			LMO7	0.158043			MANBAL
	AIG1	0.119479			MAP1LC3C	0.107918			AIFM2	0.0881977			ITGA6	0.134141			SEC31A	0.115403			LOC100507596	0.0988876			MR1	0.160899			LINC00028	0.125475			BTD	0.0712769			LINC00116	0.130033			ZNFX1	0.165958			MICAL2	0.158006			PIGB
	CLN3	0.119453			VAPB	0.107839			LIF	0.088197			SLC35A3	0.134104			PGAP3	0.115241			C6orf118	0.0988503			WBP2	0.160862			TMEM241	0.125467			DHRS3	0.0712595			RBM24	0.130028			TRPV4	0.16594			NR1D1	0.157978			CYSTM1
	ANXA2P2	0.119432			C15orf37	0.107807			DDX60	0.0881213			DAG1	0.134084			TMEM39A	0.115211			PHF6	0.0988204			LAPTM4A	0.160854			KLHL6	0.125369			ZNF469	0.0712111			FNIP1	0.130023			SH3D19	0.165935			SYNGR2	0.157899			PLEKHA6
	CC2D1A	0.119419			TAB3	0.107791			C19orf66	0.0881075			GPD2	0.134042			SEC24D	0.115189			MT1F	0.0988119			TALDO1	0.160812			MFSD12	0.125323			PEA15	0.071175			JPH2	0.130013			ANKIB1	0.165908			APOBEC3B	0.157732			FAM65A
	PIGU	0.119141			C7orf59	0.107716			LOC100268168	0.0881006			GM2A	0.133997			SLC16A5	0.115167			INSIG1	0.0987739			MYL6	0.160699			LRAT	0.125252			PRELID2	0.0711459			ITPRIPL2	0.129938			FICD	0.165746			LIMA1	0.157713			RIPK2
	PLD1	0.11907			ARSE	0.107703			SLC39A7	0.0880714			DACT2	0.133992			ZFP36	0.115141			LSM2	0.0987634			ANXA4	0.160621			FLJ39080	0.125246			TOM1	0.0711412			IL17RC	0.129852			LIPA	0.165676			FOLR1	0.157692			SLC22A4
	PIGV	0.119062			IFRD1	0.107678			CAPG	0.0880155			CYP4F11	0.133971			MIR31HG	0.115099			MDK	0.0987483			GLB1	0.160603			HEATR7A	0.125141			HLA-E	0.0710858			SLC41A2	0.129847			ACSL3	0.165559			ZFPL1	0.157611			C14orf182
	ARAP1	0.11906			CAPZA2	0.107628			NFKBIZ	0.0879998			ANKRD60	0.13382			IFRD1	0.115032			CNKSR2	0.0986991			NRP2	0.160544			NIPA1	0.12508			UPP1	0.071082			RAB18	0.129827			DCBLD2	0.165542			UNC13D	0.157412			PPCS
	C8orf45	0.119017			AKD1	0.107578			CLEC4C	0.0879963			PLA2G4F	0.13371			TJP3	0.11503			MAG	0.0986737			ARL8B	0.160243			XBP1	0.125078			LARP6	0.0710595			PMP22	0.129819			ASPA	0.165461			TMEM63A	0.157363			GDE1
	TM4SF1	0.118939			GGT7	0.107519			CARS	0.0879738			ST3GAL1	0.133704			AKR1C1	0.115014			SNHG5	0.098665			ARHGAP18	0.160239			ITGB4	0.125073			AKAP13	0.0710583			SLC2A10	0.12972			CYR61	0.165454			IL4R	0.157357			MLEC
	IL4R	0.118878			ZCCHC17	0.107471			HMOX1	0.0879264			MCFD2	0.133662			HTRA4	0.114972			CD1B	0.0986352			C10orf10	0.160137			ATP7B	0.125049			TMEM214	0.0710544			IFI35	0.129717			VCAN	0.165369			ITPRIPL2	0.157316			PIEZO1
	PPP1R14C	0.118874			TRPV2	0.107435			GBE1	0.0878903			CHRNA2	0.133653			CHMP1A	0.11496			MRFAP1	0.0986306			TBC1D23	0.160131			GDF15	0.125027			MFSD8	0.0710055			BET1	0.129698			EFCAB6	0.1653			SIPA1L3	0.157311			DNAJC15
	HLA-B	0.118874			MITF	0.107244			C4orf34	0.087878			RAB9A	0.133557			FOLR1	0.114921			C16orf3	0.0985671			CHST3	0.159998			HLA-DMB	0.124937			HTR2A	0.071004			CD99	0.129685			COPB1	0.165276			LRRC16A	0.157076			IL32
	ELOVL1	0.118789			CNKSR2	0.107225			TPM1	0.0877207			FYCO1	0.133529			TMEM106A	0.114901			ACSS3	0.0985558			IER3	0.159954			C17orf109	0.124899			UBTD1	0.0709438			ANKRD37	0.129491			ZBTB4	0.165163			MAP3K14	0.157054			LAMB1
	HMGCL	0.118647			PAEP	0.107202			METRN	0.0877056			FAM84B	0.13348			SPSB2	0.114821			ANKRD60	0.0985536			ECM2	0.159811			ATP6V1H	0.124839			PPP2R3A	0.0709271			TBX15	0.129397			ARL4C	0.165082			LOC100505786	0.157042			NOL3
	BIN2	0.118616			LRRC29	0.107194			ASZ1	0.0876786			LINC00319	0.133237			SPOCK1	0.114411			GPD1L	0.0985336			MSN	0.159772			PKP3	0.124829			ZNF776	0.0709121			AMIGO2	0.129327			CAPS	0.165061			ZBED2	0.156902			SOD3
	RBP2	0.118601			ANKRD54	0.107054			FAM160A1	0.0876758			SLC15A2	0.13316			GPR56	0.114393			RNF10	0.0985229			PLAU	0.159707			LOC415056	0.124762			ALOX12	0.0709101			LINC00312	0.129258			DGKI	0.16499			BTBD10	0.156731			LYST
	ASL	0.11857			SMPX	0.107025			KDELC2	0.0876378			AQP6	0.133154			PBX1	0.114372			DAK	0.0984973			GGCX	0.159704			CD160	0.124744			C20orf20	0.0708467			ARHGAP1	0.129197			DHX32	0.164893			KRCC1	0.156715			PEX11G
	SDSL	0.118568			ZNF238	0.106992			SNX19	0.0876218			CCDC96	0.13314			TSPAN16	0.114321			PEF1	0.098464			PLD1	0.159699			LHPP	0.124728			ARL8B	0.0708059			FLII	0.129182			IGIP	0.164868			CABLES1	0.1566			ERRFI1
	TBC1D10B	0.118509			KIF12	0.106964			C2orf57	0.0876205			MB	0.133112			CHI3L1	0.114302			BPIFB2	0.0984005			BRI3	0.159675			LPO	0.124691			LOC401176	0.07078			HOXA1	0.129171			C9orf95	0.164796			MBNL1	0.156568			HRASLS2
	TRIM38	0.118353			PTP4A2	0.106958			SLC25A43	0.0875832			CD300LF	0.13308			CXCR6	0.114221			FOXR2	0.09836			RALB	0.159625			C3orf62	0.124667			SLC35B2	0.0706759			GBP3	0.129079			BFSP2	0.16479			DSTNP2	0.156471			NR3C1
	FLJ23867	0.118302			KCNH6	0.106899			LOC100507632	0.0875672			C10orf54	0.133056			CST4	0.114163			FAM185A	0.098334				0.159597			HHLA1	0.124654			PPARGC1A	0.0706549			TSPAN17	0.129044			PLAT	0.164778			FLNA	0.15642			TRIP6
	AIFM2	0.118294			SLC12A5	0.10686			TUBA1C	0.0874814			LRRC31	0.133055			TBC1D17	0.114101			UNC5C	0.0983033			SWI5	0.159591			VIPR1	0.124616			CD14	0.0705345			PRKCA	0.128992			CDH6	0.16471			FTL	0.15634			AFAP1L1
	COPG1	0.11828			C11orf71	0.106825			RND3	0.0874492			RAB38	0.1329			COG6	0.114101			FBXL19-AS1	0.0983023			EPSTI1	0.15953			SOX5	0.124606			ECT2	0.070519			DCBLD1	0.128981			ZDHHC9	0.164641			GALM	0.156312			DNASE1L1
	ZCWPW1	0.118259			AHCYL1	0.106725			ATPBD4	0.0874483			CARD14	0.132873			LAMP1	0.1141			LOC100505876	0.0982972			CPEB4	0.159424			ZFAND1	0.124592			C2orf29	0.0704939			TRIM56	0.128976			CAPZA2	0.164615			UBTD1	0.1563			RNF128
	C22orf25	0.118229			SIPA1L2	0.106719			RCAN1	0.087414			CDH26	0.132804			MYLK	0.114073			TACC3	0.0982531			EVI2B	0.159315			TEC	0.124505			PPP1R3D	0.0704891			FHOD1	0.128807			IRF9	0.164561			KIAA1462	0.156283			CHMP2A
	EPN3	0.118215			INPPL1	0.106702			C7orf23	0.0874084			ZBTB7B	0.132717			CLCN1	0.113968			SIX2	0.0982521			COL18A1	0.159271			ART3	0.124492			NEK1	0.070475			ORAI3	0.128746			LMAN2	0.164464			NFS1	0.156255			SIRT7
	SLC14A2	0.118197			ANK2	0.106611			C21orf119	0.0874043			CLN3	0.132682			ABCC13	0.113845			C17orf99	0.0982389			PION	0.15925			TMEM87B	0.124486			CEP55	0.0704652			SLC35A2	0.128615			MPG	0.164402			MICA	0.1562			HPCAL1
	UGT1A6	0.11807			KCNJ16	0.106585			TRIM21	0.0873688			PVRL4	0.132558			HSD3B7	0.113834			STAT5B	0.0982387			LINC00312	0.15924			U2SURP	0.12447			ZNF280B	0.0704395			LOC284454	0.128594			STGC3	0.164323			P2RY2	0.156195			C17orf109
	CRYL1	0.118067			METRN	0.106578			FAM198B	0.087342			C20orf43	0.132522			TMEM105	0.113825			GPT2	0.0982336			GOLGA3	0.159204			C10orf47	0.124439			LHX8	0.0703763			FILIP1L	0.128551			LOC728730	0.164244			ORMDL2	0.156116			APOBEC3B
	SPTLC1	0.118013			C6orf226	0.106444			GLRX	0.0873347			PCTP	0.132495			STX5	0.113821			GMNC	0.0981922			TAOK3	0.159157			TMBIM1	0.124432			PHLDB2	0.0703713			DYSF	0.12855			CAMK2D	0.164211			F11R	0.156102			ACP6
	GALNT7	0.118001			SCGB1D2	0.106442			CBR3	0.0872488			LOC100289251	0.132479			PGBD3	0.113752			TSPAN16	0.0981119			BAIAP2L1	0.159101			RIBC1	0.124395			TUBB2A	0.0703626			LDOC1	0.12855			SPTBN1	0.164209			KCNK1	0.156098			DSTN
	ESRP1	0.117952			SDF4	0.1064			GYPB	0.0872289			PPP4C	0.132424			VPS52	0.113648			FAM122B	0.0980873			HIVEP2	0.159051			SPATS1	0.12435			TRPC1	0.0703332			SYS1	0.12853			PTCHD4	0.164152			SPINK1	0.156077			GLOD5
	TACSTD2	0.11791			C19orf12	0.10637			PTPN1	0.087228			DYNLRB2	0.132419			LAMB2	0.113642			LOC100506030	0.0980758			EDIL3	0.158711			TPPP2	0.12425			TMEM106A	0.0703134			KCTD4	0.12844			BET1	0.164031			C16orf42	0.156054			PON2
	NIT2	0.11789			BLOC1S1	0.106351			ALDH3B1	0.0872111			RALB	0.132411			SLC39A5	0.113625			LOC148709	0.0980517			LIPA	0.158676			EHF	0.124246			RAB2A	0.0703107			SNTA1	0.128387			TPK1	0.164022			HSH2D	0.155901			HCG4
	ASB9	0.117784			NAGK	0.106339			P4HA2	0.0871383			DHRS1	0.132391			KLHL24	0.113544			AKR1C3	0.0979686			TIMP3	0.158645			LOC93432	0.124231			KCNB1	0.0702948			ZNHIT1	0.12831			ANXA5	0.163977			ITCH	0.155898			CDIPT
	BBS2	0.117675			SUB1	0.106339			ALPK1	0.0871351			CHPF	0.132322			GPR107	0.113491			QRFPR	0.097955			GPC1	0.158643			NUP210	0.124151			SRXN1	0.0702765			TMEM99	0.1283			MON2	0.163792			RNASET2	0.155642			COPG1
	TTC39A	0.11762			IRS2	0.10629			TMEM127	0.0871178			ACSM1	0.132317			METRNL	0.113468			CRAT	0.0978745			DKK3	0.158638			DNAJC15	0.124138			SPAG4	0.0702632			PPP2R3A	0.128298			CDKN1A	0.163774			INPP4B	0.155626			C6orf132
	ARMC7	0.117547			PC	0.106272			ZFPL1	0.087115			ALDOA	0.132179			TOM1	0.113374			GSR	0.0978177			IDS	0.158558			FPGT	0.124098			EGF	0.0702495			MLPH	0.128265			SLC41A2	0.163737			ATG16L1	0.155507			PHLDA1
	LINC00472	0.117544			LOC100507421	0.106258			CDK6	0.0870459			PEX11G	0.132103			SPINT1	0.113363			SLC4A7	0.0977761			HBP1	0.158432			PSCA	0.124083			LOC100506419	0.0702343			RBMS1	0.128237			AXL	0.16368			CDH6	0.155494			CD109
	TMEM87B	0.117517			CNNM3	0.10619			SERTAD2	0.0870104			C1orf182	0.132072			ANKRD30A	0.113333			RET	0.0977342			GABRE	0.158408			LIPH	0.124056			GTF3C1	0.0702134			TTC1	0.128235			PAMR1	0.163644			FER1L4	0.155437			HEBP2
	NR5A2	0.117507			APOOL	0.106182			GALNT10	0.0869494			KRT78	0.132064			FNIP1	0.113328			HBB	0.0977201			MDFIC	0.158263			ICAM3	0.12392			PERP	0.0702099			TMEM158	0.128199			MYO1C	0.163523			GPR108	0.155429			CFLAR
	TUFT1	0.117501			MYLIP	0.106169			AP5B1	0.0869379			TSPAN13	0.132022			WDR5B	0.113283			G3BP2	0.0976827			MEGF6	0.158261			RRNAD1	0.123917			CLINT1	0.0702014			CETN2	0.127714			FAM174A	0.163442			AHNAK2	0.155342			LOC100652770
	GALNT3	0.117499			MOCS1	0.10611			ELMOD3	0.0869278			SLC22A5	0.132013			COBLL1	0.11327			DCP1A	0.097671			FNIP1	0.158223			FAM82B	0.123872			LOC100507632	0.0701925			CTNNAL1	0.127661			NACC2	0.163337			AVPI1	0.155299			ETFB
	LOC100506098	0.11746			MGAT4B	0.106083			MT1X	0.0869169			DDR1	0.131997			ENC1	0.113251			CPA5	0.0976641			CELSR1	0.158155			KLHL31	0.123862			GPR88	0.0701893			MRC2	0.127633			GBF1	0.163302				0.155173			NR1D1
	RHOF	0.117414			MINOS1	0.106077			PML	0.086899			LOC100505964	0.131992			CYTH3	0.113165			LINC00226	0.0976396			EXT2	0.15812			MACC1	0.123862			NR1D2	0.0701748			GPNMB	0.127602			TMEM62	0.163271			OXR1	0.15507			TAOK3
	UBE3B	0.117411			ACADSB	0.106075			TUFT1	0.0868815			TFF1	0.131931			SKAP2	0.113165			PTGR2	0.0976298			UGP2	0.158009			HDDC3	0.123844			RECQL	0.0701267			EFEMP2	0.127555			TIMP3	0.163144			ADORA2B	0.155065			APOBR
	SORL1	0.117406			ARHGEF9	0.106063			UHMK1	0.086863			LOC100505659	0.131862			EPN3	0.113143			SLC8A2	0.0975639			SERINC2	0.157883			CCDC48	0.12381			RICTOR	0.0700649			CYBASC3	0.127545			DOCK5	0.163073			PPP4C	0.154984			EREG
	SLC37A1	0.117357			IQUB	0.106031			LINC00310	0.0868474			TMEM219	0.131777			RAB30	0.113082			SOX11	0.0975536			TXNDC11	0.157881			FAM210A	0.123727			ANXA5	0.070064			JOSD2	0.127523			SLFN12	0.163025			IRF1	0.154984			FZD7
	MAP3K1	0.117342			LOC100505490	0.105975			BUD31	0.0867707			SELS	0.131734			RIPK4	0.113073			FBXL15	0.0974403			MED15	0.157856			COX5A	0.12368			TCTN1	0.0699598			MICB	0.127512			OSBPL10	0.162983			SPTLC3	0.154948			PTK6
	RBPMS	0.117314			TF	0.105909			LOC283585	0.0867646			LOC100128993	0.131689			C15orf37	0.113029			SFPQ	0.0974402			ENC1	0.157788			DNAI1	0.123678			LOC387895	0.0699226			ECE1	0.127429			WWC3	0.162716			CLN3	0.154914			OSBPL7
	C10orf26	0.117285			PTTG1IP	0.105887			LOC339524	0.0867248			CTSH	0.13165			PAGE4	0.112996			AKR1C4	0.0973838			CDIPT	0.157691			ARMC3	0.123629			LOC153684	0.0698934			LOC344595	0.127415			CHMP4B	0.162653			TNFRSF11B	0.154913			TMEM102
	GRTP1	0.117285			TEAD1	0.105811			KCNK6	0.0866336			ZNF600	0.131584			FEM1C	0.11283			C20orf173	0.0973748			SYNPO	0.157638			TMED2	0.123626			EIF4G1	0.0698654			SWI5	0.127398			HLA-DRB6	0.162624			PTPRB	0.154788			MAP3K11
	RELB	0.11724			QDPR	0.105805			RETSAT	0.0865382			STAT6	0.131535			LPPR2	0.112692			ERLIN2	0.0973719			ARNTL	0.157599			KRT19	0.123485			OGFRL1	0.0698526			TM2D2	0.127343			NRP1	0.162123			ACSF2	0.154771			APOL2
	B3GNT2	0.117177			SLC25A20	0.105779			PRKAG2	0.0865158			LOC100506231	0.131517			DEPTOR	0.112598			TIGD6	0.0973641			MX1	0.157595			HCG4	0.123431			TNS3	0.0698503			RNF213	0.127339			SHBG	0.162023			AGRN	0.154769			FAM110C
	ETFB	0.117004			STX7	0.105767			TMEM217	0.0865139			SLFNL1	0.131489			LINC00176	0.11228			ANKRD29	0.0973567			MAPK9	0.157555			SLC22A18AS	0.123423			FAM50A	0.0698266			GCLM	0.12731			AGA	0.161917			SLC4A4	0.154512			CST3
	IQCD	0.116951			ZNF334	0.105738			CCDC132	0.0864376			NR1H3	0.13148			OSBPL10	0.112247			FSHB	0.0973235			CD9	0.157467			EDAR	0.123401			ZNF768	0.0698096			PLXNB3	0.127279			IGFBP6	0.161803			C2orf18	0.154458			NPAS2
	PRR15	0.11688			PDHA2	0.105734			FZD4	0.0864335			ZNF557	0.131407			STC2	0.11218			PDK1	0.097322			NAGPA	0.157442			THRB	0.123393			ENDOV	0.0697869			LOC100130938	0.127075			KRT19	0.161742			MYOM3	0.154359			CETN2
	C11orf65	0.11675			TMEM140	0.105701			TMEM184B	0.086418			GLB1	0.131386			KRTAP4-2	0.112166			CHST1	0.0973149			VAT1	0.157281			RPS20	0.123367			ERGIC2	0.0697704			TENC1	0.127066			TCIRG1	0.161709			ABHD4	0.15435			FCHSD1
	SPON1	0.116737			SLC16A4	0.105678			LRRN4	0.0863707			ZNF311	0.131371			TSC22D3	0.112121			LOC100507570	0.0973085			GM2A	0.157142			SERP1	0.123354			SRPK2	0.0697602			EVI5	0.127025			LINC00518	0.161629			COQ10B	0.154278			FGF6
	BIRC3	0.116661			FN1	0.105658			MRPL40	0.08635			CBLC	0.131338			HIST1H2BK	0.112069			FADS2	0.0972633			NCOA3	0.157131			ADAP1	0.123341			ZNF132	0.0697399			SDF2	0.126974			TRIM6	0.161621			HOXB6	0.154259			LOC728431
	TMED7	0.116649			MOSPD1	0.105644			CAV3	0.0863483			AMIGO2	0.131275			CD7	0.112049			RNF38	0.0972029			PYROXD2	0.157101			SPDEF	0.123335			RGS20	0.0697378			IGFBP3	0.126967			UBXN6	0.161501			SPRYD3	0.153969			ANXA9
	LOC100507239	0.116637			C19orf52	0.105605			IDUA	0.0863381			ANXA2	0.131245			KCTD1	0.112048			TMEM151B	0.0971332			SH3D19	0.157018			FGFR4	0.123319			FAM214B	0.0697032			SNX24	0.126926			LAMA1	0.161348			GRB14	0.153838			ITGB6
	FAM83H	0.116574			ZNF396	0.1055			SYVN1	0.0862703			HLA-DMA	0.131192			TMC4	0.111921			NXF5	0.0971286			RER1	0.156945			BEST1	0.123317			TM2D2	0.0696949			LOC100507062	0.126829			ARPC1B	0.161337			KLF6	0.153837			IDUA
	LOC100506325	0.116573			TRAV40	0.105486			CTGF	0.0862697			P2RX2	0.131069			GGCX	0.111921			MRPL42	0.0971053			KIF13A	0.156945			SLC45A4	0.123308			HGD	0.0695956			APBB1IP	0.126785			CCL11	0.161253			PSORS1C3	0.153743			LOC100507239
	GOT1	0.116551			HARBI1	0.105462			VSIG4	0.0862672			BET1	0.131063			SYTL2	0.111886			LOC100506083	0.0970903			CYBASC3	0.156914			PLEKHB2	0.123302			LEMD2	0.0695722			COL6A1	0.126707			LOC553103	0.161218			SERPINE1	0.15373			TSTA3
	PISD	0.116516			NUDT16L1	0.105383			LOC100505583	0.0861841			PLEKHH2	0.131031			CST3	0.111862			LOC100505920	0.0970609			PSMB8	0.156876			FGD3	0.123292			CHMP2B	0.0695421			SP140L	0.126703			ARFGEF2	0.161027			PNPLA2	0.153723			CATSPER1
	GJB2	0.116353			TMEM14A	0.105379			LOC553103	0.0861115			C10orf47	0.131016			TMEM9B	0.111833			RGL4	0.0970551			EFHD2	0.156784			COX7B	0.123241			LOC415056	0.0695418			NQO2	0.12668			SMCR7	0.160925			FLJ35776	0.153707			CYBASC3
	NUDT16P1	0.116276			ING4	0.105321			ACTR3	0.0860982			LOC100507108	0.131016			IL18BP	0.111779			SCAF8	0.0969926			REEP5	0.156747			VWA1	0.123211			PCDHGB5	0.0695362			CAMTA2	0.126649			ARRDC4	0.160896			GALNS	0.153623			ZNF707
	HLA-G	0.116274			PPP1R3F	0.105319			PNPLA1	0.0860896			IL18BP	0.131011			LTBP3	0.111747			AQR	0.0969692			HTA	0.156709			LOC100506358	0.1232			BAAT	0.0695359			CAPG	0.126559			LOC338588	0.160841			CASC4	0.153592			TSPAN14
	EPHA1	0.116219			SLC26A4	0.105241			CCDC116	0.086072			TMEM187	0.131005			NPTN	0.111746			LOC100130219	0.0969573			HYI	0.156706			RAB36	0.123191			HRCT1	0.0695291			OSGIN1	0.126552			CREB5	0.160838			SFTA2	0.153523			PLOD3
	TMEM8A	0.116198			MCOLN1	0.105217			TBC1D9B	0.08604			EPHX1	0.130985			CYP19A1	0.111668			RGS14	0.096943			ATP6V1E1	0.156637			C10orf116	0.123173			SLC33A1	0.0695282			GLI3	0.126513			VKORC1	0.160794			COPS7A	0.153498			PRIC285
	ADAM9	0.116197			LYST	0.105106			HSD17B12	0.0860203			C6orf106	0.130969			LBH	0.111648			SLC25A5-AS1	0.0969302			SRPX	0.156579			GAST	0.123106			SERPINE1	0.0695251			TIMP2	0.126509			TNFRSF11B	0.160682			ZFAND2A	0.153355			ANKRD5
	BIK	0.11616			FBXO25	0.105094			BCL2L1	0.0860072			PSMD5	0.130945			PSAPL1	0.11157			LOC100505735	0.0969128			AVPI1	0.156533			CCDC114	0.123105			PP14571	0.0695053			KIAA0513	0.126416			ERBB2IP	0.160679			PSD4	0.15333			CDA
	PDXDC1	0.116085			GTPBP5	0.105054			DSTN	0.0859873			INADL	0.130941			PCDHGA9	0.11153			PSMC3IP	0.0969031			CARD6	0.15651			GTPBP5	0.123032			PAPPA2	0.0694994			ENPP2	0.126416			FER1L6-AS1	0.160674			ARF4	0.153314			ZFPL1
	WWP2	0.116077			SLC22A23	0.105034			EID3	0.0859793			ARHGEF26-AS1	0.130914			GDF5	0.111529			IGSF11-AS1	0.0968838			DHX32	0.156498			TRAF3IP2	0.122869			TCEB1	0.0694257			PSG2	0.126385			TRIOBP	0.160605			SLC39A13	0.153199			NUDT18
	SCNN1A	0.116019			YIPF6	0.104998			LINC00470	0.0859457			PARP12	0.13083			FAM70B	0.111478			SMEK1	0.0968783			TRAF3IP2	0.156355			NFATC2IP	0.122806			STEAP4	0.0694111			CHSY3	0.126295			RNASE4	0.160557			HNMT	0.153198			FAF2
	MT1F	0.115961			HILS1	0.104989			KIAA0226	0.0859409			ERO1L	0.130756			MARVELD3	0.111468			LOC100506802	0.0968446			SDF4	0.15629			TMC6	0.12279			MYO6	0.0694077			TXNRD1	0.126294			TBC1D16	0.160542			VANGL1	0.153069			COQ10B
	HPGD	0.115959			OAZ2	0.104977			TSPO	0.0859183			FLII	0.130754			KAZN	0.111393			LOC283914	0.0968088			C11orf68	0.156156			KIF2B	0.122775			IL17RA	0.0693456			SPP1	0.126293			CPEB4	0.16044			LOC284454	0.153025			TNIK
	AGFG2	0.115924			ASB9	0.104827			SIRT3	0.0857462			SPTSSB	0.130725			TMEM8B	0.111383			PITPNM2	0.096773			EDEM1	0.156055			NQO1	0.122715			MACF1	0.0693374			ANTXR1	0.126273			DNAJB14	0.160295			MAPK9	0.15301			CANT1
	LRG1	0.115846			C8orf82	0.104815			CCDC85B	0.0857059			HMGCL	0.130702			ARID5B	0.111383			OTUB1	0.0967414			HSPB8	0.156007			IL17C	0.122706			CDC42EP1	0.069334			CAPN2	0.126175			TM4SF1	0.16026			MAFK	0.152916			MLKL
	CCDC127	0.115751			MFSD12	0.104806			IFT20	0.0856997			GALNT10	0.130683			NPC2	0.111342			RBBP5	0.0967289			MYBL1	0.155883			LOC100507531	0.122699			MYL5	0.0693293			GPRC5A	0.126173			GDPD5	0.160082			HIBADH	0.152846			ERO1L
	SLC9A8	0.115743			ACAT1	0.104792			SFRP4	0.0856987			TOB1	0.130592			LOC100134259	0.111267			SCGB1D1	0.0966571			ERO1L	0.155873			RASSF3	0.122586			PCGF5	0.0692951			MAPK9	0.126168			PICALM	0.160005			COL13A1	0.152811			PRKCD
	SNX10	0.115644			WASF3	0.104732			STAT6	0.0856864			SHARPIN	0.130507			ACBD3	0.111232			SDS	0.0966132			SEC14L2	0.155871			IMPA2	0.12254			PRKAA2	0.069285			MGC4294	0.126168			SLC38A6	0.159892			KIAA1217	0.152794			AFAP1L2
	MAPKAPK3	0.115598			HBXIP	0.104725			EDN1	0.0856845			VMP1	0.130487			FLVCR2	0.111231			BCL11A	0.0965871			SH3GLB1	0.155601			ATP12A	0.122516			TMEM184C	0.0692659			LDLRAP1	0.12613			LOC100507487	0.159876			LOC100506271	0.152675			RALB
	GOLPH3L	0.115459			FLJ39080	0.104724			LOC100506675	0.0856585			TTLL9	0.130418			CCT6B	0.111208			SNRNP40	0.0965842			CDC42EP1	0.155509			LOC100652980	0.122506			PDZD11	0.0692306			ATP6V1E1	0.126075			KIAA1462	0.15987			LAMP2	0.15252			LOC100505650
	MECOM	0.115408			MUT	0.104714			AIM1	0.0856346			ADARB2-AS1	0.130414			LMOD1	0.111207			GNB2	0.0965045			PARP9	0.155396			TOM1L1	0.122505			QPCT	0.0692232			PEAK1	0.126061			SKAP2	0.159866			KLK6	0.152495			DNM2
	GAN	0.115371			TUBB4A	0.104656			PPP1R11	0.0856121			VIPR1	0.130362			IL17RC	0.11118			IAH1	0.0964984			TBC1D10A	0.155315			STAP2	0.122479			SLC17A3	0.0692075			EPS8	0.125871			SDF2	0.159794			GPR56	0.152428			CTDSPL
	FTSJD1	0.11533			LOC646762	0.104625			EDEM2	0.0856095			LOC100505490	0.130304			KCTD11	0.111103			ALB	0.0964942			PRICKLE1	0.155306			CLDN4	0.122426			FLJ35024	0.069183			PLEKHA2	0.125869			FLJ35024	0.159729			SCNN1A	0.152371			FLNA
	SEC24A	0.115313			AP2A1	0.10456			GAS2L1	0.0855837			FASTK	0.1303			KIAA0284	0.111012			USP22	0.096489			MARCKS	0.155278			TRIM62	0.122327			FN1	0.0691656			GBP2	0.125866			DERL3	0.15971			PLA2R1	0.152317			SLC25A16
	CXorf23	0.115305			CCND3	0.104518				0.0855706			KRTAP9-4	0.130257			KLK8	0.111005			KIF20B	0.0964726			ZNF217	0.155268			TMPRSS5	0.122308			POLR2K	0.0691556			ANXA11	0.125658			RASA1	0.159679			PLEK2	0.15215			SPINT1
	SLC35A2	0.115139			CYB5RL	0.104512			HOXA7	0.0855606			STYK1	0.130252			TRPT1	0.111004			MMGT1	0.0964726			OXTR	0.155154			TONSL	0.122225			CAP2	0.069148			C8orf58	0.12561			SURF4	0.15965			DDX41	0.152148			SLC22A23
	TSPAN12	0.115125			ZSCAN16	0.104493			SQSTM1	0.0855468			SFTA2	0.130242			NDRG1	0.111002			SSTR4	0.0964287			TK2	0.155091			SETDB2	0.122215			C11orf24	0.0691285			PLA1A	0.125595			CYB5R3	0.159622			GDF15	0.152114			CTSH
	PRKCD	0.115006			NFS1	0.104484			LOC100506377	0.0855463			PGAP3	0.130145			CLDN3	0.110981			GRIA4	0.0963646			SMPD1	0.155057			CLDN3	0.122215			CFLAR-AS1	0.0691166			HPCAL1	0.125502			CRAT	0.159609			CHMP2B	0.152096			DCUN1D3
	GRINA	0.114995			CREM	0.104476			LOC645638	0.0855199			SLC6A4	0.130144			POM121L2	0.110976			SLFNL1	0.0963467			HMOX1	0.154973			PP14571	0.122186			CRNDE	0.0690733			SAMD9L	0.1255			RHOC	0.159509			C10orf26	0.15208			SHROOM3
	NTN4	0.11495			HIPK2	0.104459			TYMP	0.0855034			VAMP3	0.130129			LRRC16A	0.110957			METTL23	0.0962971			UBASH3B	0.154877			LOC100288432	0.122094			LOC100507291	0.0690551			TPP1	0.125431			HTRA1	0.159444			FXYD5	0.151933			PNPLA4
	OSBPL9	0.11494			RXRG	0.104426			EEA1	0.0854957			RNPEPL1	0.130125			ALPP	0.110924			CHRNB4	0.0962923			CPEB2	0.154615			FAM73A	0.122056			FGA	0.0690374			ZCCHC17	0.125391			VAMP8	0.15944			RNF135	0.151905			KIAA0556
	TKT	0.114902			TALDO1	0.104389			C6orf62	0.0854493			RIN1	0.130107			FN1	0.110898			TMTC4	0.0962483			RHOG	0.154586			C6orf132	0.122021			ECHDC3	0.0689944			BEND6	0.125347			F7	0.159431			EVPL	0.151851			TMED7
	DUSP1	0.114748			PEG10	0.104363			SH3RF1	0.0854446			ZDHHC9	0.130077			PLK2	0.110822			ALG8	0.0962334			SEC31A	0.154561			BCAN	0.122004			WNT7B	0.0689661			MGAM	0.12524			HIBADH	0.159388			SLC16A3	0.151832			MTHFSD
	MAPK9	0.114736			LSM4	0.104147			SH3RF2	0.0854002			KCNS3	0.130076			TTC3	0.110764			NMBR	0.0962189			EPHA2	0.154457			LOC158572	0.121995			NRIP3	0.0689659			FBXL5	0.125206			PCMTD1	0.159288			IGFBP4	0.151607			LOC100505806
	DHCR7	0.114728			PAK4	0.104139			AP1S1	0.0853874			SLK	0.130052			SLC25A18	0.110704			POLR2D	0.0962077			KLHL5	0.154449			DBI	0.121913			PDGFD	0.0689486			SUMF1	0.125111			TRAF3IP2	0.159218			TBC1D8B	0.151476			MT2A
	ROR1	0.11472			SETBP1	0.104119			LOC100288432	0.0853702			CHMP2B	0.130049			PP14571	0.110704			ARHGAP6	0.0961725			MAMLD1	0.154421			COQ6	0.121851			ZNF880	0.0689308			PAPPA2	0.124989			OR8G1	0.159211			APRT	0.151449			PPFIBP2
	PNPLA4	0.114651			HSPB8	0.104048			C4orf32	0.0853384			RUNX1	0.130043			CDK2AP2	0.110677			KDM3B	0.0961662			C11orf24	0.154391			ITPK1-AS1	0.121845			NDST1	0.0689303			GLTP	0.124965			PPP1R3B	0.159099			TPD52L1	0.151397			SPTLC3
	CDHR2	0.114547			PTGIS	0.104026			SPDYA	0.085323			ARHGEF37	0.129959			CXCL14	0.110626			GNL3	0.096143			MAMDC2	0.154223			ACOT8	0.121835			LOC158572	0.0689277			NPPB	0.124912			ROR1	0.159012			FSTL3	0.151394			ARL14
	M6PR	0.114531			PCBP2	0.103985			KIF1C	0.0852525			UNC93B1	0.129948			ADORA1	0.110615			TLK2	0.096126			APOBEC3B	0.15422			TGFA	0.121834			SMPD1	0.0689012			ATP10A	0.124789			DPP7	0.158999			BCL2L15	0.151384			NLRX1
	EIF4G1	0.114527			NIPAL3	0.10397			SCRN2	0.085247			GCNT3	0.129896			MVP	0.110543			TMEM97	0.0960971			TMF1	0.154188			ADAP2	0.121794			DIRC2	0.0689004			ACTN4	0.124705			ZCCHC24	0.158954			CORO1B	0.151326			PTPRB
	PRRG4	0.114505			TMEM208	0.103958			RRAS	0.0852354			PLAC4	0.129874			C17orf47	0.11054			PPP1R2P9	0.0960767			FSTL3	0.154161			OR2L1P	0.121782			NDRG1	0.0688954			TGFB2	0.124676			AK5	0.15891			RAB32	0.151282			AGR2
	TPD52L2	0.114502			GAS7	0.10393			TPD52L1	0.0852088			TMEM239	0.129844			GCNT1	0.110509			PRDM12	0.0959712			PSG5	0.154107			JAK3	0.121777			GPT2	0.068817			FASTK	0.124537			GPR1	0.158908			EZR	0.151157			HLA-B
	CLRN3	0.114494			C16orf58	0.103905			BCAR1	0.085112			MAPK13	0.129812			RAI2	0.110497			TRHR	0.0959634			KIAA0513	0.154098			RNF114	0.121744			FAM149A	0.0687977			ABI3BP	0.12447			P4HA3	0.158902			CPM	0.151157			BFAR
	CFI	0.114435			LCN10	0.103895			HOXB9	0.0850403			CLEC4D	0.129788			CREB3	0.110376			MS4A14	0.0959628			C6orf106	0.15409			PLA2G10	0.121734			MANBA	0.0687814			SLC38A7	0.124411			APLP2	0.158859			HEXB	0.15108			PTGR1
	PPARG	0.114408			TMEM47	0.103874			CETN2	0.0850349			CRYBB1	0.129776			GRHL2	0.110338			TMCO7	0.0958674			SLCO2A1	0.15403			GM2A	0.121723			KIAA1530	0.0687722			RUNX2	0.124394			LOC100506498	0.158792			CCRL2	0.151077			MAN1B1
	C5orf28	0.114373			MRPS34	0.103847			ERBB2IP	0.0849933			ASAP2	0.129774			WWC1	0.110321			RSAD1	0.0958578			TSPAN4	0.153968			PARP15	0.121707			SECISBP2L	0.0687663			PAM	0.12437			MFI2	0.158594			ALPK1	0.150989			HSD3B7
	TOM1L1	0.114132			KCNMB2	0.10382			SUN3	0.0849229			MLYCD	0.129739			GM2A	0.110312			SSX3	0.0958164			CAPNS1	0.153965			FGFR3	0.121675			PTGR1	0.0687265			AHR	0.124362			RALB	0.158548			ACADVL	0.150982			RPL10
	RAB20	0.114119			BHMT2	0.103779			OSBPL3	0.0848427			CPD	0.129595			FAM117A	0.110307			LPCAT3	0.0957728			FZD7	0.153914			SLC9A3R1	0.121643			CST5	0.0687212			ITGA4	0.124323			FFAR1	0.158544			BCAP31	0.150902			SERPINB6
	AFAP1L2	0.114063			CUL4B	0.103776			NOG	0.0848319			GRPR	0.129497			SPEG	0.110251			CDK19	0.0957692			DFNA5	0.153877			OCA2	0.121609			SYCE2	0.0687133			C20orf3	0.12431			NUPR1	0.158507			MTMR11	0.150898			FRK
	TEX264	0.114061			SWI5	0.103761			WDR41	0.0848277			DTX2	0.129489			LOC338651	0.110235			KCNE1L	0.0957315			CST6	0.153792			KIF16B	0.121548			ATP6V1C1	0.0686846			DERL2	0.124248			DUSP10	0.158488			TMEM99	0.150892			BIK
	CIDEC	0.114005			CTSF	0.10372			PYGB	0.0848184			RHOC	0.12946			SYNPO	0.110233			HSPB9	0.0956799			CYB5R3	0.153738			MFAP3L	0.121538			DSTN	0.0686552			AVEN	0.124241			LOC730755	0.158487			MACC1	0.150891			ARPC2
	IL1RAP	0.113995			RGS17	0.103642			TMEM185A	0.0847799			GSTA1	0.129455			SPATA20	0.110209			LOC100147773	0.0956671			PNPLA8	0.153675			TCL6	0.1215			ARL6IP1	0.0686174			FLNC	0.1242			UBE2B	0.158308			SERINC2	0.150873			ARF6
	PRICKLE1	0.113928			FOXP4	0.1036			KRT84	0.0847784			ALS2CL	0.129424			PDP1	0.110208			SPPL3	0.0955928			MTM1	0.153527			MESDC1	0.121495			GAK	0.0686056			DKK1	0.124187			ZNF503	0.158287			MAS1	0.150871			PEA15
	LOC100302650	0.113919			SCG2	0.103581			MS4A15	0.084777			PLCD3	0.129365			ALDH3B2	0.110193			CAMKK2	0.0955245			INSIG2	0.153473			HYDIN	0.121484			FBXL5	0.0686035			TTPAL	0.124182			C17orf57	0.158108			ANXA10	0.150832			CHMP2B
	LEPR	0.113909			GPR111	0.103555			C1orf201	0.0847199			YWHAB	0.129289			CDKL5	0.110094			GNA13	0.0954965			BACE2	0.153429			LOC100505498	0.121439			PTPLA	0.06859			FNDC9	0.124115			PLEC	0.158072			NRIP1	0.150802			TSKU
	ARHGAP42	0.113901			ADORA1	0.103526			STK10	0.0846734			FCRL5	0.129258			CD46	0.110058			ADNP	0.0954823			C10orf26	0.153395			LOC100507288	0.121376			ARL1	0.0685854			CASP4	0.124082			LOC100506421	0.158046			LLGL2	0.150764			FOXL1
	ABHD14B	0.113891			HINT2	0.103517			OAS3	0.0846376			PCDH1	0.129256			CSNK1G2-AS1	0.109995			OCRL	0.0954784			IFI16	0.153342			DCST1	0.121355			ITFG1	0.0685763			DNAJB4	0.124014			CHRNG	0.157962			ESAM	0.150628			PSORS1C3
	PDP1	0.113858			LOC100499489	0.103513			TIPARP	0.084553			ANKRD22	0.129215			TRIM50	0.109957			C1orf182	0.0954768			ZNF274	0.15333			KLLN	0.121344			MBTPS2	0.0685546			COL15A1	0.123989			LOC158376	0.157797			ZBTB38	0.150618			KIAA1804
	LPCAT3	0.113798			JAKMIP1	0.103505			ARRDC1	0.084471			NAPRT1	0.129184			LRP5	0.109955			CHRM5	0.0954656			HSF2BP	0.153166			HLA-DPA1	0.12133			C9orf66	0.0685192			LOC100506377	0.123901			PTPRR	0.157711			LHFPL2	0.150551			PPP1R11
	SLC12A8	0.113793			LMAN2	0.103489			SURF4	0.0844673			SRC	0.129079			ABAT	0.109919			C15orf2	0.0954611			DCBLD1	0.153132			PDK3	0.121325			TTTY10	0.0685169			HEMK1	0.123887			SGCE	0.157661			ZNF600	0.15049			RER1
	LOC100507487	0.113726			APOH	0.10341			HERPUD1	0.0844424			TMEM184C	0.129017			C1orf51	0.109877			NKRF	0.0954606			C22orf23	0.153094			SLC2A1	0.121296			GATAD1	0.0684171			LOC100132987	0.12382			PION	0.157606			TRIM25	0.150469			TMOD3
	RALGPS2	0.113692			MRPL33	0.10339			HRCT1	0.0844176			CCDC132	0.128945			LINC00113	0.109835			ZNF747	0.095439			C10orf47	0.153091			NFS1	0.121263			PPM1B	0.0684099			SCAMP2	0.123817			ABHD14B	0.157535			ZDHHC24	0.150468			NRIP1
	TMEM125	0.113665			ENTPD6	0.103353			FGF16	0.0844174			LOC100272228	0.128814			RRAD	0.109829			KCNG2	0.0954358			OSGIN1	0.153052			OPA1	0.121229			LOC100287437	0.0684093			PSAP	0.123801			SCML4	0.15752			SHISA5	0.150352			SEL1L3
	KIF3B	0.113656			DNAJC6	0.103328			TIMM10	0.0844111			GPRC5C	0.12873			RAB18	0.109743			TRAM1L1	0.0953755			SRA1	0.152792			LOC285401	0.12121			ANKRD36BP2	0.0684079			C4orf47	0.123762			MATN2	0.157076			SLC9A8	0.150349			PPAP2C
	C1orf116	0.113532			NCAPG2	0.103323			BCAR4	0.0844039			GYPB	0.128516			FBP1	0.109724			KLK2	0.0953753			FEM1C	0.152775			EDEM2	0.121199			TMEM150A	0.0683393			EPG5	0.123761			KIAA0284	0.157061			CCDC68	0.150326			XBP1
	EDEM1	0.113529			LEF1	0.1033			NDRG1	0.084376			SGSH	0.128483			AMIGO2	0.109702			ELF2	0.0953655			HTRA1	0.15269			DNAH9	0.121196			FLJ27352	0.0683239			LOC730755	0.123719			RAB9A	0.157001			CCDC88B	0.150186			H2AFJ
	C4orf36	0.113447			APLP1	0.103299			RDX	0.0843742			SECTM1	0.128437			ITGAV	0.109598			HMGB3P1	0.0953603			GPX3	0.152631			CLEC4D	0.121128			NDUFC2	0.0683007			PCYT1A	0.123634			CA5B	0.156999			NR1H2	0.150157			SDC1
	LOC100506368	0.11339			KIF13B	0.103267			S1PR1	0.0843693			ENPP5	0.128404			EFR3A	0.109586			LINC00242	0.0953576			GRINA	0.152593			LOC100507316	0.121124			FICD	0.0682857			ACOX3	0.123584			WBSCR27	0.156976			BAIAP2L1	0.150152			PLD1
	ANXA2	0.113386			RIIAD1	0.103262			PTP4A2	0.0843534			LOC339568	0.128404			DSCAM-AS1	0.109543			FLJ39534	0.0952952			CLCN7	0.152542			SH3D21	0.121113			DMXL2	0.0682789			RAB3B	0.123393			RIPK4	0.156976			CAMK2D	0.15009			CDC42EP1
	BCAR1	0.113367			GPM6B	0.103209			TMEM62	0.0843516			DCD	0.128351			LOC100506021	0.109528			DLGAP2	0.0952943			NUDT22	0.152464			KCNC4	0.121072			KIAA0754	0.0682181			MBNL1	0.123366			PHF11	0.156974			MYL12A	0.150074			ITPKC
	C1orf172	0.113301			ICOS	0.103202			HCFC1R1	0.0843413			ACOT6	0.128314			FARP1	0.109499			CIB4	0.0952215			HSPA2	0.15228			ABCB5	0.121065			LOC100507619	0.0682086			LIMK1	0.123091			TRNP1	0.156795			SIAE	0.15007			TMC4
	ABCC2	0.11325			OTUD7A	0.103174			TRH	0.0842905			CD1A	0.128293			SLC1A1	0.109485			COPS7B	0.0952141			GPR108	0.152254			CGN	0.121056			ORAI3	0.0681212			KCNMA1	0.123068			SPRYD5	0.156751			MBP	0.150059			PROCR
	ZNF185	0.113243			SGCD	0.103166			TXN	0.0842841			MPZL2	0.128234			TSC22D1-AS1	0.109403			TMEM14B	0.0951872			GOLGA5	0.152217			TNP2	0.12103			DMWD	0.0681052			RAPH1	0.122966			FZD7	0.156671			CPPED1	0.150022			TNIP2
	RNF216	0.113238			RMST	0.103159			STATH	0.0842603			NAGPA	0.128216			MGC3771	0.109394			NCBP1	0.0951594			PAPSS2	0.152203			FCGR3B	0.12103			C1orf9	0.0679946			MIR155HG	0.122953			ARMC9	0.156631			SHARPIN	0.149942			TMEM106A
	SLCO2A1	0.1132			CCDC110	0.103131			SMPDL3A	0.084254			NFS1	0.128194			GNAS	0.109394			ZSWIM3	0.0951171			ZNF365	0.152162			BPIFA3	0.121026			KIAA1462	0.0679406			NEXN-AS1	0.122893			KRCC1	0.156569			KIF3B	0.149796			PPP2R5A
	ACCS	0.113105			C1orf168	0.103129			TBC1D25	0.0842311			GPR56	0.128166			SH3D21	0.109365			LOC100286938	0.0951171			COPZ2	0.152073			MMP17	0.121023			C16orf7	0.0679287			MYBL1	0.122869			ZFYVE1	0.156547			HTRA4	0.149793			GPC1
	NAGPA	0.113072			NDUFA5	0.103124			CCDC96	0.0842131			GPNMB	0.128134			PRSS53	0.10933			C11orf2	0.0950755			STAT4	0.151984			KRT72	0.121008			SAP30L	0.067912			RPL13P5	0.122763			MAPKAPK2	0.156529			PSENEN	0.149712			BTBD10
	LOC100128750	0.113055			FCER1G	0.103098			LOC100506668	0.0842065			MED15	0.128066			SYCN	0.109291			SERP2	0.0950632			SLFN12	0.15196			C7orf59	0.120993			RNF13	0.0679055			GOLGA2	0.122589			LOC100132707	0.156302			CIDEC	0.149661			KIAA0319L
	SLC22A23	0.11305			DNAJC22	0.103081			PKD1L2	0.0841796			LOC100506558	0.128063			TRADD	0.109193			ZNF843	0.095063			UXS1	0.15192			ADPRHL1	0.120957			MEA1	0.0678603			GFPT2	0.122559			C10orf10	0.15628			MEGF6	0.149578			ANKRD22
	SIAE	0.112997			ENPP2	0.103022			JPH2	0.0841703			PPARA	0.128049			CABLES1	0.10919			PATZ1	0.0950135			TIMP1	0.151833			SLC7A4	0.12093			ADH1A	0.0678572			IFI6	0.122489			PAG1	0.156258			CSDA	0.149565			DDR1
	NUCB1	0.11297			C7orf49	0.102993			SNX21	0.084164			SERPINB6	0.127993			B4GALNT3	0.109176			CCDC105	0.0949848			SSH3	0.151777			CFHR5	0.120905			STARD8	0.0678505			KCNE1L	0.122443			HBD	0.156074			ACP6	0.14951			OBFC1
	ME1	0.112963			ZBTB12	0.102926			GATAD1	0.0841635			AKR1B10	0.127938			PMEPA1	0.109149			TDP1	0.0949516			ATP6V0D1	0.151665			ZP2	0.12082			SNX3	0.0677994			TPST2	0.122442			FLJ39534	0.156047			PCGF5	0.149398			PLEKHN1
	HOXA2	0.112929			PCP4	0.102919			CYP2A13	0.0841532			RNF213	0.127896			KRTAP1-5	0.10909			VPRBP	0.0949447			CTBS	0.151642			PLA1A	0.120733			SLC25A43	0.0677205			EIF6	0.122396			CALCOCO2	0.156032			CELSR1	0.149398			RARRES3
	PARP12	0.112923			BCL7B	0.102876			TAF1D	0.0840756			MOB3C	0.127885			CRY2	0.109062			P2RY13	0.0949393			ALPK2	0.151547			MRVI1-AS1	0.120717			WDR44	0.0677104			C11orf68	0.122376			AMOTL2	0.155832			ELL2	0.149382			POFUT1
	PCNXL3	0.112913			SLC5A4	0.102858				0.0840304			HNMT	0.127857			MXRA5	0.109048			LOC100506231	0.0948849			SFXN3	0.151454			FLJ35776	0.120661			YIPF3	0.0676704			SERPINB8	0.122345			LYRM1	0.15583			FIBCD1	0.149158			RNF13
	MICA	0.112889			NDUFAF3	0.102831			NPTN	0.0840138			FOXQ1	0.127844			DAG1	0.108937			NKX6-1	0.0948683			TWSG1	0.151323			B4GALT5	0.120656			LOC100506012	0.0676619			COL5A2	0.122318			CCDC148	0.155811			EPS8L1	0.148956			EML2
	TMBIM4	0.112887			PPP1R37	0.102799			LOC100129034	0.0839737			TBC1D2	0.127794			MYO6	0.108919			VPS39	0.0948675			ITGBL1	0.151292			FAM199X	0.120651			RRAD	0.0676604			PFKP	0.122297			ABAT	0.15576			ARNTL2	0.148914			SLC9A8
	ANKRD2	0.112798			C4BPA	0.102667			APOL2	0.083947			B4GALNT3	0.127755			LOC100652850	0.108891			BCL7A	0.0948591			YPEL5	0.15128			SNORA71B	0.120643			TSKU	0.0676145			ETV5	0.122267			IL18BP	0.155692			FLG	0.148874			PTCRA
	STAT3	0.112796			CTSD	0.102656			C1orf64	0.0838369			ACSS2	0.127668			ZNF626	0.108879			PCGF2	0.0948576			WISP2	0.151222			UPK3B	0.120627			UBASH3A	0.0675909			CCL2	0.122238			LRRC32	0.155642			CYR61	0.148861			HOXA-AS3
	LOC375196	0.112785			NSUN5	0.102618			TTLL9	0.0838211			CLDN8	0.127649			ALDOA	0.108782			SART3	0.0948441			PTGR1	0.151176			CABLES1	0.120615			LOC100652838	0.067575			PCYOX1	0.122236			PCDHGB5	0.1555			TINAG	0.148822			SHB
	TAB3	0.112755			SCN3A	0.1026			BLID	0.0838037			UGCG	0.127635			SLPI	0.108774			SRRM1	0.0948015			DNTTIP1	0.151135			NCEH1	0.1206			ZDHHC2	0.0675595			PRKAG1	0.12221			HYI	0.155446			MYH9	0.148777			SERPINB5
	CDIPT	0.112752			C19orf57	0.102594			ASB5	0.083787			FLJ35776	0.127616			RGR	0.108726			TPM3	0.0948			LOC100505786	0.15101			CD1B	0.120599			RWDD1	0.0675419			BACE2	0.122153			C6orf1	0.15538			TFE3	0.148727			RNF144B
	CDH16	0.112727			CD99L2	0.102572			SMURF2	0.0837764			LOC100506098	0.127576			CSMD2	0.108708			HIRIP3	0.0947536			VASP	0.150849			PRRG3	0.12059			KIAA1244	0.0675323			CNN2	0.122026			TCTN1	0.15534			FADD	0.148689			HSPB8
	PDGFA	0.112719			ENO1	0.102558			METTL21B	0.0837675			C15orf55	0.127562			ARRDC3	0.108622			TBR1	0.0947465			RAC2	0.150838			PIM3	0.120465			MTCP1NB	0.0675146			NMNAT1	0.122001			TMEM99	0.155299			CNN2	0.148641			HS3ST1
	ATP6V1A	0.112653			GXYLT2	0.102503			SPTA1	0.0837372			TMEM86A	0.127554			SLC27A1	0.10862			VPS37D	0.0947014			KIAA0415	0.150747			SIGIRR	0.120433			VSIG10L	0.0674795			LRP1	0.121702			MAF	0.155271			LOC100505634	0.148608			ARFGEF1
	C3	0.112623			UBXN11	0.102497			LPP	0.0837148			NFE2L2	0.127511			HIST2H2BE	0.108609			NET1	0.0946982			DRAP1	0.15071			GALK2	0.120414			ZBTB46	0.0674749			MICALL2	0.121584			CLIC3	0.155188			RPH3AL	0.148597			MEGF6
	LOC100128893	0.112608			ProSAPiP1	0.102474			FAM176B	0.0836939			UBL3	0.127476			PHLDB2	0.108599			DCLRE1A	0.0946947			GOLGB1	0.150693			TMEM135	0.12037			NUFIP2	0.0674355			TMEM50A	0.121562			SLC35E1	0.155175			GALNT7	0.148558			PARP14
	TMEM111	0.112567			HPS3	0.10241			CMTM2	0.0836235			ALPP	0.127419			ARHGEF17	0.108597			LOC100128640	0.09468			MANBAL	0.150548			SCARB1	0.120318			DIP2C	0.0673528			CD70	0.121523			UBC	0.155118			SLC9A7	0.148544			NUDT16P1
	SLC12A2	0.11256			C1orf144	0.10235			DES	0.0836023			RABEP2	0.1274			TM9SF1	0.108496			SNED1	0.094641			IL15	0.150521			PER4	0.120293			SKIL	0.0673431			PSMD5	0.121512			ADAMTS9	0.155031			PTPN1	0.148536			RHOG
	LOC100507086	0.112443			ESYT2	0.102346			TMEM189	0.0835336			LYST	0.12732			FZD4	0.108463			JRK	0.0946365			HLA-DMA	0.150443			AGXT2	0.12026			WASF3	0.0673393			FKBP14	0.121476			EDEM1	0.155007			HOXA-AS2	0.148473			ERN2
	TSPAN13	0.112419			APOA1	0.102303			LHCGR	0.0834594			GLUD2	0.127312			KDM5B-AS1	0.108305			TTI1	0.0946089			FLG	0.150352			GPR52	0.120259			LOC100506083	0.0673271			RINT1	0.121468			BRI3	0.154931			PCBD1	0.148457			TJP3
	TMEM127	0.112393			SYCP3	0.102266			MINK1	0.0834485			ATL3	0.127311			AKR1C2	0.108291			HNRNPA1	0.0945938			NFIL3	0.149979				0.120251			FAM174B	0.067325			KIAA0090	0.121257			PDE1C	0.154831			RHOF	0.148358			ERBB2IP
	TJP3	0.112386			GPKOW	0.102259			KRT76	0.0833659			TMED7	0.127262			RBP5	0.108229			RALYL	0.0944916			PNPLA2	0.149977			SLC39A11	0.120214			TINAG	0.0673156			ENG	0.121249			C17orf108	0.154828			DRAM1	0.148277			PLEKHA2
	SLC7A11	0.112374			OR51E2	0.102254			HSF2BP	0.0833618			OPN3	0.127196			EXOC4	0.108183			PLCXD1	0.0944893			NAMPT	0.149899			MCCC2	0.120178			UGCG	0.0673087			LTBP2	0.121203			PGAP3	0.15477			C22orf25	0.148274			IL17RC
	SLC6A13	0.112318			G6PD	0.102129			NFE2L1	0.0833285			GCNT1	0.127194			LOC644794	0.10805			CCDC65	0.0944169			PGLS	0.149773			SAMD10	0.120172			ABHD15	0.0672882			SLC35B3	0.121197			ZDHHC24	0.154715			FAT1	0.148193			ADAP1
	GPC4	0.112312			SLC39A13	0.102113			FAM134A	0.0832917			FA2H	0.127176			GLG1	0.108024			ABCA3	0.0943682			C6orf1	0.149709			LOC100130581	0.120113			CCDC164	0.0672857			PPP1R15A	0.121132			ALPK1	0.1547			REEP3	0.148136			RBCK1
	MYO1D	0.112111			FREM2	0.102066			CDC42EP1	0.0832708			PMM2	0.127118			BHLHE41	0.107973			DHH	0.0943662			HERC6	0.149688			TAB3	0.12011			LOC646214	0.0672008			KRT10	0.121128			ARL2BP	0.15468			PROCR	0.148058			LOC644794
	TRIM6	0.112107			LOC100505554	0.102064			SNX25	0.0832625			DSCAM-AS1	0.127092			GABARAPL3	0.107937			NEURL4	0.0943645			ADRM1	0.149684			MRPL49	0.120104			ARHGEF17	0.0671768			VSTM4	0.121127			OMG	0.154662			TFF1	0.14792			PSAP
	MPZL2	0.112043			SLC6A6	0.10205			AAGAB	0.0832418			USP40	0.12709			C19orf18	0.107925			AMBP	0.0943206			RPS6KA4	0.14965			SPRY4	0.120088			TM9SF4	0.0671597			LOC729420	0.121			SLC4A4	0.154632			ABCA1	0.147898			SCNN1A
	GGTLC1	0.111996			C20orf27	0.101995			PRDX5	0.0832352			HNF4A	0.127059			ST6GALNAC2	0.107916			ITGB1BP2	0.0942953			UBE2Z	0.149546			OLIG1	0.120054			PDGFB	0.0670416			MYO9B	0.120938			NPC1	0.154595			CEACAM1	0.147825			PVR
	ALDH1A3	0.111969			DEFB125	0.101971			MDFIC	0.0832345			TMEM189	0.127021			KRT83	0.107909			SPOCK2	0.094283			TUBA4A	0.149529			SLC35A3	0.120021			CLPTM1	0.0670235			TCIRG1	0.120925			ADAMTS9-AS2	0.154499			EPHX1	0.147723			SPINT2
	CEACAM1	0.111969			SLC7A4	0.101962			MIR31HG	0.0832131			DTX3L	0.126919			NINJ1	0.107888			CYP4B1	0.0942747			MAL	0.149514			ZMYND8	0.11992			CLIP4	0.067017			BTD	0.120896			FYCO1	0.154498			FAM65A	0.147572			KRT36
	ARHGAP26	0.111933			LSM14B	0.10196			PLCZ1	0.0831829			MACC1	0.126915			SLC12A4	0.107843			PDIK1L	0.0942312			ICAM3	0.149367			CASP10	0.119825			KLHL36	0.0669647			RASSF4	0.120882			NR1D2	0.154481			LOC553103	0.14756			IFFO2
	SERINC5	0.111812			COPS8	0.101821			CTAGE11P	0.0831539			F3	0.126846			LTBR	0.107806			PRODH2	0.0941577			NUCB1	0.14925			MAGI1-IT1	0.119818			ERBB2IP	0.0669631			DNAJB6	0.120881			GALNTL4	0.154463			DNAJB12	0.147428			PMEPA1
	WIPI1	0.111799			DHRS11	0.101803			HOXA4	0.0831221			RAB10	0.126839			AMOTL2	0.107794			LOC100505536	0.0941528			IGFBP4	0.149197			CETN1	0.119792			PCDHB3	0.0669488			C22orf23	0.120858			OSR1	0.15445			METTL21B	0.147389			RALGPS2
	RAB17	0.11178			AGT	0.101754			BCL3	0.0831144			NANS	0.126826			SLC12A9	0.107787			CALM1	0.0941434			KIF3B	0.149161			ERMP1	0.119773			MAK	0.0669363			C3orf55	0.120809			NAPA	0.154441			FICD	0.147363			GRHL2
	ARFGEF1	0.111779			NICN1	0.101752			VEPH1	0.083085			EGFR	0.12678			CDS1	0.107718			TMEM196	0.0941295			ERAP1	0.14913			SLC27A3	0.119746			H2BFM	0.0668678			CD68	0.120806			NNMT	0.154408			SGMS1	0.147319			LOC100499467
	BMP4	0.111757			DEF8	0.101735			S100A2	0.0830387			C9orf152	0.126774			GREB1	0.107713			TMEM218	0.0940549			HTRA4	0.149087			HECW1	0.119739			NEURL3	0.0668584			SEC61A1	0.120787			GPC4	0.154406			RER1	0.147306			EPCAM
	CAPN12	0.111729			TSPAN9	0.101725			SNHG12	0.0830066			YIPF5	0.126739			PRB3	0.107674			NUP62CL	0.09404			C6orf89	0.149058			SDHC	0.11972			NPHP1	0.0668387			ACAN	0.120623			GPX8	0.154368			RGL3	0.147279			AIFM2
	MGST2	0.111692			KCNE4	0.101718			LOC100133308	0.083004			PPM1H	0.126694			TOR1B	0.10767			FMO2	0.0940326			LOC157273	0.149042			C1orf210	0.119666			TAOK1	0.0668163			SLFN5	0.120623			SCARF1	0.154355			ACCS	0.147151			DAG1
	SNX8	0.111689			PDK3	0.101574			FLJ35816	0.0829774			SP6	0.126674			NUB1	0.107537			VEGFB	0.0940317			SRGN	0.148946			RNF207	0.119639			DBNDD1	0.0667631			SYPL1	0.120604			LOC100130894	0.154241			GBP2	0.147123			PTPRM
	PRKCI	0.111619			CADPS2	0.101564			PTPN18	0.0828905			DNAJB14	0.126666			NUAK1	0.107534			GOT1	0.0939308			BICC1	0.148863			ADH1A	0.119633			PPP1R2	0.0667576			GDF5	0.120601			CBR3-AS1	0.154221			TOLLIP	0.147056			TMC7
	TMX2	0.111592			ZNF747	0.10155			C1orf49	0.0828757			ILDR1	0.12666			S100A11	0.10749			EDARADD	0.0938965			STBD1	0.148851			TACR1	0.119543			RNF149	0.0667439			LOC151760	0.120485			DNAJC10	0.154177			NGEF	0.147042			DLGAP4
	TRAPPC6A	0.111592			RDM1	0.101536			PARP3	0.0828752			F5	0.126658			CRYBB1	0.107476			SPCS1	0.0938854			STS	0.148785			DDX59	0.119507			RGL3	0.0666933			COL7A1	0.120415			BACE2	0.154118			NSMCE1	0.147041			ALPK1
	LOC148696	0.111574			ADCY1	0.101522			EHHADH	0.082838			MYADML2	0.126572			ZFHX3	0.107428			IGF2-AS1	0.0938527			PQLC3	0.148747			TRAV9-2	0.119496			ATP13A3	0.0666411			UBE2Z	0.120339			BIRC7	0.153959			DNAJC15	0.147017			ARF4
	RAI14	0.111517			SOWAHA	0.101522			NLRP1	0.0827748			FAM113B	0.12652			PHKB	0.107399			SUGT1P3	0.0938445			AFAP1L2	0.148608			RAB11A	0.119451			AIG1	0.0666349			DRAP1	0.120305			STAT2	0.153948			FAM3A	0.146962			AHNAK2
	CCPG1	0.111498			ANKRD6	0.101469			CCNYL1	0.0827707			CD244	0.126437			APOA5	0.107374			RUFY2	0.0938316			MANBA	0.14849			KRT24	0.119439			SELM	0.0666289			FIS1	0.120244			ITFG3	0.153886			C11orf68	0.146917			SLC35E1
	TM4SF5	0.111487			MORN2	0.101462			COL12A1	0.0827505			LOC100506252	0.126424			VPS8	0.107365			POU3F3	0.0938078			NGF	0.148444			GAS8	0.119404			TP53INP2	0.0665886			WISP2	0.120198			C5orf15	0.153864			CANX	0.146838			ITFG3
	ERBB2	0.111477			NOV	0.101458			ST6GALNAC2	0.0827181			C2orf57	0.126361			GPR143	0.107346			CLCF1	0.0937799			HLA-A	0.148417			KLK11	0.119384			CYB5R3	0.066584			COPS7A	0.120043			RRAD	0.153835			TXK	0.146709			VAMP3
	IL23A	0.111475			IGSF8	0.101435			HBE1	0.0827123			GNG12	0.126332			ZFAND3	0.107261			RAB6A	0.0937752			POFUT1	0.148352			TEX12	0.119347			CCDC159	0.0665631			MMP14	0.120004			PRLR	0.153825			SPTBN1	0.146688			CD58
	IER3	0.111465			TPPP2	0.101434			LOC146880	0.0827026			KLF3	0.126196			ZNF300P1	0.107219			C11orf94	0.0937691			NCOA4	0.148323			CDCP1	0.119343			MYBL1	0.0665605			NDST1	0.119949			CTSF	0.153825			PLEKHF2	0.14662			SFT2D2
	RUNX1	0.111433			MAF	0.10143			CCND3	0.0826925			LRTOMT	0.126151			SLIT3	0.107218			PUS7	0.0937314			CCNYL1	0.148248			ARHGAP27	0.119332			ABHD2	0.0665144			LOC100129960	0.119932			TPMT	0.153738			LOC100130894	0.146521			EPN3
	ERP27	0.111378			KLF9	0.101372			CSTB	0.0826907			CST4	0.126132			TCTA	0.107218			C17orf69	0.0936669			C6orf62	0.148171			GCLC	0.119169			LRRK2	0.066493			TNIP1	0.119923			TIMP2	0.153653			HLA-DMA	0.146511			SLC39A4
	SERPINA6	0.111293			P2RX6	0.10137			VASP	0.0826074			CAP1	0.126129			ARHGAP23	0.107217			ZNF620	0.0936322			PICALM	0.148094			KLK6	0.119127			TFE3	0.0664699			EMP1	0.11983			PPP1R3D	0.153534			C8orf59	0.146474			KCTD5
	PLXNB1	0.111235			LOC100506748	0.101354			ASB10	0.0826047			LOC100506999	0.126052			TBC1D2	0.107179			CCDC42B	0.0935434			ITFG1	0.148055			UBASH3A	0.119097			LINC00340	0.0664682			SGK1	0.119712			SWAP70	0.153524			IRAK2	0.146458			MACC1
	CDH17	0.111235			ACTL10	0.101334			CDK2AP2	0.0825713			ATG2A	0.126021			BANK1	0.107122			CYP26B1	0.0935337			CHMP1A	0.148043			ACOT6	0.119047			EIF2AK3	0.0664651			ANKRD30B	0.119634			FTH1	0.15344			EHHADH	0.1464			RAB32
	FUK	0.111211			TAPT1	0.101279			ADPRHL2	0.0825649			LOC283403	0.126013			LRRC29	0.107037			BARD1	0.0935249			LPPR2	0.147906			GK5	0.119038			CXorf30	0.0663616			GULP1	0.119617			FBXO32	0.153436			ACAA1	0.146316			MAPK3
	PPP4C	0.111205			GPRC5B	0.101214			BDNF-AS1	0.0824885			LINC00028	0.126012			MGLL	0.10703			SLC47A2	0.0935053			IL10RB	0.147883			IGSF11	0.119031			SPOCK2	0.066357			STGC3	0.119599			CPM	0.153435			FAM111A	0.14625			TFF1
	C4BPB	0.111154			DBNDD1	0.101214			FAM47C	0.0824172			ACAN	0.125991			ACAA1	0.106995			MYH8	0.0935			LOC283688	0.14788			LOC100652917	0.11895			ZNF304	0.0663129			LOC100128750	0.119502			CD68	0.153402			RNF128	0.146206			CAPN2
	SLC1A5	0.111153			SLC35B2	0.101156			ECI1	0.0824108			ZNRF4	0.125979			RERG	0.106906			CNTFR	0.0934937			KCNK6	0.147823			MUC1	0.118917			TMEM116	0.0663051			C8orf46	0.119485			KCNJ16	0.15338			ENC1	0.146183			EPB41L1
	FA2H	0.111149			PQLC2	0.101128			IER3	0.0824086			JUP	0.125957			CAPG	0.10689			KCTD16	0.0934655			LAMA3	0.147703			LOC100505644	0.118909			ARSD	0.0663036			MED15	0.119472			SLC17A5	0.153317			LOC100292680	0.146153			MAFK
	CCDC159	0.111111			BOC	0.101026			DOCK5	0.0823033			BATF	0.125935			TRAM2	0.106842			RMI2	0.0934489			FAM126A	0.147526			SERPINA3	0.118883			LOC100132707	0.0662358			DNAJC13	0.119434			FLJ44054	0.153117			ITGB6	0.146122			OXR1
	LOC100506484	0.111099			MRPL53	0.101			ABHD11	0.0822857			LMTK3	0.125911			LOC100507254	0.106838			FRY-AS1	0.0934288			ARHGAP42	0.147445			PPP2R2C	0.118871			NUAK2	0.0662244			DALRD3	0.119361			DCT	0.153096			FAM113B	0.1461			PDZK1IP1
	TMC5	0.111077			SDC2	0.100983			RXFP2	0.0822846			SPI1	0.125831			ARL4D	0.106788			MCM10	0.0934217			MAP3K14	0.147419			EPT1	0.118856			CCDC92	0.0661928			SRXN1	0.119354			KANSL1L	0.153057			WBSCR27	0.146087			RNF149
	RGS14	0.110913			LOC284661	0.100963			SNORA25	0.0821684			TMEM41A	0.125824			CRB3	0.106755			WDR7	0.0934132			CLIC4	0.147238			EVPL	0.118854			GPR143	0.0661877			C15orf52	0.11935			LOC100499467	0.153055			ANKRD29	0.146034			MCFD2
	NR3C2	0.110861			CCDC96	0.100955			UBA7	0.0820437			KCNK1	0.12582			SEMA4A	0.106683			R3HCC1	0.0933976			DHRS1	0.147215			CST9	0.118852			NUDT9	0.0661193			CH25H	0.119337			RAB5A	0.153053				0.145792			LOC100506558
	DAP	0.110855			COBL	0.100951			ABCC2	0.0820291			CAMK2N1	0.125758			UGDH	0.106678			EMX1	0.0933692			PKD1L2	0.147212			SLC22A23	0.118835			MOSPD2	0.0660299			FLNB	0.119316			ATP6AP1	0.153005			C6orf132	0.145775			ELF3
	CPNE1	0.110848			ACAP3	0.100949			PPEF2	0.0819597			FEM1C	0.125576			KRTAP1-1	0.106676			TSEN54	0.0933437			PPL	0.147198			PPP1R14C	0.118832			PCDHB10	0.0659648			CLMP	0.119316			STBD1	0.152996			RAB11FIP5	0.145698			TCN1
	FABP2	0.110844			ATP6V1B2	0.100889			ATXN1	0.0819499			TGFBR3	0.12557			PRODH	0.106674			UNG	0.0933284			NRIP1	0.1471			PIGU	0.118819			HPN	0.0658866			DAP	0.119217			SUCLG2	0.152837			TRIP6	0.145626			KDELR2
	ELF3	0.11084			UQCR10	0.100885			ANO7	0.081943			SLC35B2	0.125558			RNF112	0.10667			TSC22D3	0.0933219				0.147096			ITSN2	0.118813			TMEM161B	0.0658647			LRRFIP2	0.119119			TSC22D3	0.152665			PINK1	0.14554			ZBED2
	TMCC3	0.1107			MBTPS2	0.100881			FGF7	0.0819321			PZP	0.125553			CLDN9	0.106625			KLRG1	0.0933156			ERGIC3	0.147089			LOC100506802	0.118805			PGM2L1	0.0658571			KLF9	0.119104			TMEM59	0.152655			ALS2CL	0.145372			GLRX
		0.110685			CDKN2AIPNL	0.10086			HOXA5	0.0818739			TJP1	0.12551			TAGLN	0.106616			SIAH3	0.0933074			SPAG4	0.147086			SLCO4A1	0.1188			SCUBE1	0.0658541			HYI	0.119086			ASB16	0.152641			SLC7A11	0.145364			CSNK1G2-AS1
	NFKBIZ	0.110652			FAM120C	0.10082			TIRAP	0.0818685			BANK1	0.125452			ABHD16A	0.106614			NDUFB8	0.0933054			GRB10	0.146991			MLEC	0.118797			RGS1	0.0658494			NUPR1	0.119067			PLIN3	0.152594			ABHD12	0.145311			TBC1D22A
	FAM173A	0.110641			WDR5B	0.10074			LOC400456	0.0818543			ZNF552	0.125448			MLH1	0.106565			BANF1	0.093288			PTHLH	0.146927			CN5H6.4	0.118764			TMEM121	0.0658391			NFIC	0.119036			TP53INP1	0.152548			LOC100126784	0.145302			SLC44A3
	METTL15	0.110624			HMHB1	0.100729			HMG20B	0.0818456			LMO7	0.125431			TNR	0.106542			GP2	0.0932788			SYT12	0.146923			ADRBK1	0.118684			ZBP1	0.0658201			C7orf60	0.119034			CRYBA4	0.152469			GAS6	0.145293			EPB42
	FAM83B	0.110563			ENTPD1	0.100691			APOPT1	0.0818238			LYPD3	0.125409			HEXB	0.106535			GHRL	0.0932148			ERGIC2	0.146829			ABO	0.118631			ARL8A	0.0658091			HM13	0.118979			ELFN2	0.152413			HLA-F	0.145262			TNFAIP1
	GLUD2	0.110516			UQCRB	0.100685			CDYL2	0.0818197			FBXO39	0.125408			NPC1	0.106531			ZNF821	0.0931919			DNAJB2	0.146796			CDHR5	0.118609			MBNL2	0.0657839			ATXN7	0.118965			GDE1	0.152366			PIP4K2C	0.145232			CTBS
	SHMT1	0.110506			CLCN4	0.100678			BEST4	0.0818066			FAM59A	0.12538			C5orf56	0.106526			SLC25A1	0.0931749			HIST1H2BK	0.146711			FAM126B	0.118534			CHMP1B	0.0657708			COPG1	0.118961			HBP1	0.152326			RRAD	0.145219			COBLL1
	FBXO4	0.110434			LOC554206	0.100606			PLAU	0.0817813			IMPA2	0.125288			ERCC6	0.106471			PRSS55	0.0931716			NBEAL1	0.146699			KLK10	0.118528			FRZB	0.065763			COL4A1	0.118947			TBC1D19	0.152284			ITGB4	0.145182			UGDH
	UPK1B	0.110373			C1orf51	0.100582			TSTD1	0.0817601			HBP1	0.125273			KLHL36	0.106397			PCDHB13	0.0931116			TANC1	0.146623			ATP4B	0.118362			CALU	0.0657616			TNFRSF9	0.118916			DKFZp686O1327	0.152176			KIAA0556	0.145075			HLA-F
	MIA2	0.110354			FOXA2	0.100573			KCTD5	0.0817512			STIM1	0.125252			SLCO2B1	0.106353			TCTEX1D2	0.0930296			VDR	0.146613			LAT2	0.118361			UBE2K	0.0657421			NPHP3	0.118892			PAPSS2	0.152116			GSN	0.145008			SH3D21
	APOH	0.11035			C12orf23	0.100559			DCAF6	0.081746			TGM5	0.125157			LYPD6B	0.106303			ADRA1D	0.0930077			43161	0.146576			TMED3	0.118359			PPIEL	0.0656941			HSD3B7	0.118813			TSPAN14	0.152082			HEXA	0.144947			THSD4
	TGOLN2	0.110276			SCGB2A1	0.100533			ARSF	0.0817305			LOC339442	0.125111			SUSD1	0.106303			SPATA16	0.0930013			GPRC5B	0.146431			LOC219347	0.118351			LOC147670	0.0656743			HCFC1R1	0.118787			CD160	0.151933			SNX7	0.144912			LOC149134
	PIGQ	0.110255			NDUFA3	0.10048			ZAK	0.0817243			EVX1	0.125026			AKR1B10	0.106239			ANP32B	0.0929792			FILIP1L	0.146375			NTSR1	0.118349			RHOBTB3	0.0656549			MOCS2	0.11877			SEMA5A	0.151691			CAPN12	0.144911			CLDN7
	WDR11	0.110252			KLHL4	0.10043			LOC100506484	0.081701			SLC35A2	0.124932			MVD	0.10617			WWTR1-AS1	0.0929747			RNF13	0.146279			SLC44A3	0.118343			MICA	0.0655754			RGS3	0.118714			BCAN	0.151623			43161	0.144847			ANO1
	BCL3	0.110231			ZSWIM3	0.100414			OTUD5	0.0816943			FLNB	0.124897			CEBPD	0.106034			CDC37L1	0.0929391			OGFRL1	0.146278			MFSD3	0.118285			TMEM217	0.0655742			LOC541472	0.118684			PIGT	0.151607			PICALM	0.144622			GBF1
	ZNF622	0.110198			C2CD2L	0.100409			MGAT1	0.0816873			LAMB3	0.124863			KIAA1191	0.105977			BRPF1	0.0929253			DRAM1	0.146263			EIF2S3	0.118208			COPG1	0.0655707			TMEM115	0.118647			TBC1D26	0.151446			LMAN2L	0.144602			TKT
	VWA1	0.110138			FIGLA	0.100318			APOLD1	0.0816648			LOC100506790	0.124806			PLXND1	0.10597			KSR1	0.0928922			BLOC1S3	0.146251			CA2	0.118196			ESYT2	0.0655216			KIAA1462	0.118441			MTIF3	0.1513			CEACAM6	0.144475			PTPRF
	TMEM140	0.110114			MGST1	0.100238			GYPC	0.0816281			C11orf87	0.124775			POFUT1	0.10591			DSTNP2	0.0928831			ROR1	0.14624			SGSM1	0.11817			LINC00525	0.0654954			MRPL17	0.118308			PROS1	0.151258			TPM1	0.144426			CD2
	CYP2S1	0.110082			SLC2A11	0.100233			FAM126B	0.0816135			RNF103	0.124736			43355	0.105909			HOXD9	0.0928672			LAMA5	0.146208			TMEM219	0.118153			CC2D1A	0.0654924			CD274	0.118271			AHNAK	0.151209			NIPAL3	0.144416			ESRP1
	STYXL1	0.110034			NUDT16	0.100217			C1orf144	0.0815883			TRPT1	0.124725			TPM1	0.105887			FTO	0.0928483			C2orf74	0.146159			STX3	0.118143			TMEM127	0.0654777			ADAM19	0.1182			SERPINA5	0.151181			ZDHHC5	0.144366			SEC24C
	RNF141	0.109908			LOC100131434	0.100169			HLA-F	0.0815781			TREML3	0.124716			AHR	0.105848			ERAL1	0.0928352			ITGB3	0.146158			GOLGA7B	0.118102			STAT4	0.0654492			ARF3	0.118172			TNFSF12	0.151117			PTPLA	0.144358			VAC14
	GLUD1	0.109905			DYRK1B	0.100161			C17orf82	0.0815647			COTL1	0.124635			TCN2	0.105837			NUP153	0.0928243			TFG	0.146131			DNAJB11	0.118098			EPAS1	0.0654246			LAMA1	0.118144			TMEM173	0.151097			C16orf58	0.144344			C14orf43
	CCDC149	0.1099			LOC286370	0.100136			ANXA3	0.0815579			ECE1	0.12459			MAP3K1	0.10576			OR10A4	0.0927781			PDLIM5	0.146104			RNF19A	0.117984			ZC3HAV1	0.0654113			FICD	0.11813			TRIM3	0.151091			LPP-AS2	0.144324			SEMA7A
	S100A14	0.109897			IGSF11	0.10006			43161	0.0815342			TRIM6	0.124529			FAM107B	0.105741			C1orf222	0.0927614			RCAN1	0.145905			DEGS2	0.117942			PTPLAD1	0.0654104			FKBP15	0.118091			DSTN	0.151017			UCA1	0.144316			ALCAM
	CD82	0.109857			MYADM	0.100045			THRB	0.0815153			NINJ1	0.12445			SLC20A2	0.105734			ALKBH5	0.0927541			LYSMD3	0.145862			TRAF4	0.117934			TRIM47	0.0653683			TAX1BP1	0.118047			ADAMTS2	0.150999			NR2F2	0.144298			UNC5CL
	PSKH1	0.109826			ZNF706	0.0999957			SMAD3	0.0815006			SLC41A2	0.124397			MOXD1	0.105702			WDR6	0.0927086			RAB5A	0.145861			SLMAP	0.117928			HSPB8	0.0653615			FERMT2	0.118001			NR3C1	0.150921			MGC39372	0.144294			ETHE1
	KLHDC7A	0.109814			COMMD5	0.0999742			C11orf80	0.0814994			FAM13A-AS1	0.124359			SGMS2	0.105692			FAM178B	0.0926933			MAFF	0.145844			ATP11A	0.117923			CHKA	0.0653581			CHST11	0.11799			SYS1	0.150919			NANS	0.144268			ERP27
	USH1C	0.109802			ZNF83	0.0999318			GRB10	0.0814933			GPR160	0.12432			TSHZ2	0.105691			ENPP3	0.0926791			SORT1	0.145803			REEP6	0.11792			CMTM8	0.0653485			ERLEC1	0.11799			BAMBI	0.150714			TMCO3	0.144173			GORASP1
	KLC3	0.109749			CRYAB	0.0999267			PTPN21	0.0814563			C10orf116	0.124313			LOC100507299	0.105633			TNFRSF10A	0.0926644			TMEM214	0.145761			LOC100128737	0.117917			IL2	0.0653156			CDK7	0.117954			COL18A1	0.150619			PSORS1C1	0.144138			LOC100302650
	LMBRD2	0.109703			TMUB1	0.0999134			TMCO4	0.081433			TCTA	0.124273			GRINA	0.105584			PALM	0.0926638			CDH6	0.145736			PLIN1	0.117909			PDXK	0.0652808			TOM1	0.117875			OS9	0.15061			HLA-G	0.144039			SELPLG
	CYBA	0.109628			PTPRM	0.0998931			NUPR1	0.0813768			TGFBI	0.12427			GPX4	0.105535			TPI1	0.0926353			INHBB	0.145691			CYBB	0.117901			BCL2L1	0.0652798			KRT80	0.117862			ERBB2	0.150591			MYEOV	0.144033			SRXN1
	KRT10	0.109557			REXO2	0.0998914			NSUN5P1	0.0813741			GBP3	0.124261			SHARPIN	0.105528			PCK2	0.0926326			LOC730755	0.14569			MACROD1	0.117866			H2AFJ	0.0652721			NCSTN	0.117844			PMCHL1	0.150571			PCSK7	0.144027			RIN2
	IL15RA	0.109544			CAMK2B	0.0998793			TWSG1	0.0813681			LRRC1	0.12426			PSD4	0.105494			FBXO46	0.0925191			DYNLT3	0.1456			IQCC	0.117799			TCN2	0.0652661			SGCE	0.117606			FBXL3	0.150565			DSP	0.143951			COPS7A
	LOC100506342	0.10953			GPANK1	0.099851			SLC7A6OS	0.0813634			SLC9A1	0.124215			UBQLNL	0.105374			PAFAH1B2	0.0925029			SFT2D2	0.145597			TRIM41	0.117774			RBM47	0.0652149			COBLL1	0.117557			WWTR1	0.150527			PMEPA1	0.143922			CNGA1
	ERBB2IP	0.109451			MGRN1	0.0998297			NDEL1	0.0813585			RBP5	0.124215			GLTPD1	0.105354			ACAT1	0.0924784			YIPF1	0.145514			NPAS2	0.117772			CDC14B	0.0652141			RAB5C	0.117495			EPAS1	0.150423			NCOA4	0.143913			WIPI1
	RIPK2	0.10945			ZNF512B	0.0998139			KLF8	0.0813485			CRISP3	0.124201			AKR1C3	0.105312			HAUS1	0.0924693			PYGL	0.145421			HOXD-AS1	0.117677			CNFN	0.0652097			PSMD2	0.117477			LOC729420	0.150388			JOSD2	0.143826			C20orf195
	PTPMT1	0.109432			GORASP1	0.0997991			CA5B	0.0812943			GDPD5	0.124141			CDA	0.105311			ARF5	0.092436			CD68	0.145363			CCDC88B	0.117665			AAGAB	0.0651401			VCAM1	0.117361			GAPDHS	0.150325			CCND1	0.143775			LOC338588
	BSPRY	0.109349			LOC644794	0.0997614			MVP	0.0812904			ZDHHC12	0.124128			APOA1	0.105267			SLC16A11	0.0924357			LMAN2L	0.145318			PIK3R5	0.117655			LOC100499466	0.0651213			ELFN2	0.117257			RPL10	0.150241			TKT	0.143762			FADD
	EPHX1	0.10932			ZNF439	0.0997432			GLIPR1	0.0812527			SYNGR2	0.124051			MAS1	0.105248			PMPCB	0.092396			NUPR1	0.145296			SLC4A9	0.117631			CD99L2	0.0651157			CYTH3	0.117247			TJP1	0.150238			BLOC1S3	0.143734			PVRL2
	FAM63B	0.109219			C1orf85	0.0996431			PRICKLE2	0.0812501			LOC127841	0.12405			ACTN4	0.105165			GEMIN5	0.0923848			PRKCH	0.145275			OR1A1	0.117629			ATP6V1H	0.0651089			FLJ43663	0.117116			LOC285401	0.150201			EFHB	0.143677			TK2
	PLEKHN1	0.109148			LOC100507603	0.0996009			TMEM9B	0.0812363			GORASP1	0.123941			ABLIM1	0.105113			TAC4	0.0923429			BET1	0.145243			CDSN	0.117617			LMCD1	0.0651054			C12orf44	0.117102			IGLV3-1	0.150198			METRNL	0.143671			SPTBN1
	RAP1GAP	0.10911			RGS7	0.0995832			FJX1	0.0812087			RNF135	0.123868			ADAMTSL5	0.105053			ANKRD33	0.0923256			ADAM12	0.14521			HOXA-AS2	0.117589			PDCD10	0.0650618			CCND3	0.117073			LOC100505904	0.150176			LATS2	0.143644			ABO
	LOC100505783	0.109101			PEF1	0.0995793			PIGK	0.0812035			CSF2RB	0.123847			FLJ39080	0.105018			CTAG2	0.0923235			PRIC285	0.14511			PPARGC1B	0.117586			EMR1	0.065057			PDGFRL	0.116996			CST7	0.150059			GPR160	0.143616			TRIM21
	LEPREL1	0.109094			FDX1L	0.0995687			WWC2-AS2	0.0811649			RNASET2	0.12384			BCAR1	0.104998			SLC1A5	0.0923174			PODN	0.145098			HGD	0.117573			C17orf63	0.0650399			ACTC1	0.116934			RNF170	0.150009			DYNLRB1	0.143615			GMPPA
	ITGA2	0.109054			GPR19	0.0995667			LUZP1	0.0811648			SNX33	0.123804			SSPN	0.104976			PPP1R3F	0.0923134			LOC100506558	0.145017			SNAI3	0.117531			IQGAP1	0.0650177			TTC23	0.116833			CLOCK	0.149968			SPNS2	0.143579			NAGLU
	C19orf46	0.108985			DPM3	0.0995057			LOC100506827	0.0811331			DCBLD1	0.123788			TK2	0.104964			C14orf166B	0.0922661			USP53	0.145			ZNF335	0.117478			GPRC5C	0.0650107			CDC42EP1	0.116819			CBLN4	0.149965			TFF2	0.143473			ACBD4
	TST	0.108974			CD300C	0.0994001			HLA-G	0.0811317			NPHS2	0.123783			NAV2	0.10494			ZFP161	0.0921263			CD47	0.144938			ANO9	0.117416			DPM1	0.0650018			SPPL2A	0.116816			PEX11G	0.149835			TMEM144	0.143462			OSBPL3
	TMEM133	0.10888			PSMC2	0.0993738			CCDC36	0.0810526			CDX4	0.123708			HLA-E	0.104935			CCL24	0.0920919			SLC22A18	0.144929			PDCD6	0.117356			LOC100505515	0.0649871			CPEB4	0.116816			LOC100652768	0.149822			RASEF	0.143434			IL1RAP
	PITPNM3	0.108842			CALCA	0.0993497			MSMB	0.0810024			TJP2	0.123679			TMEM30A	0.104924			POLR3D	0.0920847			HEBP1	0.144768			C2orf82	0.117349			FAM66C	0.0649623			FBXO32	0.116798			C11orf21	0.14981			ARHGAP23	0.143372			ADM
	HOGA1	0.108825			PHC2	0.0993305			TFAP2A	0.0809934			DUSP23	0.123673			FZD7	0.104829			DAND5	0.0920822			DPP9	0.144749			SGK2	0.117288			ZNF580	0.0649302			TMEM214	0.116734			ZBTB20-AS1	0.149779			CLINT1	0.143304			CAMK2N1
	WNT3	0.108819			HMOX1	0.0993009			SPATA19	0.0809662			GUCA2A	0.12365			CD2AP	0.104814			RPS24	0.0920767			LOC100506848	0.144715			TRAV8-3	0.117282			BCL6	0.0648905			LOC283143	0.116722			MMP14	0.149611			SYNJ2	0.143284			UNC93B1
	PPP1R3D	0.108813			CGNL1	0.0992921			SLC3A2	0.0809585			LPAR6	0.123632			GAS6	0.104797			MEN1	0.092038			C4orf47	0.144594			PNPLA4	0.11728			C3orf30	0.0648765			COPB1	0.116681			SLC37A3	0.149597			MAP2K1	0.143244			LOC100506431
	EVPL	0.108783			IL12RB2	0.0992171			FRMD6	0.0809206			MUC1	0.123627			LHCGR	0.104792			ABCF2	0.0919822			CSF1	0.144562			LIMK2	0.117276			SRRM5	0.0648762			SRPX2	0.116583			SH3BP2	0.149589			ABO	0.143087			STAT6
	LEPROT	0.108779			FNDC7	0.0991968			GNAS-AS1	0.0808532			IFITM10	0.123621			CACNG6	0.104785			LOC145837	0.0919653			ZCWPW1	0.144482			NKX2-3	0.117263			TMEM27	0.0648731			GYS1	0.116571			ABCC11	0.149571			OPN3	0.143006			NCOA4
	ERGIC1	0.108746			RAD9B	0.0991883			SLFN5	0.0808114			ATP6V1E1	0.123565			PTHLH	0.104756			ULK2	0.0919518			SEC24C	0.144399			BSPRY	0.117243			LINC00488	0.0648706			PLEKHB2	0.116564			CELSR1	0.149542			RHPN2	0.14297			LOC100133190
	LY75	0.108711			PCLO	0.0991197			LOC153684	0.0808061			SERPINA9	0.123554			PSG11	0.104673			GLRB	0.0918679			PLEKHA7	0.144377			SYNE2	0.117208			PLXNB3	0.0648689			FAM98A	0.116563			APOD	0.149529			PHLDB2	0.142789			VSIG10
	SREBF1	0.108529			LOC100506730	0.0991044			LCNL1	0.0807977			KLHDC7A	0.123508			CPPED1	0.104667			PHOX2A	0.0918449			LIMK1	0.144228			LOC100505583	0.117179			PRAF2	0.0648417			MX2	0.116441			AMOT	0.149504			PPP1R3B	0.142781			C1orf85
	FNIP1	0.108488			SNRNP25	0.0991022			ITGA6	0.0807919			ARHGEF38	0.1235			CAPS	0.104663			MLL5	0.0918144			YIPF3	0.144228			PPP1R1B	0.11712			TRAV8-3	0.0648254			TMEM111	0.116387			LOC619207	0.149424			SNX19	0.142776			BICC1
	LOC389641	0.108455			PIEZO2	0.0990505			ZDHHC7	0.0807768			RNF149	0.123454			SEC61A1	0.104597			LOC100505659	0.0917342			CBR3-AS1	0.144172			LEMD1	0.117089			MAPRE3	0.0648007			GXYLT2	0.116372			CCR4	0.14942			PRSS22	0.142686			KIAA0040
	ABHD15	0.108436			THAP5	0.0990295			EIF6	0.0807264			PNPLA4	0.123443			LIMS2	0.104587			CSTF3	0.0917274			ARHGEF18	0.144033			TRIM40	0.116871			C5orf51	0.0647953			SRPR	0.116346			SLC35B2	0.149309			EPDR1	0.1426			SYNGR2
	SMAGP	0.108304			SLMO2	0.0989684			HLA-B	0.0806822			WDR72	0.123407			FBXO32	0.104557			CCDC28B	0.0916784			CEBPB	0.143994			APOO	0.116808			TMEM192	0.0647928			TBC1D19	0.11634			C20orf3	0.149308			STAU1	0.142588			AMPD3
	FAM84B	0.108212			ICMT	0.0989678			FZD6	0.0806618			CHIA	0.123405			CCDC153	0.104556			TTTY5	0.09165			ITGAV	0.143992			HOXA2	0.116793			TRAV9-2	0.0647889			SGCD	0.116304			PGRMC2	0.149297			TNFAIP1	0.142476			MYO5C
	STK3	0.108206			TBCB	0.0989527			ZFYVE21	0.0806158			C2orf18	0.123385			RHBDD2	0.104497			C14orf180	0.091643			SGMS1	0.143962			SFN	0.116791			NFAT5	0.0647788			NFIL3	0.116235			PHLDA2	0.149295			ZBTB7A	0.142157			TRBV10-2
	MOCOS	0.108197			ITGB5	0.0989459			NAT1	0.0805539			PLEC	0.12325			COL8A2	0.104489			NAA11	0.0916402			TMEM45A	0.143924			NSUN5	0.116784			TRADD	0.0646977			UACA	0.116185			MAMDC2	0.149207			KCTD4	0.141712			LOC553103
	SNAP23	0.108193			TBC1D9	0.0989112			DCTD	0.0804766			FLJ23867	0.123238			STBD1	0.10446			MIF4GD	0.0916362			SLC25A46	0.143866			LOC100506459	0.116775			C1orf192	0.0646909			ADAMTS15	0.116132			RHO	0.14914			TRMT2B	0.141703			ARMC7
	LOC100506714	0.108177			CRYBA2	0.0988679			RASAL2	0.0803713			KBTBD3	0.123228			EDIL3	0.10445			LOC100507584	0.0915996			TOM1L2	0.143861			GFM1	0.116764			TMEM8A	0.0646812			DEF8	0.116103			HLA-F-AS1	0.149129			CTNNAL1	0.141688			SLC30A1
	TRPC4AP	0.108153			DGKI	0.0988514			ZDHHC5	0.0803691			AIM1L	0.123201			TAPBP	0.104433			LZTFL1	0.0915909			BCAP29	0.143701			ASB9	0.116722			CDC42EP3	0.0646446			FAM18B2	0.116053			CASP4	0.149122			SAMD9L	0.141644			CDC14B
	RNF135	0.108133			RABEP2	0.0987922			COL28A1	0.0803658			MR1	0.123189			GLYAT	0.10441			TMEM200B	0.0915817			PTGER4	0.143639			SCUBE2	0.116602			GALNS	0.0646434			LRRFIP1	0.115935			ENDOD1	0.149067			HEBP1	0.141603			S100A14
	CYP39A1	0.108104			C1orf105	0.0987251			CARD10	0.0803587			TBC1D9B	0.123187			GRB14	0.104386			NAP1L1	0.091547			RUNX1-IT1	0.143607			ABCD1	0.116592			GSN	0.0646073			HHIPL2	0.115916			GLIS3	0.149046			BHLHE41	0.141491			PTK2B
	ANO9	0.108094			PDE1C	0.0987056			TOM1	0.0803416			MAN2A1	0.123171			KLK6	0.104346			PDX1	0.0915325			CD2AP	0.143525			GHDC	0.116586			PNPLA6	0.0645626			METRN	0.115751			HFE	0.149021			LOC284080	0.141472			C3
	KRCC1	0.108059			43161	0.0986443			HERC4	0.0803242			H2AFJ	0.123163			CLIP1	0.104304			C14orf80	0.0915012			MID1	0.143483			TPRG1L	0.116581			POR	0.0645393			STYXL1	0.115744			IKBIP	0.148956			SNTB1	0.14146			DNPEP
	ARHGAP12	0.108033			PIN1	0.0986116			COPB1	0.0803131			PPAP2C	0.123125			TANC1	0.104301			IGF1	0.0914948			FAM3A	0.143436			PRM2	0.116578			SRGAP1	0.064534			CFLAR-AS1	0.115649			TGFBR2	0.148764			TDRD7	0.141268			SMOX
	ARPC1B	0.10802			RBPMS	0.0986068			FBXO6	0.0802714			B3GNT3	0.123124			YIPF1	0.104283			SEH1L	0.0914563			SEMA4B	0.143393			MPV17L	0.116524			LRGUK	0.064505			MAMLD1	0.115639			PNPO	0.148762			JUN	0.14122			ZNF622
	WBP2	0.10801			FMN2	0.0986068			SLC25A28	0.0802439			PAGE4	0.123083			REPS2	0.104259			SLC24A2	0.0914412			TACSTD2	0.143177			NDUFB9	0.116516			RASAL3	0.0645043			ZNF469	0.115614			OXTR	0.1487			PCDH1	0.141114			CMTM6
	MYC	0.107988			HIST1H4H	0.0985742			USP28	0.0802438			KRTAP1-5	0.12308			LOC100287437	0.104256			DCTN6	0.0913829			ME1	0.143031			IL6R	0.116445			C19orf66	0.064456			NID1	0.115537			ENPP5	0.148552			HERC4	0.141029			IKBKE
	CHKA	0.107929			FLJ35946	0.0985448			LOC100505828	0.0802322			ATP12A	0.123042			TNFRSF1A	0.104234			WDYHV1	0.0913604			F2RL1	0.142906			LOC729013	0.116385			RRBP1	0.0644378			LINC00470	0.11551			HTR2B	0.148539			SLC23A1	0.141012			C1orf186
	RNF10	0.107909			CD70	0.098537			BRI3	0.0802261			NAGK	0.12294			RBKS	0.104197			NOP14-AS1	0.0913316			SLC25A16	0.142833			HLA-DRA	0.116381			TUBGCP5	0.0644034			LY96	0.115507			43161	0.148525			JPH2	0.140977			IGFBP7
	LACTB2	0.107835			EID2B	0.0984914			C2orf18	0.0802119			PANX2	0.122938			MAL	0.104189			ANKUB1	0.0913149			GATA6	0.142825			UBXN11	0.116367			LDB3	0.0644012			MAP7D1	0.115445			CCDC80	0.148294			LOC728431	0.140955			WBSCR27
	CLDN23	0.107771			TRAV16	0.0984096			DNAH17	0.0801755			MSMB	0.122882			PNPLA1	0.104171			CEP55	0.0912973			KRCC1	0.142758			OXNAD1	0.116338			MB	0.0643835			TMEM175	0.115425			LACTB	0.148292			VPS35	0.140926			TIMP1
	ACBD4	0.10776			BIRC7	0.0983677			THBS1	0.0801699			GHRL	0.122777			PLOD1	0.10417			ZNF296	0.091282			SEC61A1	0.142675			LAMB2P1	0.116323			ZFY	0.064354			VAT1	0.1154			MILR1	0.148132			TNFSF15	0.140827			OGFR
	C6orf106	0.107747			MOSPD2	0.0983492			MICAL2	0.0800939			PACS1	0.122752			PDZD11	0.104166			GABRG1	0.0912328			TAP2	0.142624			LURAP1	0.11628			KIF5B	0.0643332			HEXA	0.115325			FAM149A	0.148121			FLJ43663	0.140822			ZNF217
	RHOC	0.107684			C16orf79	0.0983191			IFIH1	0.0800899			TTC12	0.122738			B3GNT3	0.104165			LINC00208	0.0912268			TRPC4AP	0.142569			PNLIPRP1	0.116239			PCYT1A	0.0643216			MAP2K1	0.115263			IL19	0.14812			ME1	0.14079			SRC
	CX3CL1	0.107637			C20orf3	0.0982833			RXFP3	0.0800529			DUSP5	0.122724			TMUB2	0.10415			TTC21A	0.0912223			PTPRG	0.142472			TMEM45B	0.116198			C19orf18	0.0643178			CC2D1B	0.115243			CXorf27	0.14811			RASAL2	0.140743			LOC728730
	CDC42SE2	0.107605			SUV39H1	0.098222			SCAMP2	0.0800345			F2RL1	0.122704			GRB7	0.104086			POU2F1	0.0912042			ACVR1	0.142347			C9orf57	0.116187			LOC344887	0.064298			PPIB	0.115043			PTPN18	0.148091			PPP2R5A	0.140653			ZBTB7A
	KDELR3	0.1076			LOC100507602	0.0982171			CHST7	0.080017			ALPI	0.122696			MORN5	0.104063			ALG9	0.0912012			IRAK1	0.142306			LGALS3	0.116159			RNPEPL1	0.064298			APH1B	0.11503			NFE2L1	0.148085			C21orf88	0.140649			43353
	RETSAT	0.107276			TESK2	0.0982135			RDH16	0.0800078			MUCL1	0.122667			FADS3	0.10404			ZNF653	0.0911334			ILK	0.142283			AP1S3	0.116127			PLAC9	0.0642864			WBP5	0.115019			IFITM2	0.14803			ARCN1	0.140637			FOLR1
	AGPAT3	0.10726			PHF17	0.0982015			SSH3	0.0799248			LOC100507570	0.122579			FCHSD1	0.104034			IGLV4-3	0.0911086			GPR107	0.14221			CYP8B1	0.116112			LENG8	0.0642579			BTBD10	0.114913			PHLDA1	0.14803			SLC44A3	0.140546			GLUD1
	KIAA0415	0.107251			JMJD8	0.0981951			PLOD1	0.0799123			ESR1	0.122507			PCMTD1	0.104021			SLC4A2	0.0910847			GPR176	0.142179			DHRS11	0.116089			DAG1	0.0642578			FUT11	0.114909			CETN2	0.148026			SIL1	0.140492
	PLEKHM1	0.107234			PRRT3	0.09818			G6PD	0.0798848			CTRC	0.1225			CTTN	0.10402			TYW1	0.091051			CDCP1	0.142131			IL20RA	0.116052			KANK1	0.0642572			CYTL1	0.114815			TMEM139	0.147898			TBC1D8	0.14049			LOC100268168
	PRDX5	0.107185			HOXB6	0.0981536			HYALP1	0.0798501			SELPLG	0.122498			SIDT2	0.103974			ARSF	0.0910168			ISG15	0.142092			GDEP	0.116045			UBE2J1	0.0642164			TIMP1	0.114786			ITGA10	0.147822			DNMBP	0.140452			NEURL3
	JAG1	0.107124			PMM1	0.098136			TSKU	0.0798386			TACC2	0.122408			C6orf106	0.103951			TMSB15B	0.0909915			FAM102A	0.142089			PATE1	0.116036			GABRB3	0.0641975			UAP1	0.114771			RRAS	0.147773			IRS1	0.140419			ITPK1
	DDX52	0.10709			FBXW11	0.0980954			SFT2D1	0.0798349			KDELR2	0.122387			C17orf28	0.10394			CDR2L	0.0909642			GALNT5	0.14192			ARL1	0.116027			EDEM1	0.0641679			VCAN	0.114725			PNPLA2	0.147727			IDS	0.140374			SNAP23
	CLDN6	0.107044			TOM1	0.0980927			LOC100507516	0.07982			MYO5C	0.122349			LOX	0.103887			43347	0.090953			LOC100268168	0.141866			PPTC7	0.116024			LOC100505783	0.064162			VMP1	0.114717			PRKCE	0.147605			TMEM120A	0.140272			BCL3
	CD59	0.106984			DSCAM-AS1	0.0980708			PTPN12	0.0798159			CLDN3	0.122309			C9orf71	0.103839			KIRREL3-AS3	0.0909422			LOC100507463	0.141865			C14orf79	0.115987			PRKCG	0.0641579			NTN4	0.114708			LOC100288911	0.147577			PACS1	0.140169			WFDC3
	TMEM30A	0.10696			LOC100287813	0.0980705			C19orf24	0.0797989			HEXA	0.122258			SPAG16	0.103839			DYRK1B	0.0909125			TES	0.14186			LOC730102	0.115979			PPP1R9A	0.0641559			TUBB2A	0.114605			PLCD3	0.147538			CDK7	0.140132			CAPN12
	IMPA2	0.106886			POLR2L	0.0980679			C12orf69	0.0797934			ZNF843	0.122177			PRELP	0.103814			PART1	0.0908921			FUT8	0.141652			KIAA1522	0.115939			LOC100506057	0.0641218			CLTB	0.114575			GPC1	0.147524			CTDSPL	0.140117			ILK
	LOC284454	0.106872			PLA2G15	0.098053			EDDM3A	0.079792			43355	0.122145			TMED4	0.103789			ADRBK1	0.0908841			STK38	0.141626			SLC12A3	0.11592			ZNF44	0.0640973			UXS1	0.114372			WDR91	0.147469			GCC2	0.140044			HAS3
	RBP5	0.106784			CELF4	0.09799			PICALM	0.0797743			AMOTL2	0.122136			NUDT18	0.103762			GPR137	0.0908825			PSMB9	0.141624			ACP5	0.115913			SLC35D2	0.0640632			ARFGEF2	0.114287			NUDT18	0.147466			STAT6	0.13997			FLJ45513
	TMOD3	0.10677			ARF4	0.0979428			LRRC46	0.0797452			LGALS8	0.122134			MIA2	0.10374			DHODH	0.0908817			SNAPC1	0.141585			TTC22	0.115874			GLS	0.0640468			PDXK	0.114271			TMEM47	0.147462			HOXB3	0.139835			CTSC
	ACADS	0.106752			SEC23B	0.0979011			TRIM6	0.0797163			SHBG	0.122046			SCGB2A2	0.103736			WASF1	0.0908805			CARD10	0.141525			MFSD6	0.115863			ATG4A	0.0640202			NRBF2	0.11422			RAB2A	0.147359			TSPAN8	0.139798			UNC13D
	SPATA12	0.106706			AKT2	0.0978996			PCYT1A	0.0797007			TMF1	0.122046			LOC84931	0.1037			PDE12	0.0908272			WNT7B	0.141475			SFXN2	0.115847			HLA-B	0.0640094			LPA	0.114212			ILK	0.147346			UBE2Z	0.139779			UBASH3B
	OMA1	0.106619			LOC100506358	0.0978653			NMNAT1	0.0796789			SLC38A6	0.122042			TMEM116	0.103687			LOC100505666	0.0907849			ARSD	0.141432			PIP4K2C	0.115825			PNRC1	0.0639911			CCDC149	0.114179			KIAA1199	0.14734			LEPR	0.139744			EPB41L4A
	PTGS1	0.106605			XAB2	0.0977993			PCGF5	0.0796518			IQCF4	0.122025			MLL3	0.103665			C1orf35	0.0907739			MYL12A	0.141327			PPBPL2	0.115812			TPD52	0.063956			AP4E1	0.114116			HEATR5A	0.147286			LOC100506047	0.139664			HEBP1
	CNDP2	0.106543			ZNF829	0.0977666			TMEM120A	0.079607			BRI3	0.121931			SAMD10	0.103658			SPAST	0.0907649			CHI3L1	0.141234			ABCG4	0.115808			NDUFA4L2	0.063943			DYNLT3	0.114061			ARSG	0.147276			TNFRSF10A	0.139619			HTRA4
	TINAG	0.106535			SKP1	0.0977434			STX3	0.0795654			UBE2H	0.121928			IGFBP3	0.103647			LOC150381	0.0907499			FAM18B2	0.141176			STXBP2	0.115762			MR1	0.0639189			B4GALT4	0.114023			MMP17	0.147271			LYZ	0.139614			C9orf89
	NCOA3	0.106515			LOC386758	0.0976923			YKT6	0.0795354			UNC5CL	0.121922			FLJ35390	0.103498			FAM168B	0.0907476			GNPTAB	0.141145			PTP4A1	0.11575			C12orf50	0.0639033			ELTD1	0.113933			ARSE	0.14726			HLA-A	0.139613			AKR1C2
	PAK6	0.10648			PDK4	0.0976783			KIAA1279	0.0794805			DAB2	0.121898			BAIAP2L1	0.103483			LOC100130111	0.0906975			SLC16A3	0.141093			SRCAP	0.115749			SUMO1	0.0638999			ASAP3	0.113903			MLYCD	0.14723			DNPEP	0.139551			EXPH5
	APOA2	0.10647			KIAA1210	0.0976347			FOXB1	0.0794792			COPZ2	0.121875			ZBTB20-AS1	0.103469			AKAP1	0.0906956			ARHGEF5	0.141081			VWA3A	0.115717			TRAPPC5	0.0638958				0.113886			TCN2	0.14721			WDR44	0.13948			TNFSF10
	APOL2	0.106402			C5orf24	0.0975941			NTN4	0.0794736			ENTPD5	0.121869			SYT12	0.103457			GTPBP5	0.0906513			DAAM1	0.141003			CECR3	0.115716			HOXD1	0.0638746			PGM1	0.113828			ABI3BP	0.147168			PLAC8	0.139463			LOC100049716
	LOC149134	0.106375			SPOCK1	0.0975679			ACOT12	0.0794602			ECM1	0.12185			CLEC4GP1	0.103452			EDC4	0.0906114			BTD	0.14071			WDR61	0.115691			DSTYK	0.063844			ARSB	0.113811			A2M	0.146968			C14orf45	0.139428			OPN3
	NHLRC3	0.10625			LRRC46	0.0975298			RASSF7	0.0794565			C8orf75	0.121834			MUCL1	0.103402				0.0906103			MYL9	0.140661			RAE1	0.115672			NFATC2IP	0.0638359			C1orf85	0.11376			CCDC149	0.146877			EFNB2	0.139363			ORMDL2
	KLF4	0.106249			TMEM8A	0.0974536			C16orf58	0.0794484			AGRN	0.121758			GET4	0.103386			PTBP1	0.0905713			FRMD5	0.140614			BORA	0.115672			TLX1	0.0638121			POLR2L	0.113706			SORBS2	0.146845			LEPREL1	0.139333			ATP2B4
	STX7	0.106202			LOC100505947	0.0974364			NPC2	0.0794395			LOC100288432	0.121695			STK38	0.103363			SMAD4	0.0905519			MMP14	0.140552			ST3GAL4	0.115618			ZNF418	0.0638102			HTR7	0.11368			TRAM2	0.146735			CCDC159	0.139322			PSMB10
	PCYT2	0.106176			POLR2I	0.0974322			STYX	0.079375			TMEM59	0.121685			MAFB	0.103224			HAUS6	0.0905493			LOC100049716	0.14051			WWC2-AS2	0.115579			WWC1	0.0637623			C9orf89	0.113662			FP588	0.146683			GCLM	0.139258			CLDN3
	ACO1	0.106152			C2orf40	0.0973886			SCUBE1	0.079361			PTPN14	0.121673			BHLHE40	0.103204			TMEM25	0.0905387			RHBDF1	0.140433			LOC440335	0.115521			SLFN13	0.0637553			CAPNS1	0.113647			LOC100505490	0.146651			SHROOM3	0.13921			LOC100130894
	ARFRP1	0.106058			PIGX	0.0973774			PTPRK	0.0793579			SVOPL	0.121604			SERPINE1	0.103159			SLC38A1	0.0905204			ITGA6	0.1404			TMC7	0.115414			PRNP	0.0637509			PDIA3	0.113636			TTC21A	0.146614			PLOD2	0.139199			PAWR
	SDC1	0.106054			NACC2	0.0973573			C22orf45	0.0793524			FAM109B	0.121538			MIR205HG	0.103154			FAM170A	0.0905033			CYBRD1	0.140241			KRTAP9-4	0.115328			C1orf133	0.0636894			HSF2BP	0.113633			PTPRB	0.146507			C12orf75	0.139183			IL1R2
	NAPRT1	0.106046			LOC100507261	0.0973393				0.0793363			PPP1R37	0.121514			TMEM217	0.103123			C3orf24	0.0904934			RNF217	0.140169			RPN2	0.115267			ZNF606	0.0636881			ZFAND3	0.113559			LMOD1	0.146503			BEND7	0.139108			LSR
	IL32	0.10604			GPX3	0.097315			CD70	0.0793139			FITM2	0.121473			TRIOBP	0.103108			FUT11	0.0904763			IFIH1	0.140161			RPL30	0.115249			MYL12A	0.0636777			CTSK	0.113537			B3GNT7	0.146498			RIN2	0.139102			EVI5L
	CMTM8	0.106004			UFC1	0.0972985			LOC100506502	0.0793135			TMEM105	0.121435			ADAM12	0.103087			BAD	0.090455			AOX1	0.140148			RSPH6A	0.115186			IL16	0.0636609			LOC283050	0.113461			C16orf7	0.146493			NMRAL1	0.139058			IL15
	GCNT1	0.105951			HRASLS	0.0972892			FAM82B	0.0792942			PLEKHN1	0.121423			RNPEPL1	0.103072			C20orf11	0.0904542			IFI27	0.140143			PILRA	0.115178			CCR8	0.0636547			CSRNP1	0.113398			LOX	0.146455			IFIH1	0.139033			DAB2
	CLCF1	0.105918			CORO2B	0.0972726			C6orf25	0.0792903			PVRL2	0.121379			HPN	0.103047			C3orf55	0.0904507			SPSB2	0.140066			PVRL1	0.115167			OLR1	0.0636504			PPAP2B	0.113349			LOC284551	0.146412			PLEKHG6	0.138959			NDOR1
	TMEM9B	0.105814			ATP8A2	0.0972554			LOC100292680	0.0792681			LOC284080	0.121362			NR1D1	0.102986			LINC00202	0.0903873			NEAT1	0.140051			GSR	0.115166			LOC100506498	0.0635956			CD97	0.113348			LNPEP	0.146345			TXNDC9	0.138957			BLCAP
	TEAD3	0.105722			LOC100507443	0.0972385			LOC100506421	0.0792575			PYCARD	0.121332			FAM211B	0.102984			C17orf53	0.0902922			SH3KBP1	0.139996			SERPINB5	0.115131			TGIF1	0.0635905			BCKDK	0.113344			OSBPL2	0.146305			TM2D2	0.138943			GCA
	PLEKHG3	0.105651			STAM	0.0972264			GREM1	0.0792405			KIAA0513	0.121325			C10orf10	0.102945			LOC286190	0.0902744			BST2	0.139924			CPEB3	0.115094			TEX22	0.063576			SIDT2	0.113261			CYTH3	0.146304			TMEM45B	0.138905			LOC100507540
	SFN	0.105631			SH2B1	0.0972208			TMEM126B	0.0792379			KLK4	0.121313				0.102909			SLC6A9	0.0902507			PELO	0.139897			COQ10B	0.115062			FAM134A	0.0635583			TBC1D10A	0.113256			LOC151534	0.14629			CLDN3	0.138859			CCDC159
	PIK3AP1	0.105593			TCTE3	0.0971957			OR1F2P	0.0792166			LOC100506668	0.12131			LOC286442	0.102907			SRPK2	0.0902501			TSPAN10	0.139779			LOC339298	0.115059			FAM200A	0.0635331			SEMA5A	0.113243			ATP6V0C	0.146212			IKBKE	0.138852			LINC00028
	MOB1A	0.105573			ZBTB20	0.0971616			FAM46B	0.0792063			GOLGA5	0.121297			ANKRD1	0.102782			STRA13	0.0902216			RASSF7	0.139709			GNPTAB	0.115034			SH3BGR	0.0634924			ATP6V1H	0.113186			RND3	0.146153			C1orf192	0.138811			KIAA0513
	RNF40	0.105483			ZFPL1	0.0971097			TLR6	0.0791739			ATP13A4	0.12129			DNMT3L	0.102777			TXNL1	0.0901993			CTSO	0.139615			FAM83B	0.114942			C9orf30	0.0634893			PELO	0.113175			BET1L	0.146121			SLC38A10	0.138757			SOX13
	UBAC2	0.105442			C7orf73	0.0970996			MGC15885	0.0791552			DNAJB12	0.121261			LCMT1	0.102709			LURAP1L	0.0901968			FRMD6-AS1	0.139498			RAB25	0.114939			RGN	0.0634667			CCM2	0.113151			SERPINB1	0.146104			CXorf65	0.138746			TRAM2
	C4orf34	0.105392			DSTN	0.0970676			C14orf119	0.079077			STX17	0.121226			TXNIP	0.10266			POLE	0.0901883			RHOD	0.139468			OVOL2	0.11492			ASTN1	0.0634412			TNFAIP3	0.113138			SLC2A11	0.146093			MOSPD1	0.138743			ACSS2
	TMEM116	0.105334			CISD3	0.0970469			ZYX	0.0790279			EMP1	0.121201			FGFRL1	0.102643			SAMD14	0.0901875			CMTM6	0.139451			TRAK1	0.114869			SLC7A11	0.0633704			SNTB2	0.113093			LOC100507364	0.145996			LOC100506484	0.138741			AFF1
	MOB3B	0.105319			HOXA4	0.0970465			CLMP	0.0790158			ABO	0.121177			LOC100506098	0.102614			TTC39B	0.0901869			SLC37A2	0.139436			SMYD1	0.114838			CAPSL	0.0633621			F2RL2	0.113038			RNF135	0.14596			OSMR	0.138717			PPP1R3C
	LOC100506130	0.105313			UFSP1	0.0969829			CLIC4	0.0789508			PRR15L	0.121127			PIGZ	0.102609			C6orf25	0.0901667			ZHX2	0.13938			FERD3L	0.114834			MAP3K14	0.0633438			ZCCHC5	0.113021			OPTN	0.145909			C9orf89	0.138717			GDPD2
	HMGXB3	0.105297			AZGP1	0.0969656			C5orf28	0.0789469			SYCN	0.121098			MMP24	0.102493			APAF1	0.090149			GALE	0.139353			TAF4	0.114819			SLC39A12	0.0633414			LOC100126784	0.112956			SPP1	0.145853			DLGAP4	0.13865			NMRAL1
	MFSD6	0.105288			ETV2	0.0969141			RAD21L1	0.0789081			TMEM140	0.121075			SLC9A7	0.102484			LOC100506418	0.090147			SLC35B2	0.139347			PTAFR	0.114818			CHST11	0.0633189			LRRC15	0.112938			43352	0.145845			B3GALT5	0.138589			FAM84B
	CHP	0.105214			C17orf110	0.0969033			HMGCL	0.0788578			PTPN3	0.121062			KIF12	0.10245			GPR182	0.0901435			PRELID2	0.139336			CIB4	0.114807			SETD9	0.0633159			43161	0.112855			CHRNA6	0.145824			SUMF1	0.138585			GABARAPL3
	ECE1	0.105155			DSN1	0.0968911			LOC441009	0.0788265			CCND3	0.121034			RASEF	0.102446			ZNF335	0.0901028			TNIP2	0.139237			CCDC42B	0.114806			GFAP	0.0632862			LTBP1	0.112765			LOC100287813	0.145768			TMEM9B	0.13851			VPS35
	IRAK1	0.105065			C8orf38	0.0968879			FRMD8	0.0788228			PHKB	0.121009			LOC100507218	0.102399			JPH4	0.0901025			MBNL1	0.139229			PLXNB1	0.114758			TMEM165	0.0632732			ACCS	0.112709			SLC34A1	0.145684			ABHD2	0.138446			TMEM134
	LOC100506713	0.105052			SCRN3	0.0968731			KRTAP5-9	0.078744			GCLC	0.121004			KAL1	0.102386			ZCCHC18	0.0900653			SLC16A5	0.139078			KRT27	0.114747			GFRA1	0.0632349			RNF24	0.112663			PRKCD	0.145678			CREB3L1	0.138423			SELS
	AGR2	0.10504			GAB3	0.0968623			PLA2G16	0.0786843			PLA2G10	0.120979			TM9SF2	0.102372			RNF139	0.0900548			SLC27A1	0.139007			EN2	0.114733			GOLM1	0.0632184			HECTD3	0.112659			CTSK	0.145594			CLEC14A	0.138327			HFE
	GHDC	0.104975			GNPTAB	0.096854			OBFC1	0.0786807			PTTG1IP	0.120977			TSPAN15	0.102307			PDGFRA	0.0900315			TMEM87B	0.138934			SHROOM2	0.114716			ERMN	0.063213			TPRG1L	0.11265			CD44	0.14556			LYSMD3	0.138313			LOC344887
	MIR22HG	0.104949			MS4A8B	0.0968408			AKIP1	0.078665			YIPF1	0.120943			DVL3	0.102298			C6orf162	0.0900244			TOLLIP	0.138927			NPHS2	0.114662			LINC00514	0.063173			BHMT2	0.112602			CD40LG	0.145549			GABARAPL1	0.138255			SOWAHC
	ARL14	0.104936			MBLAC1	0.0968223			MGAT4B	0.0786604			OBFC1	0.120917			APOL1	0.102257			PRB4	0.0900042			PDE1C	0.138896			IL3	0.114632			DCBLD2	0.0631511			IFIT3	0.112556			CACNG6	0.145449			NADSYN1	0.138208			ERAP1
	HDDC3	0.104896			SNX4	0.096816			IDH3A	0.078637			PWRN1	0.120915			TPPP2	0.102254			PPAPDC2	0.0899843			MICAL2	0.138857			PYCARD	0.114584			ATP8B3	0.0631341			UBE3C	0.112527			ABL2	0.145417			SYNPO	0.138192			CLIC3
	TBC1D9B	0.104875			ZMAT4	0.0967913			MYADM	0.0785919			GALNT5	0.120905			PHACTR2	0.10224			SPIC	0.0899706			STK32A	0.138823			TMEM40	0.114519			EBF4	0.063119			ADPRH	0.112516			TMEM165	0.145381			TMEM214	0.138119			APRT
	ALG3	0.104873			AGPHD1	0.096769			PTPRJ	0.0785896			TAPBP	0.120845			MCEE	0.102216			ZNF629	0.0899203			PAWR	0.138815			LOC100507297	0.114516			CALCOCO1	0.0631004			HMGCL	0.112468			MMP24	0.145328			FNIP1	0.138117			GPR110
	HNF4G	0.104869			TTLL11	0.0967664			JRKL	0.078585			WDR38	0.120844			HTATIP2	0.102184			RCL1	0.0899184			P2RY6	0.138809			RDM1	0.114482			PLCL1	0.0630942			SAR1A	0.112346			TMEM2	0.14525			SCAMP2	0.138099			MC3R
	MBTPS1	0.104804			C20orf7	0.0967411			PISD	0.0785679			CSDA	0.120833			RNF180	0.102133			KIAA1468	0.0898007			LAMB3	0.138809			LOC340037	0.114436			ACVR1	0.0630821			CMPK1	0.112293			VCPIP1	0.145244			PAX8	0.137998			CDH6
	PTBP3	0.104775			CREB3L2	0.0967378			CALML5	0.0785591			CDHR5	0.120816			C12orf28	0.102107			TLX2	0.089768			BBX	0.138805			RNF128	0.114427			SLC30A6	0.0630784			GALNT2	0.112268			SRPX	0.14517			PYGB	0.137993			LOC100506130
	PLXNB2	0.104721			FOXRED2	0.0967291			BCL7C	0.0785536			CSTB	0.120815			C7orf42	0.102024			MID1IP1	0.0897217			ZFYVE21	0.138801			ITIH6	0.114403			SDCBP	0.0630771			ARL8B	0.112253			GPR108	0.145106			LOC730755	0.137991			PITPNM3
	PSMB3	0.104686			LOC100506691	0.0967068			WASF2	0.0785149			TMEM54	0.120797			HPX	0.101989			PKMYT1	0.0896922			AKR1B10	0.138653			LRRC33	0.114346			FSTL5	0.0630527			C7orf49	0.112227			TKTL1	0.145057			ADM	0.137865			FCHO2
	NEDD9	0.104683			CACNA2D3	0.0966781			MTHFSD	0.0785096			SHROOM3	0.120793			ITM2B	0.101963			SLC37A4	0.0896535			SEC13	0.138605			LOC100128176	0.114334			ADAMTS2	0.0630065			STAT1	0.112208			TMCO3	0.145053			LOC100506325	0.137712			RRAS2
	DGKH	0.104648			RPRM	0.0966717			ECI2	0.0785018			HIST1H4H	0.120778			GFPT1	0.101946			PAICS	0.0895834			CLEC2D	0.138513			ACBD4	0.114248			VASN	0.0629985			BMPER	0.112156			SLC22A5	0.144968			LOC728730	0.13759			TTC1
	UGCG	0.104617			ROMO1	0.0966354			RBMS2	0.0784759			ZSCAN20	0.120773			KIAA1199	0.101937			HIST1H4A	0.0895653			RNF24	0.138423			SPACA3	0.114231			MGMT	0.0629786			CNN1	0.112075			TRADD	0.144947			NFE2L3	0.137367			MKNK1
	RNH1	0.104614			HEY2	0.0965696			LOC283624	0.0784747			HRCT1	0.120765			DOCK5	0.101927			MRPL27	0.0895429			SEC61G	0.138366			PSMA5	0.114226			NGRN	0.0629666			TIMP3	0.112068			TM9SF3	0.144943			ELF5	0.137342			LPAR5
	C9orf167	0.104587			ALKBH7	0.0965021			ACSM1	0.0784746			CA5B	0.120756			GOLGA3	0.101783			PLAU	0.08952			PON2	0.138211			ZFP36L2	0.114207			GCM1	0.0629631			SFT2D1	0.112026			RARA	0.144774			EGOT	0.137269			NPIPL2
	PIGB	0.104527			LYPD1	0.0964132			LOC441601	0.078463			DHRS9	0.120749			LOC100505633	0.101728			LOC100128288	0.0895115			NALCN	0.138033			GYG1	0.114198			HOXB8	0.0629513			CYB5R3	0.111942			MYL5	0.144696			FUT4	0.137185			DYNLRB2
	DOCK6	0.104473			BCAS3	0.0963533			GDE1	0.0784547			DUSP3	0.120742			PCDHGA10	0.101692			POLL	0.0895094			JUNB	0.138031			SULT2B1	0.114196			STX17	0.0629378			CKAP4	0.111929			IL36A	0.144658			MAGT1	0.137115			CREB3L1
	C1orf85	0.104464			BMP8B	0.0963242			LEKR1	0.0784434			MAGI1-IT1	0.120675			NEURL3	0.101661			LOC100506791	0.0894581			C7orf42	0.13802			GOT1	0.114169			SLC25A5-AS1	0.0628872			SH3BP4	0.111922			KLF6	0.144638			C17orf109	0.137091			ELOVL7
	C19orf24	0.104458			RCAN2	0.0963095			POLR2L	0.0783809			GALNT1	0.120674			FAM174B	0.101623			MIR497HG	0.0894275			SERPINE2	0.137914			MAGIX	0.114158			ANKRD44	0.0628601			RBMS3	0.111911			ATP6V1E1	0.144635			AMPD3	0.137044			LHFPL2
	C9orf103	0.104431			ABCD3	0.0963088			ZMYM1	0.0783692			FBXO40	0.120664			FSTL3	0.101609			FES	0.0894208			HHLA3	0.137785			PRODH	0.114114			STARD3NL	0.062844			SMAD3	0.111905			POM121L12	0.144629			PSAPL1	0.137039			SDF2
	KIAA0284	0.104332			NDST1	0.0963			LOC100507443	0.078368			SEPHS2	0.120653			NPPB	0.101605			PMF1	0.0893621			TMEM43	0.137754			NIPA2	0.114083			LIPH	0.0628405			ZFYVE21	0.111865			LAMB1	0.144599			IFFO2	0.136954			DALRD3
	TAPBPL	0.104229			RRM2B	0.0962424			LOC100286844	0.0783433			EXOC3	0.120553			NCSTN	0.101604			RIBC1	0.0893331			SHISA4	0.137739			FLJ14107	0.114076			JUNB	0.0628395			C9orf5	0.111841			TREML4	0.144575			EPB42	0.136939			IGFBP6
	ANXA7	0.104136			TLE1	0.0961954			UBXN6	0.0783341			LDLRAP1	0.120529			DCUN1D3	0.101582			HEATR5B	0.0893158			HERC4	0.137684			NPPC	0.114054			CHST12	0.0628394			HOXA4	0.111777			CAT	0.144554			APBB1IP	0.136924			TMEM86A
	SNX19	0.104109			LOC285758	0.0961819			NSAP11	0.0783301			PNPLA1	0.120514			NRXN3	0.101574			PTPLAD1	0.0892787			ABTB2	0.137569			WBSCR27	0.114045			MRAS	0.0628389			FAP	0.111734			C19orf66	0.144514			CRB3	0.136894			BTC
	THSD4	0.104093			SPP1	0.0961522			SDR9C7	0.0783271			SIRT7	0.120487			SLC2A8	0.101569			CETN2	0.089265			LOC553103	0.137569			USP43	0.114016			LOC100505687	0.0627985			LOC100292680	0.111731			CLCF1	0.144426			SOGA2	0.136759			TMEM184A
	ANXA1	0.104077			GSTK1	0.0960634			CAPN1	0.0782842			LYPD4	0.120478			KIAA0319L	0.101565			HDGF	0.0892598			ZNF229	0.137561			EEF2K	0.113942			TUBG2	0.0627829			AFF4	0.111719			ADD3	0.144411			LOC100506120	0.136723			NRP1
	CFLAR	0.10407			CIAO1	0.0960133			GPR55	0.0782779			ARID5B	0.12047			TSPAN31	0.101556			PDHX	0.089249			DHX58	0.137328			MRS2	0.113941			CLIC6	0.0627798			APCDD1L	0.111705			SH2D1B	0.144399			MT2A	0.136715			IRF9
	TMPRSS4	0.104064			ATP5C1	0.0960042			APOL1	0.0782585			KRT80	0.120468			NPR2	0.101551			CCDC56	0.0891961			TMEM14C	0.137327			GYPA	0.113934			CSGALNACT1	0.0627383			LINC00326	0.111697			LINC00466	0.144383			MAPK3	0.136695			G6PD
	SIL1	0.104061			SRPK3	0.0959914			CXCR6	0.0781879			STS	0.120457			C8orf83	0.101517			DIRAS1	0.0891909			PHLDA1	0.137303			KCNK5	0.113928			DYNC1LI2	0.0627354			PDCD1LG2	0.111697			APOL2	0.144372			H2AFJ	0.136679			CAMK2D
	BCR	0.10403			PNPLA2	0.0959749			OGFOD2	0.0781879			TMEM214	0.120431			TEX34	0.101481			ERMP1	0.0891672			REXO2	0.137291			PKD1L2	0.113876			LOC100130894	0.0627272			TRAF3IP2	0.111672			C20orf43	0.144317			FZD7	0.136669			ADAM10
	PGAP3	0.103949			ERVK13-1	0.0959391			PYGM	0.0781094			MOCOS	0.120426			LEMD2	0.101468			MRPS26	0.0891578			NOV	0.137286			NMNAT1	0.113872			GOLGA3	0.0627254			SSH1	0.111672			CLEC4GP1	0.144242			SDSL	0.136565			LGR4
	ANKS4B	0.10389			TMEM129	0.0959307			PITPNM2	0.0780759			LINC00494	0.120418			ASPG	0.10146			SHMT2	0.0891402				0.137187			ZDHHC23	0.113856			TCTA	0.0627018			ABCC2	0.11167			C7orf42	0.144223			TACSTD2	0.1365			TGFB2
	MITF	0.103873			LOC100507477	0.095914			DERL2	0.0780705			ACBD3	0.120392			LOC415056	0.101441			LOC100506557	0.0890859			PRR16	0.137167			MOG	0.113837			SLC10A3	0.0626975			RSU1	0.111655			ATXN1	0.144221			LOC100505490	0.136461			C12orf37
	ASGR2	0.103845			STRA13	0.0959107			TEX33	0.0780684			CD1B	0.120388			LYNX1	0.101384			TCP1	0.0890731			HFE	0.137045			TMEM30B	0.113817			CLDN6	0.0626921			NPHP1	0.111629			HHAT	0.144187			OSGIN2	0.136436			TBXAS1
	B4GALT1	0.1038			HOXD1	0.0958786			IRAK1	0.0780582			PPP1R11	0.12036			INSL5	0.101376			CREB3L4	0.0890575			EXOC3	0.13692			RAP1GAP	0.113811			FFAR2	0.0626818			LRP12	0.111617			NS3BP	0.144143			MUC1	0.136375			BIRC3
	ABHD2	0.103776			ANKRD18A	0.0958636			LOC400620	0.0780461			CSGALNACT1	0.120339			C10orf68	0.101369			STAC	0.0890483			TMEM133	0.136818			AGAP11	0.113807			CTSO	0.0626479			DPH3	0.11155			RNF103	0.144096			GGCX	0.136358			FAM3A
	LOC388588	0.103749			LOC100507376	0.0958392			KRT15	0.0780414			MYO5B	0.120267			PLEKHF1	0.101222			IGHV1-2	0.089039			FAM46B	0.13673			ALS2CL	0.113791			PCSK1N	0.0626428			TBC1D2	0.111547			HPS5	0.144064			STK17B	0.136356			TMEM92
	DVL1	0.103745			FAM211A	0.0958371			PTRH1	0.0780357			CRYGN	0.120266			LY6G6C	0.10122			E2F7	0.0890153			TMEM139	0.136709			JMJD8	0.113744			KAT2B	0.0626383			MANBAL	0.111511			DMXL1	0.143969			PTPN6	0.13633			ALDH3A1
	AIM1L	0.10374			LOC339803	0.0957807			TNFSF15	0.0779967			DEFB118	0.120266			RAB5A	0.101218			CHTOP	0.0889394			EVI2A	0.136646			LOC646762	0.113686			TRIM4	0.0626319			ARHGAP21	0.111463			FAM109B	0.14391			PSMB10	0.136259			PDGFA
	FCHSD1	0.103738			IGSF5	0.0957775			HSPG2	0.0779929			WFDC3	0.120233			PNPLA4	0.101209			CAPN7	0.0889298			SLC39A7	0.136622			CCDC153	0.113649			KDM5C	0.0626274			VEPH1	0.111425			PLXNB2	0.14384			EXT1	0.136174			CBLC
	CLCN7	0.103724			SCGB2A2	0.0957647			GPR137	0.0779918			ANXA2P2	0.120138			SPATA9	0.101193			IL17RC	0.0889252			SELT	0.136434			PNPO	0.113595			HEBP2	0.0626149			VCL	0.111411			MGAM	0.143762			LIMK1	0.136143			LAPTM4A
	CSDA	0.103674			PHF16	0.0957392			RUNX1	0.0779654			MBD3L1	0.120129			APP	0.101143			LOH12CR2	0.0889186			B3GNT9	0.136313			TRAV30	0.113574			GPC1	0.0626144			HLA-B	0.111375			ZFHX3	0.143711			APOL2	0.135977			SUN2
	SETD1A	0.103649			MANEAL	0.0957151			TTC1	0.0779554			HSPB7	0.120089			SLURP1	0.101043			PALMD	0.0888785			TMEM158	0.136295			LYPLA1	0.113558			PCDHB16	0.0625962			CFL2	0.111317			ROPN1L	0.143631			TRAM2	0.135925			FAM113B
	KRT15	0.103603			CYP27A1	0.0956689			VANGL1	0.0779215			KNCN	0.120069			ZNFX1	0.10104			PECR	0.0888488			HOXA-AS2	0.136293			CMTM4	0.113515			KIAA0100	0.0625511			PPAP2A	0.111282			SNTB1	0.14362			PSAP	0.135852			FUK
	ANXA2P1	0.103555			COX14	0.0956658			P2RY6	0.0779088			PNLIPRP1	0.120011			SLC9A9	0.101037			TRPC3	0.0888249			FLJ23867	0.136292			C14orf49	0.113512			KCNH6	0.0625434			TCEAL3	0.111259			TTC7A	0.143539			ZNF217	0.135756			MARVELD3
	ITIH2	0.103542			ZNF503	0.095661			NRBP1	0.0778184			RXRA	0.119977			PKP3	0.101017			KIR2DS4	0.0887509			SH3TC2	0.136233			P2RX7	0.113472			LEPROT	0.0625287			PLXND1	0.111232			OR10A3	0.143497			CTGF	0.135724			IFI35
	OSGIN1	0.103399			TAF9B	0.0956558			ASMTL-AS1	0.0777731			LOC100506748	0.119968			LOC100134713	0.100966			NGB	0.0887282			VEGFA	0.136192			MIA2	0.113471			MTTP	0.0625071			C10orf26	0.111225			MAS1	0.143481			CCDC93	0.135696			CDC42EP2
	MYADM	0.103319			KCTD16	0.0956507			LOC646329	0.0777583			LHPP	0.11994			GPR62	0.100942			FADS1	0.088726			TPM4	0.136192			NDUFA7	0.113456			LARGE	0.0625019			CCDC147	0.111204			UBE2Z	0.14346			GOLT1B	0.135645			CTTN
	ASB7	0.103294			GPR56	0.0956153			PRICKLE3	0.0777534			SPATS2L	0.119903			BOC	0.100941			RTF1	0.0887167			HK1	0.136101			TMBIM6	0.113442			KIAA1279	0.0624773			ARHGAP18	0.111044			CCDC160	0.143452			CXCL2	0.135506			IRAK1
	APOL1	0.103246			TSC2	0.0956069			CASQ2	0.0777512			TRIM47	0.119893			TJP1	0.100924			RECQL5	0.0886672			CDK7	0.136002			PDZD7	0.113365			KIAA0930	0.06247			TNFRSF11B	0.110908			VASN	0.143422			PIGB	0.135297			GLIS3
	RNASEL	0.103242			GNL3L	0.0955588			PGK2	0.077741			STX7	0.119856			ASPDH	0.100885			GAP43	0.0886472			RNF213	0.135883			LOC339524	0.11333			C22orf25	0.0624061			SH2D4A	0.110898			NDRG1	0.143399			GCKR	0.135265			DHRS9
	USP54	0.103228			GAS2L3	0.095547			BSDC1	0.0777293			FAM73B	0.119838			FP588	0.100854			GRIK4	0.0885665			ATP6AP1	0.13586			GHITM	0.1133			KRT7	0.0623498			CHIC1	0.11073			ARAP1	0.143339			PITPNM3	0.135246			TJP2
	OSMR	0.103202			COL9A2	0.095487			MTMR11	0.0776771			IL1RAP	0.119838			LOC100505964	0.100853			NEUROD4	0.0885574			C3orf55	0.135852			C3orf33	0.113285			RHOC	0.0623496			CDK15	0.110649			IL16	0.143339			IFIT3	0.135236			USP43
	LOC100288911	0.1032			SPCS1	0.0954374			UTRN	0.0776364			DEPTOR	0.119788			MAP7	0.100842			MDS2	0.0885466			RRAGC	0.135786			ABCA5	0.113262			ZNF846	0.0623424			MGC16121	0.110607			LOC100130111	0.14327			PPP1R3C	0.135209			ESAM
	SERPINA10	0.103194			GOLGA3	0.0954234			VSTM4	0.0776189			MYO1D	0.119781			S1PR3	0.100812			SLC22A7	0.0885341			PDGFA	0.135747			FCHO1	0.113262			ATP6V0D1	0.0623327			UBA7	0.11059			FXYD1	0.143136			FADS3	0.135158			JPH2
	FOLR1	0.103108			C20orf4	0.0954201			TEP1	0.0776001			RNF181	0.119768			LINC00494	0.100797			SYT4	0.0885291			TAPBPL	0.135649			ATP2A3	0.113251			NPC1	0.0623295			UBE2Q2	0.110509			SND1	0.143128			GHITM	0.135015			TEAD3
	ANLN	0.103091			THAP8	0.0953928			WNT8A	0.077585			LOC400643	0.119763			MYL6	0.100733			SH2D1A	0.0885288			PLAT	0.135545			PRDM15	0.113245			CCDC50	0.0623237			PIEZO1	0.110453			GJB4	0.143069			RABGEF1	0.134982			SERPINE1
	ABLIM1	0.103077			ABHD14B	0.0953615			LOC729420	0.0775646			LOC100505851	0.119667			UNC13D	0.10071			ERP29	0.0885274			ARRDC3	0.135519			MPL	0.113242			ABCC1	0.0623207			TXNDC15	0.110444			BLZF1	0.142994			NDFIP2	0.134952			C22orf13
	DTWD2	0.10306			POLDIP2	0.095349			ABCC3	0.0775403			IRF3	0.119649			MAMDC2	0.100686			PSTPIP1	0.0885225			QPCTL	0.135435			CCL16	0.113205			COL4A4	0.0623076			FRMD6-AS1	0.110389			ACSM3	0.142922			CCL28	0.134921			C15orf37
	BCAR3	0.102999			SLC17A5	0.0953255			DNAJB14	0.077435			STK17B	0.119626			NAPA	0.100648			ADARB2-AS1	0.0885171			ACO1	0.135365			PPP1R35	0.113171			CAPN12	0.0622832			RCN3	0.110386			TBC1D22A	0.142897			TAPBPL	0.134907			SNCG
	ITSN2	0.102994			LOC255512	0.0953065			HAO2	0.0773842			ODF3	0.119583			SIPA1L2	0.100641			COMTD1	0.0884929			HMGXB3	0.135357			TMEM134	0.113155			RB1CC1	0.0622825			F3	0.11025			SSR4	0.142881			NAGPA	0.134904			CLN3
	GRAMD1C	0.102972			MCF2L-AS1	0.095291			PCDHGB7	0.0773776			KRT15	0.11955			G6PD	0.100633			KLHDC10	0.088395			FAM160A1	0.135326			NUP210P1	0.113147			ZKSCAN5	0.0622719			SVIL	0.11022			TMEM105	0.142873			CLDN23	0.134877			C20orf20
	PLA2G15	0.10296			FAM127A	0.0952502			LOC100505490	0.077363			PLD1	0.119549			C11orf87	0.100602			GNPAT	0.0883811			FAM70B	0.13529			IQUB	0.113113			FAM3A	0.0622418			GSTK1	0.110213			GMPPA	0.14277			HNF4A	0.134791			ZG16B
	C20orf141	0.102914			ST3GAL1	0.0952476			CABP1	0.0773286			KRTAP4-5	0.119513			NEK11	0.100595			CMA1	0.0883756			LOC100505490	0.135135			KRT36	0.113078			KCNMB1	0.0622279			ROPN1L	0.110178			ALCAM	0.142718			LOC149134	0.134773			SCAMP2
	LAMP1	0.102871			ZNF75A	0.0952076			PPP1R3C	0.0772905			PSORS1C1	0.119462			OTUD1	0.100579			LOR	0.0883598			TFE3	0.135128			C10orf62	0.113056			DZIP3	0.0622218			RAB2A	0.110128			EPB42	0.142689			MYO5C	0.134723			AKR1C1
	GNPDA1	0.102852			ARL1	0.0951982			C9orf53	0.077287			CSTL1	0.119364			LRRN1	0.100574			IPO4	0.0883563			LOC100506431	0.13512			ANKRD22	0.113008			KDM5B-AS1	0.0622043			SCRG1	0.109976			SPARC	0.142645			RBCK1	0.134669			DDX41
	DAG1	0.102832			CAPNS1	0.0951781			SRGAP1	0.0772665			CHPF2	0.1193			BATF	0.100556			MRPS16	0.0883118			PLEKHB2	0.13512			DALRD3	0.112978			SLC7A14	0.0621576			CSGALNACT1	0.109914			NR3C2	0.142594			WIPI1	0.134669			SLCO2A1
	RREB1	0.102832			HM13	0.0951367			FAM210B	0.0772617			MMP28	0.11929			CPD	0.100547			FAM178A	0.0883107			TCEAL3	0.135023			HR	0.112911			ZRANB1	0.0620703			PPP1R3D	0.109914			VEPH1	0.142529			ARAP2	0.134631			HECTD3
	FBXO2	0.10283			RRAGB	0.0951174			PARVA	0.0772568			LOC100132987	0.119289			LOC401093	0.100385			SLAIN1	0.0882914			C8orf46	0.135			C12orf37	0.112903			LOC100132815	0.0620567			C6orf62	0.109883			HAGH	0.142485			TM4SF4	0.134533			HIVEP1
	EGOT	0.10281			RENBP	0.0950608			PIK3CB	0.0772507			CWH43	0.11924			SEPP1	0.100381			WHSC2	0.0882837			ZFAND3	0.134972			CALHM3	0.112893			HTR1F	0.0620258			DDO	0.109876			DUSP23	0.142465			STYK1	0.134434			ZBTB7B
	CHMP2B	0.102792			ADCY9	0.095054			LOC145663	0.0772421			PPP1R16A	0.119184			SOD3	0.100372			MAGI1-IT1	0.0882163			CCDC71L	0.134924			LOC100287628	0.112892			FYTTD1	0.0620117			ADAMTS6	0.109858			ANKRD30A	0.142363			ABCG2	0.134424			CLCN7
	C22orf13	0.102788			PRAF2	0.0950098			NMRAL1	0.0772209			EPB41L4B	0.119114			AQP6	0.100345			LINC00094	0.0882002			RASEF	0.134886			MMP15	0.112881			ZFP28	0.0619973			C3orf64	0.109808			LOC283050	0.142271			RABEP2	0.134398			FSTL3
	SFTA2	0.10264			LSS	0.0950031			TMEM63A	0.0772191			SDF4	0.119067			PLIN3	0.100322			PI4KB	0.0881731			LOC339803	0.134824			PDRG1	0.112869			SPI1	0.0619618			HEATR5A	0.109799			EFR3A	0.142173			LOC100129935	0.134354			CD68
	GBP3	0.102617			CRYM	0.0950019			CDC14C	0.0771838			CYP4Z2P	0.119003			CST6	0.100255			LOC388780	0.0881658			MBL1P	0.134806			ABCF3	0.112853			WDFY3	0.0619171			FGFR1	0.109774			ERAP1	0.142152			DERL1	0.134282			RHBDF2
	CTNNA1	0.102523			VAC14	0.0949396			CORO1B	0.0771734			ITPKC	0.118963			TBC1D8B	0.100253			CASC3	0.0881569			CCM2	0.134795			RHOV	0.112809			ALDH3A2	0.061915			REST	0.109756			TNFSF4	0.142106			AIG1	0.134221			MITF
	ZNF217	0.102476			HIRIP3	0.0949025			LEMD2	0.0771593			SNTN	0.118957			KLC3	0.100239			HMGB2	0.0881564			CSTB	0.134786			STK24	0.112806			RDH10	0.0618782			ANLN	0.109752			MGC16025	0.142064			NMT2	0.134155			C15orf24
	BAAT	0.10243			GTF3A	0.0949			ADAM33	0.0770903			FBXL19-AS1	0.118905			SEMA7A	0.100228			TMEM120A	0.0880868			HIVEP1	0.13478			FAM55D	0.112805			TMEM158	0.0618751			ADAMTS2	0.109741			HOXB3	0.142062			MYO6	0.134116			SPP1
	LOC646214	0.10242			NLRP8	0.0948613			FANK1	0.0770855			PXN	0.1189			CPEB2	0.100222			NEFM	0.0880787			NXF5	0.134692			INSL3	0.112763			TLR1	0.0618302			LCAT	0.109707			BMP4	0.142058			PCTP	0.134098			SLC6A6
	ATXN1L	0.102288			RAD1	0.0948364			LINC00029	0.0770772			C1orf172	0.118877			BET1L	0.10022			PRRX1	0.0880748			PLSCR4	0.13469			SPRN	0.112743			PI4K2B	0.0618262			LOC100505562	0.109593			UHMK1	0.141938			TMEM217	0.134053			TRPT1
	SDHD	0.102238			EPHB1	0.0948348			CTDSP1	0.0770279			SHISA5	0.118808			STGC3	0.100213			MAP1S	0.0880616			C9orf21	0.134649			VAV3	0.112715			HOXD12	0.0618094			B3GNT9	0.109562			CNPPD1	0.141665			ITGAV	0.134034			IGFBP3
	SLC20A2	0.102154			NANP	0.0948335			LOC415056	0.0769922			SLC37A1	0.118746			CCDC80	0.100198			NUP214	0.0880549			LOC100505806	0.134424			TSTA3	0.112692			SNX31	0.0617977			LINC00310	0.109384			CHST11	0.141627			PCDHGA9	0.134016			CBR3-AS1
	LOC100507360	0.102149			GNG4	0.0948221			SSPO	0.0769496			BTNL8	0.118656			ZNF257	0.10012			LOC100507564	0.0880187			DTX2	0.134289			SUDS3	0.112688			PFN2	0.0617748			LOC645638	0.109383			COPG1	0.141556			PPAP2C	0.13387			EXT1
	GDPD2	0.102148			MLH1	0.0947943			C5orf56	0.0769288			MICA	0.118637			LOC100506113	0.100113			CRLF3	0.0879922			TXNDC9	0.134266			MOCOS	0.112667			LOC441461	0.0617719			SLC4A7	0.109381			PAX8	0.141451			LAMP1	0.133869			TSPAN17
	NMUR2	0.102133			LOC100507218	0.094785			LOC100128653	0.0768909			MIR205HG	0.118564			GSTA1	0.100112			NT5C	0.0879872			LIF	0.134222			PLCH1	0.112598			IFT27	0.0617577			ASL	0.109377			ESPNL	0.141423			ARL4C	0.133853			ZCCHC6
	DYSF	0.10209			tAKR	0.0947512			PTBP3	0.0768351			INSL6	0.118543			PLEKHN1	0.100106			LOC100129427	0.0879812			SERPINA5	0.134213			EMP2	0.112591			C20orf111	0.0616521			GLT8D1	0.109233			EEA1	0.141352			PITPNM1	0.133733			CD46
	VGLL1	0.102083			C1orf212	0.0947494			WBSCR27	0.076815			YPEL3	0.118436			IL36A	0.100073			FBXO43	0.0879204			LAMP1	0.134181			ODF4	0.112583			ADAP2	0.0616227			FBLN5	0.109231			JOSD2	0.141343			BFAR	0.133667			LOC100505964
	PITPNM1	0.101993			DCUN1D3	0.0947014			VDR	0.0767512			PNPLA8	0.118371			UEVLD	0.100028			NPR1	0.08787			NQO1	0.134156			MRPL46	0.112579			SHROOM1	0.0615909			SH3BP5	0.109104			SHISA9	0.14134			HMOX1	0.133633			GADD45B
	RPA3	0.101983			SHISA8	0.0946755			DOCK1	0.0767175			OVOL2	0.118348			VMP1	0.0999655			SLC28A1	0.0877683			CHMP2B	0.134121			MGC13053	0.112526			RAB3D	0.0615783			RAP2B	0.109081			YWHAB	0.141339			EHBP1L1	0.133548			C22orf23
	LCN2	0.101971			NARF	0.0946698			CKLF	0.0767033			LOC643037	0.118335			UGT1A6	0.0999636			CHRM4	0.087767			PPP1R3B	0.134096			CST8	0.112448			B9D1	0.0615717			SCUBE3	0.109045			FLJ33630	0.141339			MED15	0.133527			NECAP2
	ARL6IP1	0.101962			KIAA1244	0.0946442			LASP1	0.0766993			PLSCR2	0.118236			IGF1R	0.099958			WDR17	0.0877631			CDC14B	0.134056			DRAM2	0.112398			ARPC1A	0.061557			PYGB	0.108929			LOC338651	0.141336			RNF149	0.133487			FGFBP1
	HPS3	0.101886			ZCCHC24	0.0946285			C16orf13	0.0766508			FAM71F2	0.118231			SYS1	0.0999449			MTMR1	0.0877507			SLC3A2	0.133965			C9orf100	0.112395			TRBV7-3	0.0615336			TNFSF4	0.108909			ANKRA2	0.141334			CSF1	0.133201			S100A4
	UNC50	0.101808			MSRB1	0.0945987			SLK	0.0766453			KCNK17	0.118199			OR4D1	0.0999256			SREBF1	0.0877315			LOC100507516	0.133915			CYP2C18	0.112353			IFNA5	0.0615091			ANGPT1	0.108861			ANXA3	0.141231			CXCL5	0.1332			MATL2963
	CHST3	0.101803			KCNAB2	0.0945933			LOC100133190	0.0765923			MS4A7	0.11813			BDNF	0.0999168			CNOT4	0.0876821			FICD	0.133815			ADCY10	0.112332			LAMP1	0.061504			HOXA3	0.108861			C11orf68	0.141211			STXBP2	0.133122			MIR31HG
	APOB	0.101795			SELK	0.0945929			LOC728606	0.076584			S100A4	0.118061			ATP6V0D1	0.0998762			PROSC	0.0876769			CD22	0.133695			HEMGN	0.112304			RELL1	0.0614607			MAP2K4	0.108678			FAIM3	0.1412			TRIP10	0.133111			S100P
	RAB7A	0.101761			CENPN	0.0945886			HTR7P1	0.0765581			MS4A14	0.118028			C1orf186	0.0998731			LOC100128993	0.0876607			DDX58	0.133677			SLC24A1	0.112303			GIF	0.0614384			C20orf194	0.108672			MS4A7	0.141199			AGR2	0.133077			TRIB1
	POR	0.101741			SYN3	0.0945875			LOC100507584	0.0765014			LOC440335	0.118001			NAALADL2	0.0998524			RFX5	0.087635			KIAA1598	0.133658			LENG9	0.112298			EMILIN2	0.0614337			NPTN	0.108667			FRMD4B	0.141147			MSLN	0.133024			LOC100506848
	PLEC	0.101732			MORF4L2	0.0945816			LARP6	0.0764952			SGK2	0.117947			KNCN	0.0998381			LOC100128098	0.0876074			WFDC10B	0.133624			CEACAM3	0.112207			ASAP1-IT1	0.0614159			KANK2	0.108667			SSTR3	0.141079			LOC100507288	0.133022			ITGB3
	TTYH1	0.101726			LOC643201	0.0945769			ZNF593	0.0764856			HM13	0.117871			ZNF610	0.0997805			ZBTB45	0.0875658			KIRREL	0.133594			ZNF252	0.112206			SEPP1	0.0614075			NF2	0.108666			GZMM	0.141067			SDF4	0.132949			FLJ32255
	TMEM170A	0.101699			C6orf52	0.0944807			CALCOCO2	0.0764695			BTBD16	0.117855			LOC100286922	0.0997761			KIAA0101	0.0875374			F11R	0.133587			HEATR5A	0.112201			COL8A2	0.061396			IL11	0.108625			TBC1D9B	0.141062			PTP4A2	0.132775			CYBA
	SIRPB1	0.101696			CISD1	0.0944674			NAV3	0.0764551			KCTD1	0.117846			LLGL2	0.0997538			PFN1	0.0875195			LATS2	0.133563			IER3	0.112191			HYLS1	0.0613903			KCNN4	0.108571			SLC25A43	0.141012			STEAP3	0.132748			SFN
	NMRAL1	0.101687			FAM170B	0.0944545			ADORA2B	0.0764232			ZCCHC9	0.117809			NMNAT1	0.0997462			CABP2	0.0874949			ACAA1	0.133558			LOC100128496	0.112174			ACOT13	0.0613808			RBMS2	0.108549			RHOQ	0.140962			C4BPB	0.132727			DSTNP2
	MPPE1	0.101577			RHOBTB3	0.0942901			MYH3	0.07642			MPEG1	0.1178			MID2	0.0996977			RFPL1-AS1	0.0874798			IGFBP5	0.133521			MAS1	0.112152			AIF1L	0.061341			WNT5B	0.108525			LRRN4CL	0.140944			AOX1	0.132651			LHPP
	F3	0.101573			ANKH	0.0942866			GPR31	0.0763908			C1GALT1C1	0.117782			KIRREL3	0.0996786			ARFGAP2	0.0874227			LNPEP	0.133511			TNS4	0.112128			TNIP2	0.0613315			FOXJ2	0.108508			PCGF5	0.140796			KCTD5	0.132641			ERLEC1
	WNT7A	0.101556			TMEM97	0.0942794			CCPG1	0.0763731			COMTD1	0.117762			KDM2A	0.0996777			CYP2W1	0.0874151			APOL6	0.13351			ZNF552	0.112126			HLA-F	0.0613276			SIL1	0.108443			KCTD21	0.14079			B4GALT1	0.132616			NDFIP2
	NTN1	0.101542			USF2	0.0942743			MSRB3	0.0763685			C19orf21	0.117695			MDGA1	0.0996761			UCK2	0.087404			OSBPL9	0.133369			HENMT1	0.112105			ZNF365	0.0613119			PRMT2	0.10841			TMEM8A	0.140757			CYBASC3	0.132529			C20orf166
	ZNF503-AS2	0.101517			MGC23284	0.0942696			PSMB9	0.0763516			TM9SF1	0.117688			GHRL	0.0996758			LOC100507479	0.0874011			SOCS3	0.133368			C20orf203	0.112067			REEP5	0.0612781			SYAP1	0.108395			PRKAG1	0.140734			LRRK1	0.132527			PTPRH
	TM4SF18	0.101446			CADPS	0.0941676			TLCD2	0.0763058			TMEM87A	0.11766			RNASE4	0.0995912			CFL1	0.0873753			SLC44A2	0.133353			BNIPL	0.11202			FAM13B	0.0612547			RHBDF1	0.108331			CCDC53	0.140718			SLC16A4	0.132524			M6PR
	XK	0.101431			YKT6	0.0941163			USH1G	0.0762817			ERCC6	0.117644			HSPA2	0.099565			IMPG1	0.0873309			CD274	0.133327			LOC157273	0.112017			DHRS7B	0.0612518			TBC1D8B	0.108241			BEST1	0.140638			FAM110C	0.132495			DNAH3
	BHLHE41	0.101425			C19orf53	0.0940276			PPP1R15A	0.076191			HPS3	0.117592			DNAI1	0.0995553			LOC100128554	0.0872883			LRP1	0.133304			B3GNT7	0.111985			LHX2	0.061247			PPM1K	0.108203			ANXA2P3	0.140612			GBE1	0.132472			LFNG
	A1CF	0.101376			AKR1D1	0.0940177			MFSD6L	0.0761833			TM9SF3	0.117562			KLHL10	0.0995289			GINS3	0.0872069			ERCC6	0.133243			MLIP	0.111944			LDOC1	0.0612262			TOR1B	0.108198			CRIM1	0.1406			PPP1R11	0.132461			SRA1
	RNF207	0.101331			STUB1	0.0939814			KCNMA1	0.0761729			LOC100287437	0.117508			TMBIM4	0.0995094			CCNI	0.0871786			TMEM189	0.133146			IL12RB2	0.111913			FAM133A	0.061222			NAGPA	0.108187			NME5	0.140516			PLCE1	0.132458			KLK6
	MSLN	0.101311			ITFG3	0.0939786			AKAP13	0.0761507			HIBADH	0.117491			CDKL3	0.0995021			DGCR9	0.0871414			FTL	0.133096			KRT74	0.11184			LUZP4	0.0612202			NFKBIE	0.108157			RNF13	0.140322			RELA	0.132448			ACTR3C
	FONG	0.101258			TMEM55A	0.0939299			CPXM2	0.0761363			GADD45B	0.11746			POU5F1P4	0.0994462			RGS17	0.0871216			DDOST	0.132984			FAM69C	0.111821			ACBD4	0.0612065			VPS53	0.108127			C8orf83	0.140289			CCDC96	0.132445			TOLLIP
	FTH1	0.101169			NELL1	0.0939236			LOC283104	0.0761249			ATP1B1	0.11739			NUDT16	0.099445			TUBA4A	0.0870459			IGHE	0.132921			LOC100507239	0.11178			PHAX	0.0612054			LUM	0.108122			SCGB1D1	0.140266			SLC17A3	0.132444			FGFRL1
	STXBP6	0.10116			RAB3A	0.0939193			MGST2	0.0761231			PLIN3	0.117361			FLJ20021	0.0994269			DOCK4	0.0870377			TPRA1	0.132865			LOC100505639	0.111747			AMOTL2	0.0611667			VASP	0.108097			FHDC1	0.140199			ERGIC3	0.132434			LOC100126784
	PYROXD2	0.101158			SLC1A4	0.093915			HTRA3	0.0761164			VSIG10	0.11726			CLDN7	0.0994207			FANCG	0.0870036			TRIM22	0.13274			IGLV3-19	0.11173			CLK4	0.0611567			SOD3	0.108089			CD109	0.140183			EXPH5	0.132393			KLF4
	LOC285627	0.101113			SNRPB2	0.0938888			OR1A1	0.0760998			MILR1	0.117166			TREML1	0.0993554			FAM71A	0.0869697			PIP4K2C	0.132709			CCDC47	0.1117			UGGT2	0.061137			MRAS	0.108088			RNF144B	0.140125			TMEM184A	0.132378			SULT1A2
	LOC400655	0.101064			TMEM158	0.0938683			PARN	0.0760832			ACSM3	0.117081			MAGED2	0.0993508			ZNF26	0.0869576			TMEM173	0.132696			IRF6	0.111691			DNM2	0.0610979			COL13A1	0.108084			CLN5	0.140075			AQP5	0.132365			LOC100652768
	TMEM219	0.101053			PSMA2	0.0938513			C9orf95	0.0760741			RRAS	0.117081			PPP1R11	0.0993382			DANCR	0.0869409			PAMR1	0.13268			MRPL13	0.111681				0.0610393			LAIR1	0.108045			SH2D4A	0.140059			PFDN1	0.132352			CPEB2
	ELFN2	0.100987			GZF1	0.0938239			EFHD1	0.0760602			MESP2	0.117053			FOSL2	0.0993099			CHRNB3	0.0869356			MMP19	0.132675			C1QA	0.111674			DIP2B	0.0609909			TMEM87B	0.108021			CAB39L	0.140058			MYL12B	0.132314			LOC100506668
	SPRYD3	0.100982			NDUFA6	0.093791			IRX4	0.0760196			FADD	0.117046			TMEM214	0.0992568			CELA3A	0.0869288			PIEZO1	0.13267			GORASP1	0.11165			VEZT	0.0609655			CAPSL	0.107935				0.139981			IRF9	0.132301			STXBP2
	EDN1	0.100972			LOC338651	0.0937724			SLCO2B1	0.0759747			MGAT1	0.116985			EPCAM	0.0991847			TH1L	0.0869282			MBP	0.132632			DUSP6	0.111589			LOC100507487	0.0609601			SDC3	0.107929			CXCL9	0.139968			HS3ST1	0.132279			PEX11A
	FURIN	0.100947			MGAM	0.0937647			RUNX1-IT1	0.0759339			FAM174A	0.116886			CAMK2N1	0.0991803			FANCA	0.0869192			C5orf15	0.132614			ART1	0.111549			SH2B1	0.0608806			PARP3	0.107857			ACAA1	0.139932			RNF39	0.13226			TIFAB
	UEVLD	0.100767			RNPEPL1	0.0937516			RBCK1	0.0759247			PLA2R1	0.116868			GLP1R	0.0991714			ESCO2	0.0868876			BCAM	0.132588			CMTM6	0.111501			LOC100288152	0.0608744			LOC340037	0.107756			ITIH6	0.139866			HDAC7	0.132257			GNPTG
	SERINC2	0.100742			LOC100506497	0.0937484			ANXA2P3	0.0759043			ARHGAP27	0.116857			CREG2	0.0991712			KRT222	0.0868836			ZNHIT1	0.132583			COPG1	0.111494			LRCH3	0.0608576			IL10RB	0.107714			ABCA1	0.139791			TST	0.132222			C16orf7
	BAIAP2L2	0.100707			LINC00488	0.0937382			UACA	0.0759024			LRP2	0.116792			SEMA5A	0.0991597			ZNF202	0.0868227			LOC100128750	0.132557			NUDT15	0.111487			CASD1	0.0608397			JUN	0.107663			CANX	0.139694			GRN	0.132202			ZGPAT
	HOOK2	0.10069			CPQ	0.0936611			WNT7B	0.0758884			ANXA2P1	0.116781			CTSO	0.0990596			NFIA	0.086816			SYVN1	0.132493			MYH14	0.111465			MLYCD	0.0608031			TJP1	0.107646			KIAA1109	0.13968			LOC100133461	0.132201			DUSP1
	RABGAP1L	0.100551			PRKCSH	0.0936477			PNPLA2	0.075877			ERMP1	0.116777			MOSPD1	0.0990283			C3orf75	0.0868142			NMI	0.132459			FOXO1	0.111462			C1QB	0.0607992			PTPRK	0.107638			KLHL6	0.139664			SPTLC1	0.132189			CA12
	ALS2CL	0.100461			CA5A	0.0936455			CARD14	0.0758398			LOC647589	0.116753			IGLV3-1	0.0989921			FAM98B	0.0867785			ZER1	0.132432			LDLRAP1	0.111434			SEMA4B	0.0607968			ZC3H12C	0.107625			RARRES3	0.139642			CDC42EP2	0.132142			PAFAH2
	ZDHHC9	0.100431			C2orf74	0.0936133			PION	0.0758322			CDK7	0.116712			EFNB2	0.0989913			GLYAT	0.086755			ZFPL1	0.132423			GPRC5B	0.11142			TIMP2	0.0607787			TFAP2C	0.107603			FAM170A	0.139594			ROPN1L	0.132114			ZC3H12A
	ACTR3C	0.100408			LINC00461	0.0935905			UAP1	0.0758299			ITCH	0.116711			BFAR	0.098885			EBP	0.0866785			XYLT2	0.132401			PLIN5	0.111406			CCL7	0.0607759			AVPI1	0.107497			CCDC93	0.139581			PIH1D2	0.132113			TGM5
	DUS4L	0.100385			HKR1	0.0935712			PTGIR	0.0758229			LSR	0.116708			LOC100507164	0.0988457			LRTM1	0.0866282			PFKFB4	0.132349			TMTC2	0.111384			MIR210HG	0.0607698			CTSB	0.107466			HSPB8	0.139529			DOCK9	0.132113			C10orf26
	C20orf43	0.100356			PIGP	0.0935669			LEPREL1	0.0758218			LOC284578	0.116697			PTCRA	0.0988355			C21orf128	0.0865695			CDH13	0.132348			TRAJ41	0.111375			WDR45	0.0607449			WFDC3	0.10745			FBLN5	0.139385			OCIAD2	0.132076			C16orf74
	ADH6	0.100296			ST3GAL4	0.0935627			TMEM39A	0.0758184			SULT2B1	0.116649			C6orf97	0.0987941			CHRNB2	0.0865385			BMPER	0.132345			KRT15	0.111322			SURF4	0.0607306			FMN2	0.107419			UACA	0.139379			KLHL4	0.132024			C1orf201
	CD58	0.100247			PREX1	0.0935022			TMEM134	0.0758176			LOC100507419	0.116608			ZBED2	0.0987452			CCDC27	0.0865339			ZDHHC24	0.132177			TYW5	0.111262			FGFR1OP2	0.0607268			COL4A2	0.10725			GPR101	0.139233			SH2D3A	0.132018			JUP
	GAK	0.100221			OCA2	0.0934644			C12orf28	0.0758165			GABRE	0.116597			ZNF512B	0.0987235			KATNB1	0.0865039			SSPN	0.13217			G6PC2	0.111233			IQSEC1	0.0607237			PTGFR	0.107166			ATP6V0D1	0.139199			LRRFIP1	0.131971			COPB2
	TTC1	0.100172			FAM122B	0.093435			B4GALT1	0.0757801			CALCOCO2	0.116431			TMEM60	0.0986549			LOC286359	0.086502			C19orf66	0.132151			SERPINA5	0.111138			ITPKC	0.0607116			MEF2BNB	0.107119			ZC3H7A	0.139173			NDRG1	0.131934			ZDHHC3
	RTN4	0.100171			LOC100506295	0.0934224			CDR2	0.0757793			FLJ40288	0.116413			LOC100506748	0.0986509			TIRAP	0.086502			MIR205HG	0.132144			VAPB	0.111119			HKR1	0.060671			TPI1	0.10696			C2orf18	0.139139			YIF1B	0.131902			MCCC2
	CTSB	0.100119			PEX12	0.0934204			PSMA7	0.0757776			HSBP1L1	0.116411			INADL	0.0986306			TMEM199	0.0864937			SOAT1	0.132007			TEX264	0.111111			G6PD	0.0606297			SYNJ2	0.106956			CTBS	0.139086			PDP1	0.131841			AA06
	NBR2	0.100118			AKR1C4	0.0933906			GCNT1	0.0757691			FBP1	0.116397			LOC283104	0.0986238			TRAV8-1	0.0864479			GNPTG	0.132006			B4GALT4	0.111108			IKBIP	0.0605924			ARHGEF6	0.106934			KCNK13	0.139071			PDZK1IP1	0.13177			TSPO
	MST4	0.100111			LOC401321	0.0933651			C10orf96	0.0757189			ACTN4	0.116389			ABI3BP	0.0986185			NCAPD3	0.086408			KIAA1217	0.132003			LOC255025	0.111104			PFDN1	0.0605184			ARL2BP	0.106891			KRT27	0.13904			STAP2	0.131766			ADORA2B
	TRAPPC9	0.100108			LINC00282	0.0933085			LOC100289251	0.0757177			PTPRJ	0.11636			ZG16B	0.0986182			LINC00284	0.0863958			LIPH	0.131988			C20orf20	0.111074			ARL2BP	0.0605172			MGC24103	0.106852			GHDC	0.138991			TPK1	0.131679			SLC35C2
	TMEM141	0.100103			PPIEL	0.0932862			LOC154092	0.0756652			RFPL2	0.116349			CSNK1A1P1	0.0985796			SSX2IP	0.0863779			ST6GALNAC2	0.13193			ARMC7	0.11107			CAHM	0.060467			GLT25D1	0.106795			C13orf33	0.138991			CTNNA1	0.131616			ATP6V1H
	HMHA1	0.100102			C10orf82	0.0932597			PARVB	0.0756318			P4HB	0.116344			P2RX2	0.0985763			PRUNE	0.0863472			MFAP5	0.13192			CLINT1	0.111055			C1QTNF4	0.0604626			TSC22D2	0.106772			DGKQ	0.138964			SULT1A2	0.131589			POU5F1P3
	SMPD2	0.100085			ANKRD39	0.0932514			PRODH	0.0756031			PYGB	0.116254			MST1	0.0985639			ASF1A	0.0862756			TFAP2A	0.131857			SLC7A1	0.111038			ADAM9	0.060454			C22orf13	0.10675			BRE	0.138953			SH3TC2	0.13156			PTRH1
	KIAA1462	0.100035			ITIH3	0.093235			LOC286149	0.0755931			CTBS	0.116174			EXPH5	0.098542			C15orf40	0.0862607			STX7	0.131853				0.110946			STX4	0.0604534			M6PR	0.106737			SMARCAL1	0.138937			PIP4K2A	0.131554			TM4SF18
	NME6	0.100026			PZP	0.0931848			EPS8L2	0.075548			HERPUD1	0.116163			GRK1	0.0985404			IGLV3-1	0.0862019			LTBP2	0.131679			IFNA1	0.110847			RNASE4	0.0603487			SPRED1	0.106735			TEX264	0.138897			HBB	0.131548			ZNF185
	C20orf111	0.100004			CCNH	0.0931653			RAP2B	0.0755277			NFIL3	0.116163			ITGB6	0.0985326			MYADML2	0.0861914			CASP1	0.131666			C5orf64	0.110837			ACOXL	0.0603485			ARCN1	0.106687			LHFPL1	0.138886			C5orf62	0.131484			C16orf93
	CD160	0.0999666			ICAM3	0.0930888			METTL15	0.0755164			CYP2S1	0.116122			PILRA	0.0985322			SETD5	0.0861912			C12orf44	0.131564			PLSCR1	0.110792			C1orf61	0.0603195			MPP4	0.106491			IGFBP3	0.138806			TMEM179B	0.131474			CA13
	CEBPA	0.0998995			ARSG	0.093085			SLC22A4	0.0754682			IGFBP3	0.116118			CYB5R3	0.0984751			RRNAD1	0.0861827			NPPB	0.131564			WBSCR22	0.110775			NCOA3	0.0603185			LINC00520	0.106487			FLII	0.138794			CD109	0.131472			DNAH5
	HIVEP2	0.0998821			RAP1GAP	0.0930792			GSN	0.0754181			FMO9P	0.116107			TMEM187	0.0984382			ABCB11	0.0861739			TMEM167B	0.131485			CCDC135	0.11077			ELF5	0.0603083			LRRC32	0.106443			NFE2L2	0.138783			OGFR	0.131451			SLC12A4
	GRB14	0.0997807			LOC401431	0.0930568			CDH13	0.0753928			PRLR	0.116073			CD276	0.0984035			SPI1	0.0861737			TRIP10	0.131472			ETV3	0.110719			CXorf23	0.0602908			WDR69	0.106418			SLC39A12	0.138762			UBC	0.131419			NEAT1
	ABCA1	0.0997506			BCL2L1	0.0930234			RIC8A	0.0753722			TMEM111	0.116041			RBM47	0.0983222			MATN1	0.086132			C2orf18	0.131463			F11	0.110707			UBR3	0.0602479			MOCS1	0.106407			CTGF	0.138757			ITGB8	0.131383			MAP7
	DYNC2LI1	0.0997349			ST8SIA1	0.0929905			43167	0.0753694			LOC402160	0.11601			CRYGN	0.0983135			SHISA2	0.0860938			CCND1	0.1314			GPR37L1	0.110685			TGOLN2	0.0602242			CASP8	0.106404			RFTN1	0.138732			DDX60	0.131372			OAS1
	MACROD2	0.0997201			CRCP	0.0929881			ATOX1	0.075365			PDGFB	0.115981			SYCP2	0.0982405			NLRP6	0.086014			TRANK1	0.131293			ESR1	0.110657			RASD1	0.0601737			TRNP1	0.106388			GJB1	0.138662			TJP3	0.131357			TNFRSF10A
	AKTIP	0.0996099			LOC152225	0.0929632			PLD2	0.0753571			RIN3	0.115913			LOC100287813	0.0981934			DNAJC17	0.085984			MAML2	0.131176			CXCR2	0.110652			TLR6	0.0601617			THSD4	0.106228			FAM65A	0.138632			TJP2	0.131346			BDNF
	EPB41L2	0.0995808			LOC150568	0.0929616			HOXB3	0.0753128			LAMTOR1	0.115841			PALLD	0.0981647			PLCXD2	0.085963			GFRA1	0.131124			PNPLA7	0.11065			TNFSF12	0.0601556			C4orf26	0.106222			MBTPS1	0.138611			ZFYVE28	0.131269			RRAD
	TMEM192	0.0995775			SLC9A3R2	0.0929404			C16orf91	0.0753076			IL6R	0.115758			MAGT1	0.0981623			DPEP3	0.0859486			DDO	0.131053			TRAV40	0.110632			XRCC2	0.0601125			FKBP10	0.106203			COG5	0.138534			C11orf21	0.131263			TMPRSS4
	FAM108C1	0.0995758			KCNIP3	0.0928965			HOXB6	0.0752804			LELP1	0.115737			NAT1	0.0981414			DUSP15	0.0859148			TAGLN	0.131015			KLHL10	0.110628			ROPN1L	0.0600931			BTN2A2	0.106201			CHIC1	0.138509			TNFRSF1B	0.131238			DNAJB6
	C2	0.0995527			ITK	0.0928393			CAPN11	0.0752416			C1orf222	0.115736			STAT1	0.0981285			PDXP	0.0859118			ATL3	0.130949			USP19	0.110604			FGD5-AS1	0.06003			C12orf4	0.106185			IFIT2	0.13845			OBFC1	0.131116			ITGAV
	GLIPR1L1	0.0995364			COX6B1	0.0928372			NCOA3	0.0752283			TGFA	0.115712			RASD1	0.098113			PCDHB8	0.0858636			KCNS1	0.130924			LINC00473	0.110599			MYL9	0.0600284			PIGG	0.10612			VSTM4	0.138448			TNFSF10	0.131105			TMEM187
	MAS1	0.0995303			SHROOM4	0.0928133			APOBEC3A	0.0752195			DUSP22	0.115688			WNT7B	0.0981125			ZNF280C	0.0858397			ZNF600	0.130859			PPP6R3	0.110589			KLF10	0.0600214			CTSO	0.106082			LOC100506459	0.138425			TK2	0.131099			ELF5
	DERA	0.0994753			GMPPA	0.0927469			CSNK1G2-AS1	0.0752015			OCEL1	0.115645			RAI14	0.0980939			FPR2	0.0858279			ZNF311	0.130825			TIRAP	0.110586			FADD	0.0600033			RASSF1	0.106074			LOC100505564	0.138355			POU5F1P3	0.131017			HPS3
	PIGL	0.0994721			RCAN3	0.09273			GRIN3B	0.0751693			LOC100507531	0.115634			TOLLIP	0.0980862			PVRL1	0.0856839			SERPINB7	0.13078			KLF15	0.110585			TRAPPC10	0.0600021			EPDR1	0.106044			LTC4S	0.138349			TMEM8A	0.13095			TAF10
	THOC7	0.0993426			MNX1	0.0927226			TPRA1	0.0751657			CXCL17	0.115622			CDR2L	0.098072			RNF208	0.0856726			ARHGAP31	0.130718			C17orf105	0.110555			CD109	0.0599862			S100A3	0.106016			RAB7A	0.138331			SLC35C1	0.130938			TUBA4B
	MCTP1	0.0993255			RORA	0.0926826			PHACTR2	0.0751502			CEACAM1	0.115621			ROR1	0.0980452			IL19	0.0856151			NFE2L3	0.13069			ERO1LB	0.110527			DRAM2	0.0599555			DDX60L	0.10593			LOC388906	0.138197			TTC12	0.130929			LOC100133461
	C9orf66	0.0992511			TKTL1	0.0925869			RNPEP	0.075135			RGL2	0.115621			LOC100507108	0.0980381			SRSF6	0.0856118			FAM199X	0.13059			PRSS16	0.1105			ZC2HC1A	0.0599013			TOLLIP	0.105875			SPAG4	0.138166			PDZD11	0.130922			TMEM51
	CXCL2	0.0990671			TIGD3	0.0925485			GPD2	0.0751312			TPPP2	0.115577			C9orf117	0.0980188			ORC1	0.0855416			C15orf24	0.130567			TMED10	0.110498			NR1H2	0.0598558			ICAM1	0.105851			RERG	0.138106			BDNF	0.130917			KIF12
	DEPTOR	0.0990458			TMEM111	0.0925445			ITPR3	0.0750836			ADI1	0.115561			CAPN13	0.0979749			CDC42SE2	0.0854653			ABI3BP	0.130542			CYP1A1	0.110448			HYMAI	0.0598373			YIF1B	0.105768			SLC38A10	0.138081			SLC48A1	0.130819			TMEM41A
	RAB9A	0.0990448			TMEM232	0.0925225			AFAP1L1	0.0750817			SPTLC1	0.115539			CYHR1	0.097966			HYOU1	0.0854471			GDF5	0.13048			POM121L2	0.110419			EGFLAM-AS2	0.0598132			MFSD5	0.105693			PIK3IP1	0.137936			ABLIM1	0.130798			LOC100506498
	CDK7	0.0990307			THPO	0.0925109			LOC284576	0.0750625			SLC4A11	0.115517			UBL3	0.0979547			RBM23	0.0854451			GFPT2	0.130461			LOC100652824	0.110391			RAB40A	0.0597894			KRTAP1-5	0.105668			SERPINA12	0.1379			ARL1	0.130783			OSMR
	SPTBN1	0.0989984			EID2	0.0924973			DSE	0.0750506			CLEC7A	0.115467			DCBLD1	0.0979434			MESP1	0.0853602			LRRC16A	0.13037			TRPM2	0.110355			ZYG11A	0.0597792			CHRNA6	0.105521			NMRAL1	0.137841			CTSC	0.130772			MYOM3
	MYO10	0.0989913			VPS41	0.092494			RRP36	0.0749878			OMA1	0.115451			SCYL1	0.097943			FMO3	0.0853202			GCLM	0.130261			LRP8	0.110349			SIRT2	0.0597757			PPP1R12A	0.105498			EHBP1	0.137766			CDHR2	0.130763			STK17B
	MVD	0.098985			CALR	0.0924637			C10orf55	0.0749876			GAST	0.115432			TCP11L2	0.0979327			PDK4	0.0853163			PTPRF	0.130089			SLC48A1	0.110343			SERPINA6	0.0597569			CEBPD	0.105484			HNMT	0.137752			DUSP23	0.130646			PTPN14
	SEPHS2	0.098973			DPH3	0.0924556			CUEDC1	0.0749876			LAMA5	0.115402			LOC100507619	0.097928			KCTD7	0.085275			SNX21	0.130059			AHCY	0.110297			TFRC	0.0597507			CSF2RB	0.105458			LOC100505947	0.137632			TSC22D2	0.130575			P2RY6
	CPA6	0.0989512			HEATR7B1	0.0924191			TNFSF18	0.0749418			MORC4	0.115314			ST14	0.0979178			TATDN3	0.0852619			MAFK	0.130031			CCL19	0.110249			ADIPOR1	0.0597231			TMEM110	0.105456			LOC286059	0.137576			INHBB	0.130541			TMEM173
	BAIAP2	0.098916			SELENBP1	0.0924172			LOC339593	0.0749143			CNKSR1	0.115314			GPR77	0.097775			FIGNL1	0.0852314			PLXNB3	0.129987			SYNDIG1L	0.110217			ACBD3	0.0597148			TMEM14C	0.105455			PAPD4	0.137566			SFT2D2	0.13054			SLC37A2
	PEX10	0.098878			TSNAXIP1	0.0923877			CTNNA1	0.0749079			KLK2	0.11531			LOC100128126	0.0977624			SPATA1	0.0852221			ITGA11	0.129891			SPATA13	0.110195			FAM70B	0.0596976			MYL12A	0.105439			SERPINE2	0.137493			C6orf99	0.130462			NCSTN
	RASAL1	0.0988016			KCNK3	0.0923759			GPR1	0.074872			PITPNM1	0.115293			ESRP1	0.097761			SMAD1	0.0851755			SLC14A1	0.129869			P2RY6	0.110127			KIAA0226	0.0596965			IFFO1	0.105424			DTX3L	0.137472			AKR1C4	0.130437			ABHD2
	ZNF468	0.0987492			ATP6V1C1	0.0923753			AP2B1	0.0748492			TMC5	0.115273			LOC100507239	0.097741			CDK5R2	0.0851621			SNAI2	0.129808			WNT8B	0.110111			SHFM1	0.0596892			PRKAG2	0.105395			STARD8	0.13745			TMC7	0.130434			LOC146880
	DAGLB	0.0987463			SMARCA2	0.0923696			NDN	0.0748333			CD160	0.115226			AGFG2	0.0977267			SMARCC1	0.0851403			PML	0.129801			PCYT2	0.110033			PROC	0.0596791			NRIP3	0.105391			MGST1	0.137387			ACOT9	0.130348			ANO9
	P4HB	0.0986862			BICC1	0.0923683			TNS3	0.0747889			FAM120A	0.115191			ZNF14	0.0977253			AZI1	0.0851267			CTSH	0.129663			FLJ34503	0.11003			SLC22A23	0.0596694			C7orf25	0.105305			TTL	0.13736			LOC100507319	0.130133			CREB3L2
	SLC24A1	0.0986455			EFHD1	0.0923605			LOC730102	0.0747869			LOC100287177	0.115171			GSTA3	0.0977207			LRTM2	0.0851127			UNC13D	0.129595			TEX2	0.110012			TRMT2B	0.0596587			MAGED1	0.105258			PTPN1	0.137353			PTK6	0.130116			GPR115
		0.0986112			HEMGN	0.0923226			CLEC14A	0.0747799			TRIM10	0.11507			ITGA2	0.0977062			RNGTT	0.0850903			PAM	0.129577			TIMMDC1	0.109964			TMED2	0.0596364			TLE1	0.105253			WDR13	0.137235			CEP55	0.130088			VEGFA
	TMCO4	0.0985785			YAE1D1	0.0922739			NS3BP	0.0747792			LOC100506120	0.115062			AK8	0.0976265			MAGEE1	0.0850887			IFI44	0.129563			RDH12	0.109927			BBS12	0.0596235			WDR63	0.105192			KHDRBS3	0.137162			MED7	0.130063			HERPUD1
	SLC39A2	0.0985414			LOC148189	0.0922519			PRNT	0.074775			NLRP13	0.11506			CD160	0.0975987			PSMB5	0.0850642			SLC38A6	0.129477			SUSD2	0.10991			CTGF	0.0596138			HCCS	0.105181			TMEM63A	0.137149			HCG4	0.129982			FBRS
	WBSCR27	0.0985275			ELOVL2	0.0922341			GNN	0.074771			RREB1	0.114982				0.0975837			BSN	0.0850537			VAC14	0.129302			VPS13D	0.1099			VPS13C	0.059603			LOC100506795	0.105181			IRS2	0.137131			NPEPPS	0.129946			CLDN9
	TMEM208	0.0985136			CSF1	0.0922188			TMBIM4	0.0747659			VWA3B	0.114978			ERBB2	0.0975406			IL17RB	0.0850487			GNA12	0.12926			PRSS22	0.109881			KIAA0319	0.0595808			KLHL36	0.105093			NDFIP2	0.137108			UBD	0.129914			LOC100129196
	ZMYM6NB	0.0984989			NPPC	0.0921538			MYO1B	0.0747618			MKRN1	0.114961			TIMP2	0.0975176			STT3A	0.085014			LOC100505964	0.129184			CHCHD6	0.109876			RNF11	0.0595713			43162	0.105088			NUCB1	0.137011			CCDC6	0.129902			GDPD5
	IKBKE	0.098486			ZNF418	0.0921412			WNT5B	0.0747514			SLC2A10	0.114949			GRHL1	0.0975039			C11orf84	0.0850002			LOC100505562	0.129066			INO80D	0.109873			SIRPG	0.0595621			RRAGA	0.105061			WWP1	0.136961			STAT4	0.129895			CNN2
	FOSL2	0.0984793			MADD	0.0921353			GPR50	0.074727			GABARAPL3	0.114902			ALG3	0.0974284			BRK1	0.0849703			LOC387895	0.129065			C17orf61	0.109815			MAP2K1	0.0595611			PTPN21	0.104971			PMM2	0.13694			SLC9A3R2	0.129824			LINC00475
	KCNS1	0.0984417			SGK2	0.0920577			NXF5	0.0747079			HLA-DQB2	0.114896			PLEKHA7	0.0974031			CXorf64	0.0849562			PI4K2A	0.12898			NR4A3	0.109814			CAV1	0.059528			HERC4	0.104956			C10orf81	0.136924			NR1H4	0.129822			GLS
	COBL	0.0984331			FOLR1	0.0920162			GGCX	0.0746991			CD80	0.114866			PSMD10	0.0973901			CDC7	0.08493			GDPD5	0.128975			DSN1	0.109807			RNLS	0.0595075			CSDA	0.104947			CSN1S2AP	0.136837			SLC39A11	0.129707			PGLS
	IL20RB	0.0984141			UGP2	0.0920074			SESN2	0.0746492			TOM1L2	0.114862			LOC100506497	0.0973543			RNF32	0.0848992			GALNT3	0.128957			SEMA3B	0.109786			ARSE	0.0595062			RUNX1	0.104811			DPP4	0.136831			LOC100506418	0.129684			EZR
	TRIM25	0.0983726			UBXN6	0.0919919				0.0746364			POR	0.114835			SIRT2	0.097353			SASS6	0.0848865			TMEM217	0.128862			LOC389641	0.109776			SH3RF1	0.059484			SH2B3	0.104729			OSGIN1	0.136812			TMEM106A	0.129683			MBTPS1
	DDX41	0.0983235			SNRNP27	0.0919672			CYP4F11	0.0745741			LOC100506559	0.114803			MASP1	0.0973405			ZFX	0.0848834			FLJ43663	0.128852			HRH2	0.109768			SLC22A12	0.0594571			GPX3	0.104675			CAPG	0.136746			NUDT18	0.129613			C4BPB
	MICB	0.0982014			TOLLIP	0.0919482			VPS13D	0.0745425			SPRR4	0.114766			LOC100128496	0.0972525			XIRP2	0.0848575			KRT19	0.128841			C12orf28	0.109732			ZFAND2A	0.0594534			HFE	0.104638			IKBKE	0.136643			CHP	0.129611			EHF
	SP140L	0.0981984			LINC00176	0.09193			LINC00445	0.0745055			HSPA2	0.114757			LOC100506368	0.0972161			MGC2889	0.0847826			WWC1	0.128813			MID1IP1	0.109713			PPAP2B	0.0594388			HRH1	0.104598			CTSB	0.136529			LINC00028	0.12947			PCYT2
	DENND1B	0.0981797			SPAG16	0.0919268			CCS	0.074504			PKP4	0.114709			HTR3B	0.0971738			INTS4	0.0847709			TRNP1	0.128797			CD55	0.109702			VAT1	0.0594344			LMAN2L	0.104517			OXR1	0.136493			CHCHD7	0.129462			LPCAT4
	VPS35	0.0981762			RNLS	0.0919147			COQ2	0.0744982			TMEM234	0.114684			IL6	0.097041			ATP2B3	0.0847707			ANGPTL7	0.128773			SLC29A2	0.109686			HSPA1L	0.0594341			PXK	0.104508			PMP22	0.136471			BCL10	0.129393			BET1
	USP53	0.0981511			LOC93432	0.0918752			MAP3K14	0.0744659			PLK2	0.114665			ACOX1	0.0970182			SLC27A5	0.0847275			SPI1	0.128742			CLNK	0.109676			ZNF738	0.0594255			STYX	0.104504			LOC100507299	0.13642			SEC24C	0.129381			SLC41A2
	EPO	0.0981434			CGGBP1	0.0918594			HCG4	0.0744273			PHLDA1	0.114637			PIR	0.0969901			TNXB	0.0846991			CTSC	0.128618			RAB21	0.109665			CLN5	0.0593698			SNX19	0.104438			GPR62	0.136393			ZFYVE21	0.129346			PHLDA3
	SLC35C2	0.0980548			AMBP	0.0918585			LOC100506999	0.0744095			LINGO3	0.114611			C5orf4	0.0969147			ZSCAN16	0.0846724			RNF17	0.128526			CNGA4	0.109648			RABGEF1	0.0593639			STARD8	0.104398			PLB1	0.136364			LOC100506098	0.129308			TMEM45B
	FAM114A1	0.0980086			TTC1	0.0918294			LOC574538	0.0744043			PTK2B	0.114611			HGSNAT	0.0968553			IFT52	0.0846629			CST3	0.128324			CD84	0.109568			PEPD	0.0593176			TMEM109	0.104393			C3orf24	0.136319			HAS3	0.129261			CLDN2
	C10orf11	0.0979878			APOD	0.0917718			HSPA1A	0.0743995			RNF141	0.1146			P2RY2	0.0968493			GRIPAP1	0.0846029			CCBE1	0.128297			LOC100507362	0.109549			MSMO1	0.0593098			DIO2	0.104369			LOC149134	0.136303			CCDC53	0.129236			AMFR
	CXADR	0.0979821			MS4A7	0.0917711			FLNB	0.0743984			C19orf46	0.114597			SULT1A1	0.0968222			SPTBN2	0.0845889			ERP27	0.128262			HLA-DRB1	0.109544			CD3G	0.0593078			SUN2	0.104286			BANK1	0.136282			PDHA2	0.129236			GBP2
	ABCG2	0.0979497			PRSS53	0.0917526			LOC286178	0.074395			ADPRHL1	0.11457			LOC100507319	0.0968018			TOP2B	0.0845797			TMBIM6	0.12824			SRY	0.109529			BLOC1S3	0.0592845			TRPC4AP	0.10428			ATP8B1	0.136232			LOC100505702	0.129224			YIF1B
	OGFRL1	0.0979153			BTNL8	0.0917361			ANO2	0.0743872			IHH	0.114517			LOC283335	0.0967878			LIN7A	0.0845541			ACCS	0.128233			LOC100506668	0.109516			HLA-A	0.059273			APOL2	0.104203			LOC440434	0.13623			FKBP2	0.129214			PRODH
	TMEM63A	0.097868			OMG	0.0917189			TMEM140	0.0743805			LPP-AS2	0.114493			LOC100652994	0.0967716			WIPF2	0.0845479			VGLL1	0.128232			GREB1L	0.109477			FLVCR2	0.0592597			FPR1	0.104186			ADH1B	0.136207			NEK7	0.129206			AIG1
	PRKCZ	0.0978632			ANKS1B	0.0917041			MFSD7	0.0743734			RAB5B	0.114488			HLA-J	0.0967456			LOC100506679	0.0845478			ENPP5	0.128222			CTRC	0.109466			PLCB4	0.0592496			MED31	0.1041			DHH	0.136195			CDS1	0.129152			PPP1R3B
	STBD1	0.0978387			IDH2	0.091691			ZNF81	0.0743553			ABTB1	0.114429			CLINT1	0.0967312			TKT	0.0844899			LOC100506130	0.128184			TMEM208	0.109445			TNFSF9	0.0592282			LOC100507254	0.104049			SLU7	0.136189			LOC100507309	0.129127			SYVN1
	SCYL1	0.0978333			FANCB	0.0916832			BRWD1-IT2	0.0743266			TTTY11	0.114407			C20orf141	0.0967292			SUDS3	0.0844685			RBKS	0.128177			LOC100507670	0.109436			HOXA1	0.0592197			C2orf74	0.104035			FLVCR2	0.136092			ZDHHC3	0.129121			PLOD1
	RAB32	0.0978088			NNMT	0.0916669			C8orf45	0.0742911			LOC100652994	0.114347			ZFYVE1	0.0966502			RSPH4A	0.0844271			TMBIM4	0.128099			BSND	0.109421			TIFAB	0.0592069			CREB5	0.104028			CMTM1	0.136066			HEBP2	0.129069			ZYX
	EPHB2	0.097732			PRDM7	0.0916426			MCU	0.0742865			VAMP5	0.114294			SELPLG	0.0966466			RPS3	0.0844169			SLAMF9	0.127989			USP8	0.109356			SCOC	0.059199			SERPINH1	0.104001			IFI16	0.136035			DIAPH1	0.129029			GPX3
	HNF4A	0.0977218			FAM176A	0.0916239			TTC12	0.0742639			BIK	0.114288			COPB1	0.0966336			ACPT	0.0843738			PIGB	0.127951			ROPN1L	0.109351			C8A	0.0591916			MAFF	0.103976			TMEM184B	0.136015			SLPI	0.129027			REPS2
	STARD10	0.0976941			C1QA	0.0916186			LINC00116	0.0742533			LOC730102	0.114253			CAV2	0.0966083			LRRC72	0.0843502			AKR1B1	0.12792			LOC402779	0.10932			DVL3	0.0591766			COL1A2	0.103973			APOBEC3G	0.135993			TMEM54	0.129023			BOK
	PAGE4	0.0976782			MYOZ2	0.0916152			COBLL1	0.0742392			HTRA3	0.114248			PKP2	0.0966079			MCART1	0.0843471			ASAP1	0.127885			LOC150577	0.10931			KCNJ6	0.0591605			IFITM2	0.103968			SMAD7	0.135921			AP5S1	0.128986			BTBD16
	SLC52A2	0.0976637			ITIH5	0.0916027			TOMM7	0.0742125			KRT4	0.114221			SCUBE2	0.0965884			LOC100506821	0.0842591			TIMMDC1	0.127873			KIF3B	0.10927			ACSL1	0.0591399			OXTR	0.103965			C8orf59	0.135876			MSRB1	0.128965			TMC5
	H2AFJ	0.0976456			DLL4	0.0915583			MALSU1	0.0742035			GJB4	0.114202			XYLT2	0.0965777			PROCA1	0.0842579			P2RY2	0.127801			OR2F1	0.109267			ZKSCAN1	0.0591394			HCG4	0.103963			CD97	0.135846			C16orf74	0.128964			FURIN
	RAP2B	0.0976304			LOC100507372	0.091553			MPEG1	0.0741915			MBOAT1	0.114129			FAM176A	0.0965753			C17orf50	0.0842565			MECOM	0.12778			WWP1	0.109255			LAPTM4A	0.0591316			PSG3	0.103889			DKK1	0.135821			PRKAG2	0.128943			MMP19
	RNF128	0.0975613			SCML4	0.091533			ERBB2	0.0741363			ALPK1	0.114123			SSC5D	0.0965484			LRP4	0.0842483			ITGB6	0.127774			GJA3	0.109244			FBXW11	0.0591229			LOC100505702	0.103825			ECRP	0.135802			CXorf69	0.128853			FLJ35776
	HS3ST1	0.097476			SPARC	0.091532			GPR176	0.0741232			LOC100507516	0.114098			CHST3	0.0965232			RRM2	0.084247			TMEM219	0.12775			UPK1B	0.109237			COL4A3	0.0590908			LOC728431	0.103768			EDN1	0.13577			GJB3	0.128831			SAMD10
	ATP11A	0.0974544			SLC39A5	0.0915096			KCNK16	0.0741181			TMEM165	0.11401			RASGRP1	0.0965014			MT1M	0.0842405			KAT2B	0.127732			OAT	0.109223			HLA-DOB	0.0590681			FAM133A	0.103715			NR1D1	0.135746			CD46	0.128779			TMUB2
	C3orf33	0.0974494			FAM200B	0.0914915			NR2E3	0.0741124			SPECC1	0.113997			FOXQ1	0.0964731			DIABLO	0.0842139			NAGLU	0.127671			LINC00347	0.109166			BPGM	0.0590607			DNAJB14	0.103658			D2HGDH	0.135743			VCL	0.128729			METRN
	SLC7A8	0.0974357			BAAT	0.0914889			RBKS	0.074101			KCTD21	0.113994			CYP1B1	0.0964607			SEC24C	0.0841724			MIR210HG	0.127602			LOC440981	0.109154			SYCP3	0.0590207			ZFYVE1	0.103601			SAR1B	0.13573			RIPK4	0.128718			VAMP5
	IGKC	0.0974219			OGDHL	0.091378			SYNJ2	0.0740711			SLC39A2	0.113984			BCAR3	0.0964532			FOXK2	0.084172			CSGALNACT1	0.127562			LINC00514	0.109146			PSG4	0.0590139			ZNF654	0.103581			ST3GAL6	0.135702			MYBL1	0.128684			NMNAT1
	ASPH	0.0973644			SLC7A2	0.0913678			GLT25D1	0.0740587			TP53TG1	0.113981			TMEM87B	0.0964197			WDR86	0.0841508			PSENEN	0.127562			C17orf72	0.109146			C19orf55	0.058994			L1CAM	0.103538			IGFBP4	0.135664			ETFB	0.128651			HNF4A
	PROC	0.0973348			SYNE1	0.0913349			LOC100507109	0.0740489			LOC221122	0.113956			SULF1	0.0963504			LOC283089	0.0841174			PARP10	0.127457			DARS2	0.109135			BTG4	0.0589895			RAB24	0.103404			RNASE3	0.135652			SAMD10	0.12865			MAVS
	FAM189A2	0.0973011			LSAMP-AS4	0.0912849			PLIN1	0.0740148			CD44	0.113905			MYO5C	0.0963185			KCNK13	0.08409			DNAJB12	0.127448			GLP1R	0.109135			GALNTL4	0.0589762			PKIG	0.103376			RNASE1	0.13565			SH3BGRL	0.128636			RNH1
	PAX4	0.0972836			FMO5	0.0912639			TRAV34	0.0740052			UTRN	0.113883			SPNS1	0.0962908			LOC100505983	0.0840758			ARL4D	0.127411			ACTL10	0.109134			ENPP6	0.0589327			LRRC59	0.103359			CD3E	0.135646			TRPC4AP	0.128589			HSBP1L1
	LOC100506465	0.0972452			SPACA3	0.0912592			ZFAND2A	0.0739992			APLP2	0.113845			CLEC2D	0.0962171			MYO19	0.0840575			SPRYD3	0.127404			PRF1	0.109086			RNF170	0.0588851			OR8G1	0.103354			MYLK	0.135529			APOBEC1	0.128555			BAIAP3
	CXXC5	0.0971851			ZNF800	0.0912414			MKNK1	0.0739869			DGKQ	0.11384			PTPRJ	0.0961971			CD8B	0.0840366			BTBD10	0.127398			FAM71A	0.109076			CFHR5	0.0588784			LOC100507319	0.103308			SNX24	0.135525			HEMK1	0.128547			SEC31A
	ARHGAP27	0.0971638			SMPDL3A	0.0912335			LRRC48	0.073963			ANXA10	0.113831			CLDN19	0.0961909			LOC221122	0.0840249			BNIP3L	0.127245			C22orf25	0.109067			POM121L2	0.0588736			RHOJ	0.103299			PDIA3	0.135298			SDC1	0.128539			CCDC88B
	ETFA	0.097142			RAB11B	0.091179			OR5J2	0.0739565			PHKG2	0.113736			SFRP4	0.0961671			AGBL5	0.0840232			SPPL2A	0.127175			MAT1A	0.109047			ASAP2	0.058848			PTP4A2	0.103278			SPAG9	0.13523			STK3	0.128533			MIR205HG
	GJB1	0.0971211			DLD	0.091171			C14orf49	0.0739364			LGALS8-AS1	0.113726			PHF15	0.0961442			SETBP1	0.0839571			C14orf119	0.127132			GNPNAT1	0.108983			COL14A1	0.0588274			KANK1	0.103216			RAB38	0.135215			NEDD4	0.128525			LYZ
	SMURF1	0.0971155			MLIP	0.0911549			CD274	0.0738938			RGR	0.113707			LOC100268168	0.0961395			LIN9	0.0839292			ALPP	0.127061			ABHD10	0.108908			ETNK2	0.0588058			LOC149773	0.103199			YIF1A	0.135214			COL18A1	0.12848			KIF16B
	LOC100507288	0.0970041			FBLN7	0.0911381			CYP2B7P1	0.0738852			SEMA4A	0.113666			LRRN4CL	0.0960615			GNRH2	0.0839286			IFI44L	0.127051			SLC30A7	0.108874			CCNYL1	0.0587815			ARMCX3	0.103131			SHROOM4	0.135187			C10orf10	0.128471			ST14
	GFPT1	0.0970004			ASL	0.0911201			F13A1	0.0738851			AJUBA	0.113649			RALGPS1	0.0960551			B3GALNT1	0.0839224			SERPINA1	0.127049			DTX2	0.10886			FBXO44	0.0587665			ZEB2	0.103097			RBCK1	0.135141			IL32	0.128412			IL6
	TNF	0.09699			C14orf45	0.0910681			ADRB2	0.0738758			MYO1A	0.113642			OPTN	0.0960359			PIGW	0.0839088			FYCO1	0.127027			GRAMD1C	0.108839			SHANK2	0.0587566			ZCCHC9	0.103096			RBM43	0.135101			ADAMTSL3	0.128408			SPNS3
	CTDSPL	0.0969511			FLJ35390	0.0910579			ZFP36	0.0738608			FAM71A	0.113633			CD244	0.0960039			SH2B2	0.083905			MOSPD2	0.126937			AGMAT	0.108818			C7orf43	0.0587537			ITSN1	0.103059			SYCN	0.135097			EPB41L4A	0.128369			SLC39A13
	AP1G1	0.0968852			C5orf22	0.0910522			LOC440993	0.0738605			ECHDC2	0.113624			P4HTM	0.0959889			C3orf43	0.0839002			FCHSD1	0.126793			P2RY13	0.108708			DUSP3	0.0587525			MT4	0.10304			LOC100422737	0.135054			AGFG2	0.128317			POR
	RNF144B	0.0968454			TTC36	0.0910011			TMEM212	0.0738593			UPB1	0.11356			PDZD7	0.0959721			ATP5A1	0.0838779			UNC13C	0.126727			FCRL1	0.108683			FBXO17	0.0587513			IFIT1	0.103013			SLC22A7	0.135021			SRPX2	0.128315			ABCC2
	MED7	0.0967866			PPBPL2	0.0909226			IRF3	0.0738519			ARHGEF16	0.113545			ACOT6	0.0959459			C5orf64	0.0838711			AIG1	0.126685			PRKCH	0.108673			ARFGEF2	0.0587284			PASD1	0.10299			RNF128	0.135009			S100A2	0.128259			TNFAIP2
	SLAMF7	0.0966823			GPAA1	0.0907891			MAP2K3	0.0738372			SIGLEC5	0.113502			LRP2	0.0959215			AMBRA1	0.083839			OASL	0.126678			GPR137B	0.10862			KIAA1598	0.0587275			ARMC9	0.102935			STAM2	0.135009			TLR3	0.128228			CCDC64B
	CYTH3	0.0966201			MRPL20	0.0907837			ZFYVE19	0.0738309			ZBTB20-AS1	0.113399			ALKBH6	0.095911			MCM6	0.0838135			CPPED1	0.126664			OSGIN2	0.108586			SIK1	0.058727			TMEM234	0.102866			MPZ	0.134984			UHMK1	0.128159			LONP2
	LOC100507619	0.0965507			AR	0.0907696			KDELR2	0.0738306			CSRP1	0.113364			NUP210P1	0.0959091			ESYT1	0.083805			FAM174A	0.126641			POP5	0.108579			MGAT4A	0.058695			ENTPD1	0.102842			NINJ1	0.134923			HOXA3	0.128033			RAB25
	VASP	0.0964764			ZNF253	0.0907117			HEMGN	0.0738154			SLC25A1	0.113364			TAT	0.0958923			STK16	0.0838049			UBXN6	0.126604			AADACL2	0.108578			PEG10	0.0586767			PIGB	0.102839			TMEM129	0.134747			UNC5CL	0.12787			RGL2
	LOC100507297	0.0964744			F13A1	0.0907064			ZDHHC24	0.0738098			LOC100505633	0.113346			LOC284454	0.0958833			LSM11	0.0837857			SSX5	0.126584			OFD1	0.108566			AIFM2	0.0586561			SLC27A1	0.102802			UTRN	0.134729			GLB1	0.127861			NOXA1
	DHRS1	0.0964323			PCIF1	0.0906661			NR1H2	0.0737841			RND3	0.11334			LOC100507291	0.0957741			SAFB2	0.0837713			PPP2R5B	0.126552			C12orf49	0.10856			FLOT1	0.058656			TBX18	0.102785			BTG1	0.134701			TM4SF5	0.127843			ARHGAP23
	MLLT4	0.0964188			RNASET2	0.0906651			APOBR	0.0737413			BLZF1	0.113307			YIPF6	0.0957166			C21orf62	0.0837661			PGPEP1	0.12652			LINC00309	0.108495			TMEM189	0.0586453			TEAD1	0.102762			GAL3ST1	0.134649			PHKB	0.127821			ADRM1
	AMHR2	0.0963793			RALYL	0.090658			OMA1	0.0737328			CAPN8	0.113299			HPS3	0.0956946			SNX27	0.0837223			MLYCD	0.12651			NUP62CL	0.108468			CREB3	0.058606			EID3	0.102747			ABCC13	0.134625			LOC100507487	0.127795			C10orf10
	PRKCQ	0.0962789			MYOT	0.0906539			WISP2	0.0737315			C17orf110	0.11327			UNC5CL	0.0956681			PHF2	0.0836947			HRASLS2	0.126485			CD74	0.108451			LOC100506358	0.0586011			NEAT1	0.102714			TMEM64	0.13459			TSPO	0.127785			MAL
	WDR88	0.0962779			VGF	0.0906166			MRPL49	0.0736854			NCR2	0.113257			WDTC1	0.0956561			CCDC168	0.0836691			OSTM1	0.126416			SYCN	0.10845			UST	0.0585976			TRPV2	0.102688			C15orf52	0.134566			LOC100302650	0.127694			TMEM175
	H6PD	0.0962616			KIAA1383	0.0905529			EPS8	0.0736802			GPR143	0.113227			SNX19	0.095619			CRYBB2	0.0836656			B2M	0.126382			AP1G2	0.108391			GOLGA2	0.0585871			BCL9L	0.102646			NCR2	0.134463			ILK	0.127672			PPDPF
	TMEM56	0.0962246			EIF1AX	0.090516			SSNA1	0.0736719			CCDC57	0.113226			CD40LG	0.0956071			C17orf78	0.0836554			KRT15	0.126311			LIMD1	0.108381			PAM	0.0585823			SMARCA1	0.102588			FOLR1	0.134446			S100A4	0.127596			DENND1B
	MATL2963	0.0961416			SYNGR1	0.090503				0.0736683			CLCN1	0.113172			ITGBL1	0.0955945			CTR9	0.0836427			PIGG	0.126292			TRIM7	0.108381			COL12A1	0.0585788			ADAMTS5	0.102588			LOC100652850	0.134437			STC2	0.127552			ELMO3
	CTTN	0.0961392			ANO10	0.0904931			SLC22A12	0.0736573			KLF8	0.113168			ZNF418	0.0955735			LBP	0.0836171			F8	0.126259			PRR15L	0.108379			PLOD3	0.0585718			YIPF1	0.102579			PDZD11	0.134366			CLRN3	0.127499			CLEC14A
	WNT10A	0.0961267			LOC100289509	0.0904854			XIRP1	0.0736437			KLB	0.113132			LOC100507466	0.0955623			LOC100506577	0.0836113			GTPBP5	0.126236			KCNQ1	0.108349			CCDC104	0.0585716			PGM3	0.10256			SERPINE1	0.134216			SLC2A10	0.127486			PFKFB2
	PCYOX1	0.0961079			CXorf40B	0.0904599			MRPL16	0.0736203			CTXN3	0.113131			CFB	0.0955058			BAG1	0.0834883			FGFRL1	0.126208			PNMT	0.108342			C10orf114	0.0585662			RHOBTB3	0.102528			MRAS	0.13419			PLSCR4	0.127477			IL36A
	ORMDL2	0.0960998			MAVS	0.0904416			LOC152742	0.0735843			HIST1H2BK	0.113114			DPP3	0.0954867			MTTP	0.0834629			SYNJ2	0.126204			RHBG	0.10834			TIMM17B	0.0585081				0.1025			GAS7	0.134168			PCYT2	0.127473			ARHGAP12
	KIAA1908	0.0960722			TSPYL5	0.0904259			SLC35E1	0.0735433			BTD	0.113087			KCNH1	0.0954671			ARHGAP36	0.0834405			APCDD1L	0.126192			TACR2	0.108334			GPR56	0.0584586			HTA	0.10245			TEKT3	0.134166			ZNF185	0.127438			DDX60
	CBX7	0.0960186			L1CAM	0.0904166			BCL2L13	0.0735369			FAM71F1	0.113063			PLA2G4C	0.0954423			KIF12	0.0833969			CD14	0.126115			TRPV2	0.108291			IDS	0.0584384			ITGBL1	0.102379			HEBP1	0.13402			IL36A	0.127419			FADS3
	SLC7A5	0.0960182			ACAA1	0.0903683			PPME1	0.0735223			SPINT3	0.113037			PSENEN	0.0954247			FAM166B	0.0833677			C10orf11	0.125965			HSBP1L1	0.108265			C15orf24	0.0584334			AKR1B1	0.102283			IFT20	0.133954			HYI	0.127378			TFPI
	STARD3	0.0960017			CCL18	0.0903643			TLCD1	0.0733933			SLC35C2	0.11302			VGLL1	0.0954214			CEP57	0.0833594			SLC12A4	0.125917			NAB1	0.108193			MFAP3L	0.0584314			ITFG1	0.102238			OR2F1	0.133936			P2RY6	0.127301			IGFBP1
	SYCN	0.0959749			NR1H2	0.0903538			OR51B5	0.0733598			TANC1	0.113004			PTGER4	0.0954135			C20orf201	0.0833576			YIPF6	0.1259			C11orf16	0.10817			HAGH	0.0584032			TEX261	0.102228			RAB32	0.133897			CDIPT	0.12729
	CEBPB	0.0958379			PCA3	0.0903399			C1GALT1	0.0733572			LOC100507540	0.113003			LOC284100	0.0954135			CHEK1	0.0832876			SRXN1	0.125738			ATP1A1	0.108122			KIAA1522	0.0583918			ATG4A	0.102112			DSCR10	0.133792			RAB27B	0.127259			SLC39A5
	PTPRE	0.095834			IRX5	0.0903287			CCDC80	0.0733302			TNK1	0.112993			LOC440981	0.0954127			MRPS23	0.083277			CTNNAL1	0.125674			AP5B1	0.108091			CA4	0.0583908			FAM111A	0.10206			PLEKHA6	0.133671			C16orf7	0.12723			RAB17
	TTR	0.0957873			CHRNA6	0.0903095			GALE	0.0732902			ME1	0.11299			SLC15A1	0.0953728			PARP2	0.0832458			TFAP2C	0.125605			CMTM5	0.108019			SLC27A6	0.0583703			FAM208A	0.10199			LOC100506713	0.133665			PTPRR	0.12721			SLC52A3
	CAV1	0.0957834			KCNA1	0.0902992			ATP6V1E1	0.0732784			PDCD10	0.11298			HEATR5A	0.0953247			CLPB	0.0832386			RBM42	0.125568			LUZP4	0.108014			NR4A3	0.05836			LOC284080	0.101935			CSF2RA	0.13366			SOWAHC	0.127168			STAT2
	CDH6	0.0957448			KIRREL3	0.0902951			PMS2P1	0.0732768			HSPA1L	0.11294			DHRS3	0.0953147			PLIN5	0.0832232			PIGV	0.125554			CPEB4	0.108013			HTA	0.0583595			PNPLA8	0.101895			DNASE1L1	0.133654			FA2H	0.127133			MPZL2
	C6orf97	0.0957201			SMYD1	0.0902511			C20orf144	0.0732477			GOLT1B	0.112896			TXNDC2	0.0953078			DBC1	0.0832161			PCDHGB5	0.125525			HCAR1	0.108011			GNB2	0.0583192			TMEM179B	0.101895			ADCY2	0.133638			QSOX1	0.127061			FLJ39534
	ANXA2P3	0.0956647			IL17RC	0.0902468			STK3	0.0732473			TTC35	0.11282			LOC100133991	0.0952772			MTCP1	0.0832139			GULP1	0.125469			LSAMP-AS3	0.108008			FAM113B	0.0582964				0.101851			SEMA3C	0.133382			LAMC2	0.126969			RAB1B
	CTSO	0.0956638			TPMT	0.0902298			OAS2	0.073236			SYT15	0.1128			KCTD21	0.0951853			MDH2	0.0832103			COL13A1	0.125452			OTUD6B	0.107962			SLC25A18	0.0582799			LRRN4CL	0.101793			LINC00327	0.133365			PIGT	0.126957			CEACAM6
	RNF213	0.0956593			WDR91	0.0902169			THAP3	0.0732202			JAG1	0.112683			FZD6	0.0951705			CLSTN2	0.0832039			SAMD4A	0.125442			HSH2D	0.107946			SLC22A13	0.0582631			GALNTL2	0.101783			FAM190B	0.133302			MFSD10	0.126926			CYR61
	ZFP36L2	0.0956373			CPB2	0.0901851			C11orf63	0.0732199			TAT	0.112676			GGTLC1	0.0951635			ZCCHC2	0.0831403			ABCC1	0.125288			PAFAH2	0.107927			HTATIP2	0.0582576			FUCA1	0.101709			RASD2	0.13329			CARD11	0.126905			MIA2
	LOC388692	0.0955739			CBFA2T3	0.0901659			MRPS15	0.0732041			CYP4F12	0.112668			PRDX5	0.095159			DHX35	0.0831127			ZC3HAV1	0.125189			SMG7	0.107908			OSMR	0.0582517			AGTRAP	0.101589			SLC35B3	0.133238			SPTLC2	0.12685			GCOM1
	GPRC5B	0.0955724			PMS2P1	0.0901364			MLC1	0.0731801			GRB14	0.112603			ALAD	0.095135			RBM12	0.0831071			CRTAP	0.125073			FLJ39639	0.107869			TMEM106B	0.0582362			FOXD1	0.101584			MRVI1	0.133163			ACTN1	0.126811			BRI3
	RBP4	0.0955661			SGSM1	0.0901258			GLUD2	0.0731682			FAM214A	0.112582			DNAJC3	0.09508			UFC1	0.083096			CAPS	0.125058			MIEN1	0.107866			FAM122C	0.0582133			HSPB3	0.101575			ANXA7	0.133158			FAM107B	0.1268			ME1
	F7	0.095548			ZNF468	0.0901221			RCCD1	0.0731678			TTLL10	0.112565			TCTN1	0.0950453			ODF3L1	0.0830905			WWC2	0.124958			PLEKHG3	0.107859			EFHD1	0.0582123			PAMR1	0.101561			FAM70B	0.133071			AKR1C2	0.126794			NNMT
	IGF1R	0.0955263			EGLN1	0.0900692			ITGA5	0.0731428			C10orf62	0.112557			MACC1	0.0950435			SLC2A4RG	0.0830631			KLC3	0.12492			EXD1	0.107845			ATP2C1	0.0582111			DAG1	0.101533			CD96	0.132979			NLRP13	0.126789			CMIP
	WNT7B	0.09551			DUSP23	0.0900679			ABTB2	0.073134			SFN	0.112547			CD3E	0.0949784			RLN3	0.0830592			SMOX	0.124901			C3orf37	0.10784			SLC48A1	0.0581869			ALCAM	0.101527			KRT34	0.132955			TACC1	0.126779			LTB
	COMTD1	0.0955033			FAM110B	0.0899969			HYAL3	0.0731001			TRH	0.112526			BICC1	0.0948879			BAG6	0.0830477			LAMC2	0.124874			UHMK1	0.107835			HBP1	0.0581793			MYL12B	0.101517			IL10	0.13279			BCL6	0.126724			MFAP5
	TMED2	0.0954718			PARVA	0.0899937			MMP14	0.073091			FOSL1	0.112512			ARNTL	0.0948591			HOXA-AS3	0.0830326			MOB1A	0.124863			LPA	0.107781			ALKBH5	0.0581778			PRRC1	0.101401			FOSL2	0.132789			SP110	0.126691			CTSB
	AQP6	0.0954429			FAM154A	0.0899894			MANBA	0.073082			HFE	0.112502			ME1	0.0948515			LOC728012	0.0830033			LOC100133461	0.124811			RCE1	0.107777			ATXN1	0.058176			CTNS	0.101392			PLK3	0.132757			VDR	0.126677			MAN2A1
	IL22RA1	0.0954313			CTLA4	0.0899772			RDH10	0.0730058			GPR115	0.112497			ACAN	0.0948189			ATPAF1	0.0829942			LYPD1	0.124747			LOC100507652	0.107776			LOC401052	0.0581502			TWIST2	0.10133			LOC100134259	0.132736			TAOK3	0.126648			PPP1R16A
	SHARPIN	0.0954131			HEATR5A	0.0899653			GNG11	0.0729909			TRNP1	0.112493			LOC100129845	0.0947934			HIST1H3A	0.0829513			HEATR5A	0.124672			MTL5	0.107764			GNGT1	0.0581173			ORAI2	0.101327			CYB561D2	0.132726			NR1D2	0.126599			ITM2B
	SCEL	0.0953913			DENND5B	0.0899539			EPAS1	0.0729701			CTDSPL	0.112491			GRPR	0.0947887			C16orf78	0.0829439			SORCS2	0.124628			TMEM8A	0.107759			ZFYVE28	0.0580679			TWSG1	0.101259			DNAI1	0.132724			MGST2	0.126528			WWC3
	FAM113B	0.0953898			EPOR	0.0899512			LOC91450	0.0729565			TEKT5	0.112434			CDK7	0.0947754			KIAA1671	0.0829304			GCNT2	0.124616			ATF7IP2	0.107712			CDK2AP1	0.058048			JAZF1	0.101207			NRBP2	0.1327			P4HB	0.126402			CREG1
	LOC440981	0.0953723			PTS	0.0899405			LOC100507226	0.0729442			MAP3K11	0.112427			H1FNT	0.0947552			OR2H1	0.0828961			LINC00472	0.124604			RHOF	0.107712			ITIH2	0.0580389			SLC39A7	0.101195			BBS1	0.13265			COMT	0.126372			C1orf116
	SPP1	0.0953317			CXCR4	0.0899054			COX7A1	0.0729358			ICMT	0.112426			SCARA3	0.0947475			N4BP2L1	0.0828877			M6PR	0.124602			TM7SF2	0.107703			NINL	0.0580334			C12orf75	0.101185			AFF3	0.132612			CNPPD1	0.126338			FLG
	TDRD10	0.0952525			TSPAN12	0.0898565			C14orf45	0.0728986			MEGF6	0.112397			LOC554206	0.0947428			NOVA1	0.0828589			NFS1	0.124581			PCDH1	0.107698			ZNF587	0.0580208			TGM2	0.101178			NQO1	0.132568			C15orf37	0.126314			STK10
	DUSP23	0.0952444			CMPK1	0.0898531			GIMAP1	0.07287			TPMT	0.112365			KRT80	0.0947355			TRPC2	0.0828067			TXK	0.124562			MMP25	0.107689			ADRM1	0.0580172				0.101156			ZNF365	0.132538			RAB1B	0.126309			ASCC2
	PKM2	0.0952404			GHR	0.0898506			SDHD	0.0728575			FIGLA	0.112325			DDX41	0.0947259			CYP4F8	0.0827931			LINC00520	0.124422			LOC100507109	0.107684			DNASE1L1	0.0580165			ENC1	0.101143			DOCK2	0.132499			SDF2	0.126273			ST6GALNAC1
	FGB	0.0952341			CBX7	0.0897973			HRH1	0.0728508			C1orf116	0.112269			CPA4	0.094721			SCT	0.0827783			TPMT	0.124406			CPT1A	0.107681			RAB11A	0.0580092			GDNF	0.101127			TMEM55A	0.132479			TMEM56	0.126273			PLEKHF1
	TRDC	0.095232			ZNF85	0.0897899			RNF144B	0.0728472			LAPTM4A	0.112265			GSTM3	0.0947125			FKBP5	0.0827766			SPATA20	0.124344			C19orf33	0.107574			LOC200261	0.0580061			ANXA4	0.10108			LYVE1	0.132421			SPINT2	0.12626			RHOF
	EPB41L1	0.0951863			ATF7	0.0897535			SH3D21	0.0728467			PLXNB3	0.112262			CYP4Z2P	0.0946564			REEP4	0.0827458			CBR3	0.124284			HMG20B	0.107569			SLC10A4	0.058005			ASAP2	0.101006			LOC730441	0.13235			ARAF	0.12622			AXL
	SLC1A1	0.0951828			LONRF3	0.0897516			GUK1	0.0728083			BCAS1	0.112251			P2RX4	0.0946468			RAB3D	0.0827397			CMYA5	0.124274			MAP6D1	0.107516			NOD2	0.0579758			SDPR	0.10096			GBP2	0.132343			MAP3K5	0.126218			PLEKHB2
	TIMD4	0.0951827			LOC283143	0.0896563			CXCR5	0.0727906			PCDHGA9	0.112219			ZDHHC8P1	0.0946324			REEP5	0.0827384			ATP6V1H	0.124255			TREML3	0.107511			L3MBTL1	0.0578927			MAP2K3	0.100957			TIMP1	0.132337			LGALS9	0.126179			MTM1
	SLC2A4RG	0.0951636			KIF5C	0.0896529			SERTAD1	0.0727811			FAM214B	0.112174			LOC100505650	0.0946284			FIGN	0.0827382			C5orf46	0.124235			IGSF11-AS1	0.10748			PSORS1C3	0.0578864			RIN3	0.100927			LOC100507632	0.13231			PKP3	0.126179			EGLN3
	LOC100507291	0.0951433			PSAP	0.0896521			SLC16A3	0.0727658			EHBP1L1	0.112166			GALNTL4	0.0945639			LOC286083	0.0826686			RGL2	0.124139			CYP4F12	0.107476			LOC440131	0.0578524			ITCH	0.100926			CCNG2	0.132289			CST3	0.126154			CCRL2
	PTPRU	0.0950946			LRTM1	0.0896401			ABTB1	0.0727651			LRRC8E	0.112153			TNIK	0.0945627			WIBG	0.0826671			TMEM120A	0.124089			LOC100506798	0.107466			NDUFA1	0.0578457			LIMS2	0.100908			CTNNA1	0.132206			PGK1	0.126095			CST6
	C20orf20	0.0950144			GPC5	0.0896378			C19orf33	0.0727543			TMEM63B	0.112114			ENDOU	0.0945555			LOC100129098	0.0826623			NMT2	0.124076			RENBP	0.107441			MGAM	0.0578432			SLC22A2	0.100794			MBP	0.132201			ABTB2	0.126079			GGCX
	SIPA1L3	0.0949866			RAD23A	0.0896367			PFKP	0.0727502			MRGPRX1	0.112111			C11orf80	0.0945216			AQPEP	0.0826582			RGS20	0.123997			LOC339593	0.10743			ZNF665	0.0578113			FTH1	0.100678			SLC1A1	0.132193			IL20RB	0.12607			GHDC
	KIAA1919	0.0949101			LOC100505920	0.0896134			GUCY2F	0.0727358			LOC400620	0.112081			C2orf74	0.0944849			PTGER2	0.0826522			SBNO2	0.123986			ACAA1	0.107417			GNG12	0.0577888			GOLGA5	0.100635			PODNL1	0.132131			CYP4F12	0.126065			LOC100506271
	CCNYL1	0.0949076			LOC100506161	0.0895819			FUCA1	0.0727015			ADIPOR1	0.112079			ZNF688	0.0944432			LOC100505606	0.0826509			FCRLB	0.123911			CACNG5	0.107348			SERPINB6	0.0577836			AFAP1	0.100568			OR10J1	0.132117			FLJ45513	0.126032			SLC7A7
	CFTR	0.0948186			TMEM164	0.0895512			TCN1	0.0727013			PGLYRP1	0.112027			ELL2	0.094426			CCDC136	0.0826392			PHACTR2	0.123901			CCDC115	0.107328			APOL2	0.0577621			RNLS	0.100463			FUCA1	0.132078			GLIPR1	0.125958			BCAM
	PPP1R13L	0.0948118			NFIX	0.0895116			ALPK3	0.0726795			SYNDIG1L	0.112017			RGN	0.0943856			AWAT1	0.0826105			UGDH	0.123897			RMND5A	0.107305			LOC728537	0.0577405			TCEAL4	0.100442			FLJ41484	0.132052			RASGRP3	0.125933			TBC1D8
	RNPEP	0.0948013			CRB1	0.0895081			PTS	0.0726523			LOC388906	0.11198			AIF1L	0.0943774			UGT2B4	0.0826083			SLC38A7	0.12387			BEST4	0.107301			CRYM	0.0577332			RNF180	0.100378			ADAM9	0.132018			RAI14	0.125728			RAB38
	NUDT7	0.0947769			ORAI2	0.0895014			ZCCHC9	0.0726494			PON3	0.111976			ERMP1	0.0943416			LILRB4	0.0825797			TMED1	0.123821			PQLC3	0.107286			RNF19A	0.0577255			TGFBR2	0.100335			DNAJB12	0.131977			FAM214B	0.125644			GPR126
	PCSK6	0.0947758			DACT1	0.089491			CD300LF	0.0726463			COBL	0.111971			CEACAM1	0.0943335			ZMYND10	0.0825734			ADAM10	0.123789			LOC149134	0.10725			SLC9A7	0.0577139			NRG1	0.100327			MGST2	0.131931			FLJ39534	0.12564			LOC100506922
	PIGG	0.0947451			HPN	0.0894882			BLZF1	0.0726413			NR2F2	0.11189			TMCO4	0.0943154			PRDX5	0.0825694			ZNF185	0.123778			CTSZ	0.107217			SPATA20	0.0577028			PDGFA	0.100229			ACSF2	0.131903			FAM120A	0.125607			TAPBPL
	ALDH16A1	0.0947339			MLXIP	0.0894669			C9orf69	0.0726401			SLC31A1	0.111876			SPG7	0.0943136			SRCIN1	0.0825417			GMPPA	0.123775			LOC100506609	0.107177			AGT	0.0576702			TREX1	0.100198			FXYD4	0.131899			DHRS1	0.1256			PRKAG1
	SFT2D1	0.094714			CITED1	0.0894145			CD58	0.0726218			CTTN	0.111836			RNF170	0.0942733			TMEM11	0.0825054			TKT	0.123748			GRIN2B	0.107169			DDX60L	0.0576662			FAM46A	0.100184			TMEM56	0.131809			CLEC4E	0.125587			CLINT1
	RNF43	0.0946927			C1QL1	0.0893877			PDLIM1	0.0725525			C17orf28	0.111805			PLA2G1B	0.0942543			LOC645676	0.0824831			SPTLC1	0.123655			SPRY1	0.107159			CDK16	0.0576499			NTM	0.100159			TALDO1	0.131751			KIAA1377	0.125563			LRRC32
	ZFPL1	0.094676			PGR	0.0893867			GPR111	0.0724895			SELENBP1	0.111783			PLEC	0.0941759			LOC100507008	0.0824665			MAPKAPK2	0.123565			LOC100506465	0.107123			ATOX1	0.0576398			PGRMC2	0.100138			BBS12	0.13175			CLIP4	0.125446			IL20RB
	TBL1XR1	0.0946751			FKBP1A	0.0893844			C10orf54	0.0724743			COL12A1	0.111771			NAPSA	0.0941597			IL12B	0.0824516			SDCBP	0.123531			CSF2RA	0.107102			LOC100507332	0.0576309			PNPLA4	0.100069			CWC25	0.131701			SERINC5	0.125371			RHO
	SGPL1	0.09462			CRYL1	0.0893591			SLC9A11	0.0724319			RAB21	0.111741			HLA-G	0.094153			TYRO3P	0.0824371			KRTAP1-5	0.123481			GNMT	0.107058			RNF207	0.0576261			ZBTB20	0.100009			SPOCK1	0.131691			NEAT1	0.125346			IL6ST
	TGM5	0.0946169			AFP	0.0893544			MUL1	0.0724169			GDA	0.111728			TNK1	0.0941482			RNF112	0.0824277			CREB3L1	0.123394			IDH3A	0.107045			FILIP1	0.0576231			KIAA0196	0.0999974			AGPAT9	0.13163			ERCC2	0.125301			WBP2
	HOXA1	0.0946057			RELL2	0.0892693			RCAN3	0.0723676			PNPLA2	0.111715			SYT17	0.094135			CCDC37	0.0824174			SLC22A15	0.123393			PPM1H	0.106855			FHOD3	0.0576132			FTL	0.0999912			OSBPL7	0.131602			UACA	0.125264			KCTD1
	CAMK2D	0.0945972			MTMR7	0.0892538			LOC100507013	0.0723624			MAP2K3	0.111712			NLRP12	0.0941293			SUZ12	0.082417			TXNRD1	0.123383			SRRM5	0.106834			THPO	0.0576009			TNFAIP6	0.0999019			SOD3	0.131586			TSPAN4	0.125258			TM2D2
	RASSF9	0.0945777			ZRSR2	0.0892324			HRC	0.0723614			ANXA2P3	0.111711			MAFK	0.0941063			ACAT2	0.0824001			C15orf37	0.12335			TMPRSS4	0.106822			UBA6	0.057599			PDGFC	0.099784			EFHB	0.131585			TBC1D10B	0.125179			GPRC5B
	STOML1	0.0945621			ADAM29	0.0892286			LINC00467	0.0723506			IDH1	0.111691			PIK3CA	0.0940968			SBNO1	0.0823667			LOC643650	0.123241			MTM1	0.106814			ZNF274	0.0575739			PDLIM7	0.0997601			PPARGC1A	0.131576			RAB9A	0.125146			CHKA
	GLA	0.0945358			SLC37A4	0.0892269			TECTB	0.0723221			CDYL2	0.111686			PHF1	0.0940874			C14orf64	0.0823325			TMEM154	0.123176			LOC100507086	0.106776			C14orf45	0.0575459			FLJ44054	0.0997502			BPIFB1	0.13147			IFT20	0.125144			MR1
	CTSL2	0.0945221			HS6ST3	0.0892061			PEA15	0.0723195			KLF17	0.111677			LILRB3	0.094073			C1orf194	0.0822814			LOC100129935	0.123171			KCTD1	0.106773			PHF17	0.057531			SNAI2	0.0997374			CAPN5	0.131447			ZYX	0.12509			HEMK1
	GPR115	0.0945122			LTF	0.0891899			LOC285740	0.0723119			UCA1	0.111633			FHDC1	0.0940621			CERS6	0.0822719			TNIK	0.12312			ZNF750	0.106753			BUD31	0.0575178			ZNF217	0.0997185			FLJ16779	0.1314			TPRA1	0.125019			MRPS33
	PCBD1	0.094426			LCMT2	0.0891548			IFI44	0.0723111			RICTOR	0.111567			LOC100130950	0.0940597			MECP2	0.082265			COBLL1	0.12311			SOX21	0.106676			MED14	0.0575106			IDS	0.0996741			C22orf23	0.131398			APOH	0.125017			FXYD3
	OGDH	0.0943693			WBP2	0.0891546			C20orf43	0.0722845			C15orf34	0.111545			BMP4	0.094025			BCAM	0.0822562			TSPAN2	0.123095			C2orf15	0.106675			ANK2	0.057508			HIBADH	0.0996733			SNX25	0.131386			VNN2	0.125017			ZER1
	LINC00540	0.0943455			VWA5B2	0.0891479			CD86	0.0722734			TRBV10-2	0.111476			ABCF3	0.0940061			PNPO	0.0822424			RNPEPL1	0.123045			NPM2	0.106663			HEATR5A	0.0575005			MFSD12	0.0996481			TMEM214	0.131362			SFN	0.124924			RCE1
	RILP	0.0943391			WIPF1	0.0890298			CTTN	0.0722685			MXD1	0.111451			SORL1	0.0939777			DNAH10	0.0822418			FLJ32255	0.123034			AGPAT9	0.106644			DRAM1	0.0574972			UCN2	0.0996373			TRPC2	0.131313			OSR1	0.124906			DAAM1
	PRRG1	0.094335			LHFPL2	0.0889985			HRASLS2	0.0722596			GPC5	0.111441			EFHD1	0.0939596			DNTTIP1	0.0822399			ACSS2	0.122908			LOC100505750	0.106606			USP40	0.0574918			FAM20C	0.099631			LOC100506418	0.131268			STAMBPL1	0.124746			GRHL3
	SHROOM1	0.094316			MRPL13	0.0889805			HTRA4	0.0722565			GCC2	0.111435			SERPINA9	0.0939289			TDRD9	0.0822306			TCN2	0.122833			NEK8	0.1066			CCDC47	0.0574785			LOC100507165	0.0996302			RIN2	0.131246			ERGIC2	0.124669			TXNIP
	EHF	0.0942989			PCYT1B	0.0889709			ARFRP1	0.0722253			C2orf54	0.111374			CDC42EP3	0.0939222			CHGA	0.0821846			SLC44A1	0.122697			LXN	0.106592			ZIC1	0.0574691			NID2	0.0995944			TAB3	0.131237			BRI3	0.124658			EPHA1
	SERPINA4	0.0942514			BET1	0.088968			DRAM1	0.072196			ACSL5	0.111374			PDPK1	0.0938722			GPLD1	0.0821569			SELPLG	0.122655			CYC1	0.106579			NUCB2	0.0574689			LRRC29	0.0995833			BMP15	0.13119			LOC100652994	0.124619			UBR4
	SLC35A3	0.094248			FAM55A	0.0889532			PP12613	0.0721413			ORMDL2	0.111363			SLC37A3	0.0938179			TMEM169	0.08215			FANK1	0.1226			KIAA0226	0.106505			VPS4A	0.0574661			RUSC2	0.0995456			C1orf198	0.131189			SCEL	0.124599			ARAP2
	ORMDL3	0.0942175			YIPF2	0.0889329			TRAM1	0.0721288			OFCC1	0.111342			SH3YL1	0.0937991			CSDC2	0.0821349			NCSTN	0.122519			CCDC105	0.106485			IRF2	0.0574442			SLC14A1	0.0995332			C20orf203	0.131188			HIST1H2BD	0.124526			AIM1L
	ACSL5	0.0941942			TBC1D10B	0.0889256			NUDT18	0.0721184			TMPRSS4	0.111331			HOXA-AS3	0.0937792			VCAM1	0.082121			PTGES	0.12249			PCA3	0.106471			BVES	0.0574276			FGF1	0.0994989			ABCA12	0.131184			LOC100129104	0.12448			FAM18B2
	BICC1	0.094193			ATP5O	0.088923			FKBP11	0.0721152			IRAK1	0.111327			IKZF2	0.0937386			ROM1	0.0821204			MGAM	0.122349			DEFB121	0.106466			TAF1L	0.0573977			NRBP2	0.0994987			DNAI2	0.131173			GCNT2	0.12448			P4HTM
	AKAP13	0.0941861			QPCT	0.0889127			PPP4R1L	0.0721084			ANKRD30B	0.111325			LOC100507309	0.0937074			MTHFSD	0.0821155			HIST1H2BD	0.122346			GPD1L	0.106461			CALR	0.0573817			ZNF175	0.0994372			ELF5	0.131165			SHANK2	0.124416			EEF1D
	FYCO1	0.0941752			SHISA9	0.0888532			PACSIN2	0.0720911			GPR21	0.111234			KIAA1598	0.0936874			CCNG2	0.0820846			NBR1	0.122342			S100A5	0.106459			PLSCR2	0.0573548			RILPL2	0.0994117			LINC00208	0.131132			C11orf70	0.124394			GALNT7
	ABCA7	0.0941644			RERG	0.0888436			C3orf49	0.0720548			MPP7	0.11118			PPP2R3A	0.0936514			CRELD1	0.0820533			SEMA5A	0.12234			ALG3	0.106367			SUN2	0.0573333			KLHL5	0.0994085			C1orf51	0.131131			MOB1A	0.124301			YWHAZ
	PKD1L2	0.0940679			OSGIN1	0.088796			DALRD3	0.0720387			DKFZP434A062	0.111175			FAH	0.093642			ZNF48	0.0820166			HDAC7	0.122283			LOC100507065	0.106357			GPRIN2	0.0572908			CASC4	0.0992733			AFF1	0.131083			TLE1	0.124289			MON1B
	ERLEC1	0.0940364			RAD54B	0.0887885			CTRC	0.0720135			SIPA1L3	0.111122			IL13	0.0936286			PRDM9	0.0820145			C1R	0.12223			DPPA5	0.106352			KIAA0895	0.0572262			UGDH	0.0992255			GM2A	0.131076			PIK3AP1	0.124287			EHHADH
	SLC25A10	0.0939956			UBE3C	0.0887709			NPHP1	0.0720052			PROM2	0.111104			LAMC1	0.0936076			FOXS1	0.0820123			SRGAP1	0.122229			AIF1L	0.106328			ZNF805	0.0572084			CD99L2	0.0992085			STS	0.131057			C22orf23	0.124266			BAIAP2
	SLC47A2	0.0939935			APOA2	0.0887435			PRMT2	0.0720026			RAP2B	0.111079			LOC440993	0.0935872			DEFB121	0.0819897			PPARD	0.122225			C6orf192	0.1063			AKR1C3	0.057175			EVI2B	0.0991939			NAV3	0.130975			CREB3	0.12424			PRDX5
	COL4A4	0.0939688			C16orf91	0.0886877			LOC100506935	0.0719891			EPB41L1	0.111045			CTSZ	0.0935803			TRIM37	0.0819781			BCL2L13	0.122172			RGS1	0.106273			TMEM31	0.0571675			RAP2C	0.0991401			RHOG	0.130935			LFNG	0.124199			TMEM125
	SPATS2L	0.0939555			MAP3K3	0.0886525			WFDC8	0.0719793			RORC	0.111042			PAWR	0.0935672			LOC100507540	0.0819588			CYP1B1	0.122029			RPP25	0.106266			PRKD1	0.0571636			BICD2	0.0991325			HSPA12A	0.130912			BCL7B	0.124198			BTD
	RAB21	0.0939405			TCEAL8	0.0886432			BIRC2	0.0719792			ANXA5	0.111028			CGNL1	0.0935515			LOC100130522	0.0818912			CAPZB	0.121992			KCNJ10	0.106256			PHF20L1	0.0571475			FBXO17	0.0991199			KRTAP7-1	0.130895			BET1L	0.124115			CPEB4
	IFITM10	0.093924			INMT	0.0886124			COPZ2	0.0719567			NEK7	0.110953			TMEM167A	0.0935313			CHAC1	0.0818866			CSF2	0.121951			LRRC8D	0.106253			SCML1	0.0571475			DSTNP2	0.0991151			C12orf37	0.130872			PSG5	0.12399			DHDDS
	REEP6	0.0939107			TMSB15B	0.0885791			SLC35C2	0.0719292			IGLV4-3	0.110935			PLS3	0.0934265			CTDP1	0.0818376			LOC100507025	0.12184			SKAP2	0.106206			CD207	0.0571183			CCDC107	0.0990602			LOC100507477	0.130837			C14orf182	0.123837			MAP2K1
	GBF1	0.0938735			TCEA2	0.0885397			VRK2	0.0719183			FMN1	0.110931			STON2	0.0933837			KPNB1	0.0818341			RAB20	0.121838			MTDH	0.106201			DNASE1	0.0571114			DPP8	0.0990189			WDFY1	0.130819			TLCD2	0.12368			NACC2
	LOC100507511	0.0938665			ALPK2	0.0885365			GOLGA3	0.0719172			LINC00324	0.11093			RAB3D	0.0933646			KIAA0182	0.0818062			SMAGP	0.121744			BPIFB1	0.106177			SUMF1	0.0571095			DOK5	0.0990042			LOC151171	0.130803			ENDOV	0.123671			SURF4
	UQCC	0.0938288			U2AF1L4	0.088531			SMOX	0.0719144			ANKRD30A	0.110928			ADAM33	0.0933511			UMODL1	0.0817764			HTR7P1	0.121678			FAM53B	0.106166			PRKAA1	0.0571091			ABL2	0.0988813			FLJ43663	0.130782			PML	0.123643			GALNT1
	PLEK2	0.093796			MGC2889	0.0885129			C11orf51	0.0718698			CATSPERG	0.11086			LILRA4	0.0933445			GALNT13	0.0817729			RAB38	0.121666			CCDC9	0.106165			LPA	0.0570925			CNN3	0.0988692			LATS2	0.130766			GCOM1	0.123609			IGHV3-73
	PKHD1	0.0937647			ANGPTL2	0.088482			CCDC81	0.0718568			GPR31	0.110816			RAB5B	0.0933423			PPP3CB	0.0817682			RALGAPB	0.121627			NLRP8	0.106152			ZNF540	0.057087			IL18BP	0.0988251			IFIT1	0.130737			ARFRP1	0.123473			BET1L
	VTI1A	0.0937299			APOC3	0.0884773			FAM123B	0.0718489			DOCK9	0.110806			CIDEB	0.0933359			KLF1	0.0817583			ZDHHC9	0.121617			IFNW1	0.10614			C9orf95	0.0570864			HIVEP3	0.0987901			RABAC1	0.130712			TNFAIP2	0.123457			JUNB
	CCND1	0.0936884			IPP	0.0884708			MAP2K1	0.0718143			FAM210B	0.110805			ZNF503	0.0933243			KCNIP2	0.0817542			IGF2BP2	0.121609			LOC100506527	0.10613			COL24A1	0.0570791			HAVCR2	0.0987176			GOLGA4	0.130647			LOC100499467	0.123446			BCL6
	TRAPPC10	0.0936673			ZNF420	0.08847			C15orf60	0.0718058			MCCC2	0.110804			TIAM2	0.0933165			LOC100133985	0.0817488			C4orf26	0.121582			LOC100507619	0.106114			FIGLA	0.0570767			KLHL21	0.098633			AZGP1P1	0.130558			CBR3-AS1	0.123378			THEM4
	DYNLRB2	0.0936432			ZNF764	0.0884439			CCDC70	0.0717859			CD151	0.110757			FIS1	0.0933082			NEDD8	0.0817155			GPR87	0.121532			ECRP	0.106103			CCL2	0.0570662			PHLDA1	0.0985724			GCNT2	0.130539			FCHSD1	0.123348			LOC100507479
	AAGAB	0.0936085			GBE1	0.0884028			LOC100652765	0.07178			SCEL	0.110723			KCTD4	0.0932467			ASIC1	0.0816437			RASA1	0.121513			EAF1	0.106094			SCAND3	0.0570559			BRWD1-IT2	0.0985407			SLC25A48	0.130535			C11orf9	0.123338			MYL12B
	CASKIN2	0.0935979			TNNC2	0.0883403			LOC100506068	0.0717486			ZNF469	0.110612			LYPD3	0.0932464			LAMA5	0.0816427			BCAP31	0.121441			ANKRD6	0.106074			DMRT1	0.0570514			VAMP7	0.0985196			FAT1	0.130511			CALCOCO2	0.123272			PACS1
	ASAP2	0.093588			PDGFRL	0.0882806			PSG4	0.0717361			HAS3	0.110547			SYNC	0.0932438			ICAM5	0.0816315			PLEKHA2	0.121411			C2orf88	0.106044			RAB8A	0.0570415			PRKACB	0.0985072			DNAJC5	0.130501			S100P	0.123239			IL10RB
	FLJ31104	0.0935227			RHOQ	0.0882351			CA12	0.0717356			NGF	0.110538			RAB25	0.0932272			MIER3	0.0816169			ATP6V1D	0.121154			ZNF600	0.106028			GM2A	0.0570202			ARPC1A	0.0984828			C5orf56	0.130453			GPR126	0.123187			C10orf116
	CCNO	0.0935084			GNE	0.0882218			NAGPA	0.0717308			ANKRD29	0.110518			SLC29A3	0.0932184			HSF2	0.081559			ZMAT2	0.121065			SLC38A3	0.106007			EHHADH	0.0570036			TAF13	0.0984755			TADA2B	0.130434			KCTD11	0.123169			LCN2
	EXOC3	0.0935029			EBF1	0.0882095			UTS2	0.0716887			TTYH1	0.110506			TACR1	0.0932084			SLC29A1	0.0815555			ENDOD1	0.121061			EPN3	0.105946			PIK3CB	0.0569941			C2orf18	0.0984671			C22orf24	0.130409			ABHD15	0.123133			IRF3
	STK24	0.0933753			LOC151760	0.0882			FLJ32255	0.0716408			LOC100652843	0.110471			TRIM6	0.0931812			ELP4	0.0815388			PPARG	0.120999			CBX7	0.105924			RBPMS2	0.0569648			SLC9A1	0.0984656			ZNF425	0.130316			FBRS	0.123096			CEBPB
	PPARA	0.0933669			TMEM214	0.0881613			LMLN	0.0716319			ATG9A	0.110458			SPI1	0.0931607			LOC100133461	0.0815171			MYO5A	0.120938			ATP6V1A	0.105913			PMEPA1	0.0569642			AP1M1	0.0984524			SLC23A1	0.130299			ZCWPW1	0.123074			NANS
	RAB25	0.0933641			LIMCH1	0.0881536			PEX10	0.0716299			LOC100499467	0.110453			GRB10	0.0930963			METTL7A	0.081505			DNASE1L1	0.120922			EPO	0.105886			SCAMP4	0.0569519			LOC100268168	0.0984465			FLNB	0.130285			PIK3CB	0.123052			NCOA3
	SLC6A6	0.0933604			ROM1	0.0880819			SRGN	0.0716299			FAM198B	0.11045			SHISA5	0.0930394			FSCN2	0.081503			NR1D1	0.12089			LOC100507206	0.10585			ZFP3	0.0569302			TSPAN9	0.0984289			SLC16A6	0.130283			CDC42BPG	0.122973			C1orf192
	FADS3	0.0933489			RPS19BP1	0.0880607			LOC100499489	0.0716146			AQP3	0.110443			APOM	0.093031			LOC100506236	0.0815013			PORCN	0.120857			ARHGEF3	0.105789			C2orf40	0.0569108			ANKRD1	0.0984039			ST6GALNAC2	0.13025			LINC00525	0.122926			GOLGA5
	TANC1	0.0933488			NUB1	0.0880318			AIM1L	0.0715981			IQSEC2	0.110436			SLC36A1	0.0930184			SETD6	0.0814857			FST	0.120837			ACSM1	0.105779			ITGAE	0.0568874			PDGFRB	0.0983631			ERBB3	0.130238			CDC42EP3	0.122885			STAU1
	AIF1L	0.093325			SLC9A11	0.0880209			SEC11A	0.0715661			ART1	0.110431			CSF3R	0.0930137			LOC100507077	0.0814678			TFPI	0.120814			PPFIA1	0.105759			SHCBP1	0.0568778			CUEDC1	0.0982819			CCDC60	0.130202			NPTN	0.122849			CAP1
	CCDC125	0.0932484			PSMC4	0.0880084			FBXL19-AS1	0.0715627			TTTY10	0.110425			GAST	0.0930105			ZW10	0.081466			AP5S1	0.120783			COX14	0.105756			ADAM3A	0.0568716			IGF1R	0.0982289			TRBV10-2	0.130198			STAM2	0.122821			HLA-J
	43353	0.0932432			CSTF1	0.0880002			CCBE1	0.0715608			AZGP1	0.11041			LOC100126784	0.0930052			NAIF1	0.0814651			PRKCD	0.120778			SPI1	0.105743			HERC3	0.05684			CSF1	0.0982246			ITGAV	0.130182			RUFY1	0.122689			NBR1
	SULT1A1	0.0932165			FAM218A	0.0879944			HOXB8	0.0715391			SIPA1	0.11039			TRIM78P	0.0930035			IGLV3-10	0.081426			TMEM59	0.120774			LRRC28	0.105709			VEZF1	0.0568374			ELK3	0.098167			KDELR2	0.130127			BIK	0.122416			BANK1
	SULT2B1	0.0932075			FASTK	0.0879855			TMEM144	0.0715348			TBXAS1	0.110387				0.0929981			C13orf44-AS1	0.0813496			RAB5C	0.120769			LAMP1	0.105707			OR1F1	0.0568151			DAAM2	0.0981549			CST5	0.13007			KIF1C	0.122403			SLC2A8
	DNAJB1	0.0931778			LOC286437	0.087966			FLNA	0.0715184			MCEE	0.110385			LOC100129034	0.0929902			SPANXA2-OT1	0.0813458			ABCG2	0.120764			OR2L2	0.105705			TRAV30	0.0568103			SEC23A	0.0981199			CHST15	0.13007			HOXA-AS3	0.122341			SP110
	AGA	0.0931053			PJA2	0.0879441			LOC440173	0.0714926			CEACAM3	0.110346			INSL3	0.0929849			POR	0.0813037			CDK15	0.12074			TBC1D14	0.105677			TDO2	0.0568065			CHST3	0.0981002			ENTHD1	0.130065			CTSB	0.122287			CREB3
	COL18A1	0.0930275			HIGD2A	0.087931			ARL6IP5	0.0714723			LOC100505583	0.110248			OSR1	0.0929831			CPNE3	0.0812993			CALD1	0.120721			MAK	0.105665			CMC2	0.0568042			GLS	0.0980927			NEDD9	0.130057			PPP1R16A	0.122242			LOC100506377
	DENND2D	0.0930196			CALM2	0.0879281			ECM2	0.0714674			AGR3	0.11022			NOXA1	0.0929642			PRB3	0.0812948			C10orf113	0.120702			RAB4A	0.105652			SRP19	0.0567532			PDLIM5	0.0980451			TMEM14C	0.130023			DRAP1	0.122227			DKK1
	OAT	0.0929939			CHM	0.0879234			ROBO4	0.0714627			IL18	0.110191			LTBP1	0.0929175			MDC1	0.0812756			FHOD3	0.120611			LOC100131366	0.105641			GKN1	0.0567492			PLAC9	0.0980348			TBL2	0.130016			LGR4	0.122171			RAB21
	MLPH	0.0929597			PARK7	0.0879153			XBP1	0.0714395			RNF128	0.110177			DHRS12	0.0929087			PLG	0.0812692			STAT3	0.120588			OR4D1	0.105632			ATP7B	0.0566832			RECQL	0.0980093			MASP1	0.129953			LOC285758	0.122122			HLA-DMA
	TPRA1	0.0929582			LRP2	0.0879105			PLSCR2	0.0714149			IFNB1	0.110171			ZNF350	0.0929027			CCDC163P	0.081249			CMPK1	0.120551			LINGO3	0.105592			ABLIM3	0.0566562			NUCB2	0.097968			HSPA6	0.129929			TMEM41A	0.122121			TMEM179B
	HAS3	0.0929386			KHDRBS2	0.0879091			HOMER3	0.0713898			CYP1A2	0.11017			FBXO39	0.0928771			TSPYL1	0.0812389			PCYT1A	0.120493			SULT1A1	0.10556			TNFRSF21	0.0566459			LOC375295	0.097935			GULP1	0.129884			PTRF	0.122103			FLJ11235
	NGEF	0.0928947			NPHS2	0.0878846			AGPAT9	0.0713676			TMPRSS6	0.110124			WBSCR27	0.0928707			EPB49	0.0812215			HEATR7A	0.120465			CD6	0.105534			NME4	0.056644			IFI27L2	0.0979244			CYP4Z2P	0.129858			NUDT16P1	0.122091			DYNLRB1
	KDM3B	0.0928749			RANBP9	0.0878776			C14orf28	0.0713673			SLC24A6	0.110114			HTRA1	0.0928689			CRNDE	0.0811748			SKIV2L	0.12041			TRAJ28	0.10548			DIO2	0.0565944			PFKL	0.0978851			ANKRD44	0.129785			MAP1LC3B	0.122016			MUC1
	SP100	0.0928321			CCDC83	0.087858			OSMR	0.0713477			TAGLN2	0.110062			LOC100652768	0.0928607			DDX43	0.0811423			KIAA0319L	0.120397			ZNF557	0.105463			BLZF1	0.0565939			VIM	0.0978512			TNFAIP6	0.129768			SPP1	0.121956			ENPP5
	GDPD5	0.0927759			NAA60	0.0878556			C11orf42	0.0713356			FAM170A	0.110051			KCNE2	0.0928311			CABLES2	0.081126			TRIM21	0.120394			LOC147646	0.105431			NIPA2	0.0565858			FAM170A	0.0978447			GRIK1-AS2	0.129699			PSMD10	0.121927			KIF13A
	LPP-AS2	0.0927741			INSIG1	0.0878428			ROPN1L	0.0713347			EIF2AK3	0.109997			LMNA	0.0927906			APLN	0.0811191			RAP2B	0.120392			HTR5A	0.105418			LRP12	0.0565788			PLAT	0.097813			FCGR2B	0.129671			NFIL3	0.121926			DEGS2
	PHF11	0.0927539			CDKL3	0.0878292			BTK	0.0713087			ELMO3	0.109982			PHACTR3	0.0927623			SSR2	0.0811035			RIN3	0.120389			TTC35	0.105413			ENPP2	0.0565782			IGFN1	0.0977682			SLC5A2	0.12966			SLC22A3	0.12188			MYO10
	CLCN3	0.0927058			HCN3	0.0878183			BTN3A1	0.0712935			B4GALT7	0.109944			PCDHGB5	0.0927591			MOSPD3	0.081097			PADI1	0.120344			C2orf77	0.105376			TMEM184A	0.0565575			GJA1	0.097675			HOMER3	0.129641			CA13	0.121818			CPA6
	ALAS1	0.0926469			NUPR1	0.0878102			PID1	0.0712867			FAM83E	0.10993			ZMAT2	0.0927377			SNORD104	0.0810313			PRPF6	0.120343			DENND2D	0.10536			PSENEN	0.056527			CLU	0.0976715			NXNL2	0.129499			TIPARP	0.121718			TAX1BP1
	SPNS2	0.0926449			RAB2A	0.0878091			NAA20	0.0712738			TMEM95	0.109905			ELF5	0.0927134			ARMC12	0.0809203			SEL1L2	0.120336			F7	0.105348			SIL1	0.0565139			ENO1	0.0976318			SEC62	0.129461			TMEM173	0.121714			EXOC3
	KLHL4	0.0926392			RNFT2	0.087801			ECM1	0.071255			LOC253044	0.109868			SGMS1	0.092699			ASNS	0.0809144			RELL1	0.120325			HOOK1	0.105306			TFPI	0.0565129			FGF5	0.0976291			EGOT	0.129443			PLIN2	0.121702			DPP9
	WDR1	0.0926275			AGPAT3	0.0877676			LMOD3	0.0712526			ELF5	0.109859			C20orf151	0.0926896			CALML6	0.0809036			OAS2	0.120272				0.1053			LOC100507376	0.0564975			LOC100507632	0.0976261			MCFD2	0.129402			S100A5	0.121696			KDELR1
	KLB	0.0926224			UHMK1	0.0877666			SLC30A2	0.0712525			KIAA0556	0.109846			VAMP3	0.0926814			UCP1	0.0808857			C19orf18	0.120244			HSPA1A	0.105296			AP1M1	0.0564833			FAM3A	0.0976073			LDHC	0.1294			MAP2K3	0.121654			TBC1D8B
	KLK6	0.0924835			NRP2	0.0877643			ERO1L	0.0712499			ERGIC2	0.109845			PSCA	0.0926812			PRM1	0.0808826			LRRC29	0.120236			SLC52A3	0.105269			SWAP70	0.0564622			PID1	0.0975824			TFF1	0.129399			EPSTI1	0.121647			DRAM1
	LOC100507054	0.0924394			RAPGEF4	0.0877608			CCDC15	0.0712289			ADAM28	0.109781			NFIL3	0.0926802			ST8SIA3	0.08083			BET1L	0.120234			ANKRD30A	0.105255			RAD21-AS1	0.0564448			MAPKAPK2	0.0975648			ANXA9	0.12935			ESRP2	0.121604			LOC283104
	ASAH1	0.0924144			TMED8	0.0877177			TEKT1	0.0712134			LHFPL2	0.109736			PDE1C	0.0926401			ARPP19	0.0807154			FKBP15	0.120184			POLR3E	0.105244			FAM53C	0.0564223			ITPR3	0.0975225			SPATA13	0.129184			ACBD4	0.121578			YIPF3
	LNX2	0.0922412			MRFAP1L1	0.0876999			VMP1	0.0712095			ADAM33	0.109714			CCDC127	0.0926146			GDI1	0.0806912			IGF2R	0.120171			SNAP23	0.105166			FTH1	0.0563908			EFHD2	0.0975008			TBC1D2	0.129161			JAG1	0.121516			MYD88
	IARS2	0.0922345			ASAH1	0.0876993			CAPN9	0.0711981			SLC30A1	0.10971			PARD3B	0.0925876			FAM190A	0.0806821			CFL1	0.120161			CLCN7	0.105092			ANKRD13C	0.0563677			LINC00327	0.0974822			RGR	0.129137			CAPZA2	0.121501			MUL1
	LONRF3	0.0922086			ITGAE	0.0876581			C21orf7	0.0711963			FGF6	0.109702			LOC100302650	0.0925819			SCML1	0.080681			TMCO4	0.120105			MST1P9	0.105061			CPNE3	0.0563545			ARHGEF17	0.0974717			SDHC	0.12911			RNF13	0.1215			TMEM39A
	DCBLD2	0.0922082			DUSP4	0.0876578			SERPINH1	0.0711706			S100A2	0.10966			C4orf26	0.0924704			DDR1	0.0806663			ZHX3	0.120018			C16orf86	0.10502			ANGPT2	0.0563118			RAP1A	0.097467			DUSP1	0.129042			TEX12	0.121499			AGFG2
	ITGB6	0.0922078			AA06	0.0876046			MSRB1	0.0711625			LOC401052	0.109659			JAKMIP3	0.0924667			KRT35	0.0806359			TMEM39A	0.120008			KNCN	0.105009			LOC100506377	0.0563114			C4orf34	0.0974481			LOC100506252	0.129022			FGD6	0.121498			ATP6V0D1
	ANKMY2	0.0922063			GAD2	0.0876036			IRF5	0.0711507			COG5	0.109626			SIRPG	0.0924548			SRPK3	0.0806232			FBXL18	0.120008			IRX4	0.105			TXK	0.0562922			PCDHGC3	0.0974133			CUL9	0.129008			WWC2	0.121472			COL7A1
	CPN2	0.0921715			ADAL	0.0875839			BHLHE40	0.0711094			TRAF4	0.109626			MB	0.0924537			LOC100507150	0.0806132			MLH1	0.119954			TIFAB	0.105			ITPRIPL2	0.056277			LINC00472	0.0973869			MAGED1	0.128999			MID2	0.121416			FA2H
	KDELR1	0.0921391			FSD1L	0.0875757			CXCL2	0.0711012			SIDT1	0.109598			NEU1	0.0924347				0.0805942			FPR1	0.119914			MTAP	0.104903			CWC25	0.056254			FAM210B	0.097379			C1GALT1C1	0.128966			AVEN	0.121413			TNFSF9
	CLDN9	0.0921088			NYAP2	0.0875751			RAB1B	0.0710795			FNDC9	0.109594			BPGM	0.0924167			APEX1	0.0805898			COG5	0.119862			PSEN2	0.104872			GRN	0.0561758			RARS	0.0973596			LOC100652999	0.128928			P4HTM	0.121348			LOC100506941
	C11orf45	0.0920503			PARD6A	0.0875559			MIR155HG	0.0710615			RETSAT	0.109559			QPCTL	0.0923839			DARS	0.0805883			C7orf49	0.119854			NIPAL3	0.104872			TESK2	0.0561743			NRP2	0.0973164			IFFO1	0.128892			SDCBP	0.121303			CYP4F12
	PRKAA1	0.0920192			TTC33	0.0875347			SDF4	0.0710454			WDR16	0.10955			CFHR5	0.0923786			NTN3	0.0805141			PDGFC	0.119838			LETMD1	0.104804			RAB31	0.0561559			MAS1	0.0972615			PARN	0.128837			LGALS8	0.121299			PSMD5
	TAGLN2	0.0920111			LINC00326	0.0875069			ADAM12	0.0710388			PINK1	0.109493			POU5F1P3	0.0923269			MPPED2	0.0805131			OTUD1	0.119827			LOC253573	0.104758			NBEAL1	0.05608			DNASE1L1	0.0972129			LIF	0.128815			ALDH1A3	0.121272			LOC100653010
	NKAPP1	0.0919494			F2	0.0874855			NGF	0.0710249			MMEL1	0.109488			MAPRE3	0.0923209			RAMP3	0.0804457			THSD4	0.11979			EHHADH	0.104729			LCORL	0.0560733			MAMDC2	0.0971892			MFSD6L	0.128801			PLEKHA5	0.121269			ARFRP1
	JUNB	0.0918979			BOLA3	0.0874719			ZGPAT	0.0710019			TGIF1	0.109422			GOLT1B	0.0922757			DNM1P46	0.0804231			DHDDS	0.119785			NFKB1	0.10471			CPAMD8	0.056024			MBNL2	0.0971792			THEM4	0.128754			LMTK3	0.121219			DNAJB1
	KANK1	0.0918973			HABP2	0.0874649			SLC35A3	0.0710004			CDSN	0.109408			RASGRP3	0.0921999			ZHX2	0.0803935			TLN1	0.119735			LOC100506406	0.104704			TBC1D20	0.056012			GLUD2	0.0971423			PGBD3	0.128685			CCL26	0.121196			STARD5
	TRIM50	0.0918573			CRLS1	0.0873461			MYLPF	0.070981			SORL1	0.109402			EVX1	0.0921911			AK5	0.0803687			MXRA5	0.119727			DHRS1	0.104689			DNAJB11	0.0560078			EDNRB	0.096957			SURF1	0.128609			USP43	0.12116			ZDHHC12
	DPY19L4	0.0918289			HIGD1A	0.0873206			CCDC158	0.0709509			KRTCAP3	0.109378			C4BPA	0.0921739			CCR5	0.0803405			EMP3	0.119683			SLC26A6	0.104677			PIN4	0.0559756			BBX	0.0969248			C6orf97	0.128551			INADL	0.121119			PCDHGA9
	IGHE	0.0918213			CD200	0.0872933			C1orf122	0.070946			LCP1	0.109357			TAGLN2	0.092173			LRRC4B	0.0803307			NDEL1	0.119673			BHLHE40	0.104671			PDE8A	0.055916			PICALM	0.09688			LOC100507309	0.128531			PPAP2B	0.121079			STUB1
	MINK1	0.0918053			SLC35C2	0.0872839			NKAIN3	0.0709344			SH3D21	0.109354			AMPD3	0.0921426			MIDN	0.0803087			ARHGEF17	0.11964			C21orf49	0.104646			ASNA1	0.055895			ACP5	0.0968374			FOSL1	0.128514			LYRM1	0.121077			EPHB2
	C8B	0.0917907			THTPA	0.0872674			C2orf16	0.0708891			STAP2	0.109331			PTK6	0.0921243			TRPT1	0.0803			LOC100505634	0.119603			C19orf46	0.104622			MPP1	0.0558562			UBAP1	0.0967904			MRGPRX4	0.128465			WFDC10B	0.121049			C9orf173
	LOC100506498	0.0917741			C1orf133	0.0872286			RORA	0.0708726			VEGFA	0.109315			FAM83H	0.0921104			PTPRN2	0.0802738			PHF1	0.119575			CSTT	0.104616			NAGLU	0.0558239			SH3GL1	0.0967488			BATF	0.128441			LRP5	0.120999			GPR160
	P2RY6	0.0917428			LIFR	0.0872037			NOTCH2	0.0708663			COG6	0.109312			CHID1	0.0920813			DDX50	0.0802681			MT4	0.119544			PGBD2	0.104593				0.0557913			HLA-DMA	0.0967451			PHACTR1	0.128383			PLS3	0.120998			FAT1
	LRRN4	0.0917403			KIN	0.0872006			FCRL4	0.0708657			NT5E	0.109305			PVR	0.0920734			GOLPH3	0.08025			TMEM27	0.11946			THRSP	0.104558			LINC00085	0.0557791			LOC100505490	0.0967094			ZNF441	0.128331			C1orf85	0.120969			SLC47A2
	WIBG	0.0917304			ZMIZ1	0.0871985			SPTLC3	0.0708653			PARP10	0.109175			XRRA1	0.092067			SPSB4	0.0802416			TSKU	0.119411			KIAA1751	0.104529			HLA-G	0.05577			CDIPT	0.0966811			FAM149B1	0.128291			AMDHD2	0.120957			HSPA1A
	ITPRIPL2	0.0917191			PYCR1	0.0871849			MYO5A	0.0708595			LINC00520	0.109153			CTSB	0.0920486			TINF2	0.080225			LDLRAP1	0.1194			MSLN	0.104492			LOC100506866	0.0557511			DENND5A	0.0966617			MYF6	0.128226			TMEM123	0.12091			LAD1
	CFHR5	0.0917175			NTF3	0.0871345			LOC80054	0.0707097			GRHL3	0.109136			MAVS	0.0920148			PTGES2	0.0802119			LOC283050	0.119365			SUCLG2	0.10447			TIMMDC1	0.0557416			RHOQ	0.0965011			CIB3	0.128219			TWSG1	0.120872			KLHL31
	VNN2	0.0917173			STARD8	0.0871318			EVI5L	0.0707052			CGN	0.109125			ROGDI	0.0920093			ZFP37	0.0802115			DUSP23	0.119345			INMT	0.104466			SERPINE2	0.0557271			AK4	0.0964616			PERP	0.128196			ITGB2	0.120868			SDSL
	CCDC146	0.0917022			EPM2AIP1	0.0870908			MAFF	0.0707027			CXCR5	0.109058			TMEM111	0.0918845			LOC100506758	0.0802109			BFAR	0.119325			SPIB	0.104462			KEAP1	0.0557147			LINC00085	0.0964422			ABHD4	0.128181			MAFF	0.120864			PSENEN
	MED9	0.091669			EPHA4	0.0870711			ASB17	0.0706355			SPINK1	0.109052			DPEP3	0.0918829			LOC100505518	0.0801717			TBC1D8B	0.119293			ITPR3	0.104442			SPIN3	0.0556893			ICAM3	0.0964298			SPINK1	0.128163			ERLEC1	0.120853			PHLDB1
	KLK7	0.0916569			FAM13B	0.0870652			RFPL1	0.070612			BHMT2	0.10904			MMP7	0.0918694			TSSK2	0.0801417			TNFRSF11B	0.119289			TSPO2	0.104417			MATN3	0.0556425			SOGA2	0.0964179			C17orf110	0.128136			IQCD	0.120814			ABTB2
	SRGAP1	0.0916529			LINC00494	0.087063			CD82	0.0705705			RCAN3	0.109028			GDPD5	0.0918034			PRB1	0.0800705			GALNT2	0.119255			NT5DC1	0.104405			ERCC4	0.0556382			SLC17A5	0.0963832			POLK	0.128088			HERPUD1	0.120694			ECM1
	GGCX	0.0916314			ARF5	0.0870607			CREB3	0.0705638			LRIG3	0.109021			RHOC	0.0917946			ANKS1B	0.0800554			NF2	0.119245			PLEK2	0.104383			PDXDC1	0.0556034			TXNDC17	0.0963714			CACNA1D	0.128086			DOK7	0.120689			BMP1
	FAM3A	0.0916096			NOL4	0.0870556			LOC285370	0.0705418			ZNF221	0.109012			PLXNA4	0.0917742			SMG5	0.0800368			IL18BP	0.119195			TGIF1	0.104379			SLC44A3	0.0556015			AP1G1	0.0963681			YY2	0.128073			SURF4	0.120611			C5orf56
	CLDN19	0.0915976			SLC35A5	0.0870255			FCN3	0.0705147			ECRP	0.109003			UGP2	0.0917728			LRRC27	0.0800346			CABLES1	0.119167			IQCF4	0.104333			CYB5D2	0.0556012			SORBS3	0.0963655			EPB41L3	0.128048			LY75	0.120533			NAGK
	TTC35	0.0915813			PPDPF	0.0870095			SLC25A16	0.0705061			CMA1	0.108976			SLC22A14	0.0917463			SYP	0.0800341			C6orf72	0.119156			LOC100507013	0.104317			DNAJA2	0.0556004			SFT2D2	0.096365			DEPTOR	0.128029			PDXDC1	0.120509			REXO2
	SIRT5	0.0915625			TMEM106C	0.0869574			CD200R1	0.0705004			LMBRD2	0.108951			APOA4	0.0917415			MADCAM1	0.0800209			IL18	0.119151			AZIN1	0.104276			STX11	0.0556003			FNBP1	0.0963288			ZNF763	0.128014			MST1R	0.120479			PDIA3
	CSTB	0.0915539			CUEDC1	0.0869516			SELPLG	0.0704807			CMTM8	0.10893			C1RL	0.0917358			LYSMD1	0.0800011			IRAK2	0.119128			C21orf62	0.104271			EDN1	0.055584			LOC100506457	0.0963166			C4orf26	0.128012			OAS3	0.120463			BMP4
	MYH9	0.0915308			FAM104B	0.0869401			SLC9A2	0.0704792			IGHE	0.108895			HEBP1	0.0917193			GLYATL1	0.0799979			IL20RB	0.119112			ZMPSTE24	0.104253			LOC219347	0.05558			SH3KBP1	0.0962781			KRTAP4-2	0.128004			PTER	0.120451			ASAH1
	ISM1	0.091505			FGF13	0.0869132			ARHGEF17	0.0704606			C21orf90	0.108828			GLRX	0.0916442			LRRC73	0.0799816			C16orf58	0.119105			FXYD1	0.104235			ICAM1	0.0555752			LRRC8E	0.0962768			C20orf173	0.128002			MUC20	0.120445			HMOX2
	LOC100507540	0.0914967			GLS	0.086905			ADTRP	0.0704136			PBLD	0.108794			PSG4	0.0916386			RBM8A	0.079942			LOC149773	0.118992			LINC00174	0.104223			PSG3	0.0555703			NEDD9	0.0962754			PI4K2A	0.12794			TMEM14C	0.120358			SRGAP1
	TMEM14C	0.0914805			MYBL1	0.0868937			CTSL1	0.0704046			SLC39A11	0.108781			SPTY2D1	0.0916204			PSIP1	0.0799221			NUAK2	0.118988			LILRB3	0.104215			PKM2	0.0555607			SERPINB7	0.0962617			CLEC3A	0.127882			PCSK5	0.120324			MAP3K5
	CARNS1	0.0914766			LOC100506459	0.0868892			BBX	0.0703701			ZG16	0.108741			YTHDF1	0.0915827			TRAV36DV7	0.0799188			LOC100506795	0.118957			ALDH4A1	0.104195			ATP6V1A	0.0555576			FAM71F1	0.0962177			MAFF	0.127853			IGHE	0.120278			CARD11
	NUP37	0.0914628			SLC25A4	0.086873			LOC100506047	0.0703671			TGM3	0.108741			AGPAT9	0.0915801			GNN	0.0799021			WHAMM	0.118943			DHX32	0.104189			C21orf119	0.0554998			C3AR1	0.09621			FAM65B	0.127839			PAQR5	0.120251			SLC35B2
	POU5F1P4	0.0914489			ECHS1	0.0868663			SYT15	0.0703657			CAPNS1	0.108726			FOXL1	0.0915527			PTHLH	0.0798695			GPR115	0.118876			ABHD11	0.104185			CDH2	0.0554807			EPB41L3	0.0961825			AHR	0.1278			ERO1L	0.120247			AVEN
	GANAB	0.0914022			PRSS33	0.0868615			NFS1	0.0703599			HDHD3	0.108699			LOC100507507	0.0915476			FCAR	0.0798567			SYNC	0.118532			ELOVL3	0.104181			ZNF827	0.0554646			PRCP	0.0960235			NOL3	0.127778			PARD3	0.120239			TMED3
	LOC728431	0.0913414			ETFA	0.086857			METTL12	0.0703426			TTC39A	0.108683			MAGI1	0.0915254			ZC3H15	0.0798543			PLXNA3	0.118529			PPIE	0.104128			PDS5A	0.0554481			IFNB1	0.095945			CSPG4	0.127699			MAF1	0.120234			SLC22A3
	CAPNS1	0.0913214			PIK3R1	0.0868334			EVX1	0.0703395			TNFRSF11B	0.108661			KIAA1161	0.0914967			THAP11	0.0798387			ANKRD1	0.118512			NDUFB5	0.104037			WFDC10B	0.055438			POP4	0.0959356			PIGV	0.127663			CD58	0.12022			EHBP1L1
	C2orf28	0.0912916			MOCS3	0.0868218			AKTIP	0.0703359			HIVEP1	0.108645			FAM113B	0.0914947			POLR3F	0.0798335			SNX7	0.118477			C1orf201	0.104021			ZNF585A	0.0554291			ADRM1	0.095925			ARHGAP24	0.127598			CDHR5	0.120164			UBC
	TIFAB	0.0912873			USP27X	0.0867525			KIAA1522	0.070331			C1QB	0.108619			FLRT3	0.0914745			THOC6	0.0797794			GOLGA4	0.11847			LOC100506258	0.104			S100A6	0.0554171			PIP5K1C	0.0959166			LOC283104	0.127594			MAN1B1	0.120161			C1QB
	LIF	0.0912726				0.0867166			TRAV13-1	0.0703305			AGAP11	0.108611			TREML3	0.0914625			CACNG7	0.0797297			KLF5	0.118396			DAZAP2	0.103992			NHS	0.0554024			SOCS3	0.0959114			CTSL1	0.127584			SPTSSB	0.120014			SLC17A5
	SELT	0.0912634			WDFY4	0.0867111			LINC00092	0.0703299			C15orf37	0.108605			CYP4F11	0.0914432			TCF19	0.0797114			HOXA3	0.118388			ECE2	0.103975			KIAA1841	0.0553975			FAM188A	0.0958153			HIST1H4H	0.12756			PRELID1	0.119863			AKAP13
	CLIP4	0.0912346			AHRR	0.086711			ERGIC1	0.0703293			PPYR1	0.108589			SLC25A48	0.0914068			C19orf57	0.0796817			SLPI	0.118378			SH3BP1	0.103971			C9orf3	0.0553858			MOB3C	0.0957988			P2RX4	0.127527			EPCAM	0.119842			SULT2B1
	PLEKHA1	0.0911753			PPP1R16A	0.0866997			LRRK1	0.0703278			MSRB1	0.108587			FAM3A	0.0913455			SLMO2	0.0796806			AGTRAP	0.118376			NIT1	0.103958			AGFG2	0.0553776			KLF2	0.0957859			IGSF5	0.127512			MUC13	0.119832			CAPNS1
	LOC730102	0.0911545			C5orf46	0.086611			SLC22A23	0.0702799			IL6ST	0.108487			RTN4	0.0913406			SF3B3	0.0796543			RAPH1	0.118367			TCTE3	0.103944			AKTIP	0.0553755			APOBEC3F	0.0957579			VN1R1	0.127498			C12orf44	0.119825			MAPKAPK3
	CAB39	0.0911455			SCFD2	0.086595			OR1J4	0.0702782			SPAM1	0.108473			LINC00028	0.091303			CLSPN	0.0796336			DNAH5	0.118346			SRC	0.103858			RNF103	0.0553713			PTPLAD2	0.0957345			MGC3771	0.127496			CMIP	0.119781			ELF4
	TSC22D2	0.0910958			EDEM2	0.0865886			PCK2	0.0702583			MASP1	0.108445			DNAAF1	0.0912957			RSPRY1	0.0796292			IDUA	0.118268			PKMYT1	0.103839			NUDT16	0.0553677			BGN	0.0956432			ZNF19	0.127438			ACTR3	0.119773			TRIM78P
	NIPAL2	0.0910745			LINC00341	0.0865847			ZDHHC8	0.0702007			ENTPD6	0.10844			LRRC43	0.0912386			CNTN2	0.0796261			JUN	0.118227			TMED4	0.103809			DPH3	0.0553605			C5orf41	0.0956232			C21orf128	0.127421			TIMD4	0.119716			DUSP4
	CD40	0.0910719			SNX19	0.0865339			PATL2	0.0701976			STAT2	0.108439			BAMBI	0.091238			UBN2	0.0796006			RNF39	0.118181			TMEM54	0.103796			UBE2E2	0.0552911				0.0955469			MAP4K3	0.127318			DPP3	0.119707			NFIL3
	FGFR4	0.0910707			BIN1	0.0865238			IRF1	0.0701952			FAM55A	0.108418			EDN2	0.0912239			ITGA2B	0.0795902			SLC22A23	0.118155			ECH1	0.103713			GOLGA8A	0.0552755			REEP3	0.0955327			SQRDL	0.127307			MAMDC2	0.119694			HNMT
	PIK3CB	0.0910587			ABHD2	0.0865031			BATF	0.0701737			LOC100652770	0.108382			SUV420H1	0.0912206			SCN3A	0.0795433			UCN2	0.11814			LOC100506130	0.103694			MYO1C	0.0552666			MOSPD2	0.0954794			CYB5D2	0.12715			TRIB3	0.119692			LATS2
	PLA2R1	0.0910575			VWA5A	0.0864601			SNHG7	0.0701296			ONECUT3	0.108349			C15orf55	0.0912045			CDC42EP4	0.0795296			EFNA5	0.11811			LILRA5	0.103667			SAMD8	0.0552382			SBSN	0.0954262			CDR2	0.127061			MTM1	0.119685			LOC100505633
	DGAT1	0.0910474			ST7	0.0864589			KLHL7	0.0701046			MYLIP	0.10833			ZNF879	0.0911839			NAB1	0.0795244			GPR110	0.11811			TXK	0.103658			C9orf135	0.0552343			RBM7	0.0953493			NUDT13	0.127047			THSD4	0.119664			LY75
	VPS26A	0.0909836			HSDL1	0.0864358			TRAPPC4	0.0700896			PIWIL4	0.108321			THSD4	0.0911751			TMEM74	0.0795071			DERL1	0.118081			AIFM2	0.103626			LOC100288432	0.0552077			ATP13A3	0.095291			GPRC5C	0.127013			LOC100507338	0.119661			NME6
	SNX13	0.0909462			C6orf225	0.0863886			DAB2	0.0700812			PGK2	0.108309			ERVV-1	0.0911732			GATS	0.0795013			GPR126	0.118024			MCHR2	0.103544			MOXD1	0.0551826			AMFR	0.0952842			C10orf54	0.127004			LOC100652999	0.119647			CDR2
	CYP4F12	0.0909397			SLC2A10	0.0863768			AP1S3	0.0700522			LOC100128893	0.108292			STAC2	0.0911437			LOC284023	0.0794835			OCEL1	0.118024			BPIFB6	0.103542			LOC100128511	0.0551763			TRAK2	0.0952649			YAP1	0.12696			DCBLD1	0.119631			PLAC8
	GSTA1	0.0908662			RRAGA	0.0863722			SPAG1	0.0700332			LOC284632	0.108286			TRAPPC9	0.0911157			PPP1R3E	0.0794241			STGC3	0.117999			GLB1L	0.103535			C2orf73	0.0551758			TRPC1	0.0951617			YIPF3	0.126947			ACADS	0.11963			TPRA1
	TMC7	0.0908052			SIPA1L3	0.0863516			AMDHD2	0.0700109			ERBB2IP	0.108279			MSX2	0.0911122			ARFGEF1	0.0793935			STK17B	0.117989			DDR1	0.103498			MSN	0.0551733			LCP1	0.0951335			PLOD3	0.126922			GAS2L2	0.119556			NFE2L3
	HLA-DMB	0.0907273			BABAM1	0.086341			LCAT	0.0699709			TRAM2	0.108272			NLRP2	0.0910504			KCTD19	0.079383			NSAP11	0.117978			ZFP36	0.103458			UCA1	0.0551501			SQRDL	0.0950932			WDR26	0.126867			KIAA0319L	0.119551			FHDC1
	CHPF	0.0906825			DDC	0.0863067			NOBOX	0.0699688			PP14571	0.108267			PRDM6	0.091042			GCK	0.079312			CLDN1	0.11794			MFI2	0.1034			CTSZ	0.0551229			FLT3LG	0.0950844			FXC1	0.126846			PLS1	0.119545			FAM134C
	LAMB1	0.0906808			PLOD2	0.0862928			KLHL6	0.0697705			TM4SF5	0.10825			ABCC11	0.091019			ARL2	0.0792912			KIAA1755	0.117934			FBXO2	0.103368			TUSC3	0.0551193			WDR45	0.0950152			PGR	0.126745			GPC1	0.119539			CSRNP1
	SHISA5	0.0906531			CAMK2D	0.0862629			SNORA61	0.0697594			LOC401093	0.108242			SPRR2G	0.0909491			HDHD2	0.0792584				0.1179			TOP1	0.103362			ZNFX1	0.0550908			GNPDA2	0.0950084			OAS1	0.126744			TSTA3	0.119506			LAMB2
	ZNF778	0.0906425			TTC30A	0.0862394			HYI	0.0697383			APOD	0.108229			LOC100505565	0.0909416			TTC28-AS1	0.0792536			LTBP3	0.11789			TDRD7	0.10334			GPR126	0.0550234			LIMS1	0.0950073			UGGT2	0.126706			TMEM30A	0.119457			ANKS4B
	ERO1L	0.0906405			OPRD1	0.0862358			NOP10	0.0697247			ITGAV	0.108217			BSPRY	0.0908829			PTPN6	0.0792492			RAB9A	0.117849			TMPRSS12	0.103322			CAPZA2	0.0550027			GPN2	0.0950018			QDPR	0.126606			TEX34	0.119435			LOC100507206
	PPFIBP1	0.0906268			ACADM	0.0862303			SORBS3	0.0697097			AKTIP	0.108192			C6orf62	0.0908733			C11orf30	0.0792359			C22orf13	0.117796			NR0B2	0.10332			F2	0.0549773			USP53	0.0949034			LOC285000	0.126578			SYT13	0.11936			MOB1A
	SEPSECS	0.0905648			ARNTL	0.0862176			SLC2A2	0.0696859			ABHD11	0.108181			HSPB3	0.0908071			NDUFB11	0.0792303			HIF1A	0.117777			YIPF6	0.103275			TCEAL4	0.0549608			ITGB1BP1	0.0949029			INPP5F	0.126573			VAMP3	0.119343			LOC100507086
	CLIC3	0.090507			THEM4	0.0861729			GORASP2	0.0696774			QPCTL	0.108171			SEC62	0.0907465			C9orf79	0.0792241			SLC35C2	0.117737			SPATA8	0.103273			IBTK	0.0549597			BIRC2	0.0948368			PRSS33	0.126555			DUSP14	0.119322			MFSD1
	ZGPAT	0.090465			CDC42EP3	0.0861682			RSPH4A	0.0696194			LOC100505904	0.108168			GPR108	0.0907232			BTG1	0.0792098			LPCAT2	0.117725			LOC100507077	0.103241			HSPA1B	0.0549519			C12orf69	0.0947901			LOC100507531	0.126472			FASTK	0.11923			P2RX4
	PON3	0.0903851			UBL7	0.0861521			BOK	0.0695523			PLSCR4	0.10814			TMPRSS13	0.090704			ZNF385D	0.0791877			AFAP1	0.117689			UPK1A	0.103236			FAM126B	0.054909			OSBPL10	0.0947554			CCBP2	0.126461			ACMSD	0.119199			ZFAND2A
	LPAR2	0.0903062			BRE	0.0861412			CXorf67	0.0695357			ZDHHC5	0.108111			DTX2	0.0906917			C1orf43	0.0791671			SFTA1P	0.117654			LPCAT3	0.10323			PPFIBP2	0.0549089			LOC100506120	0.0947406			CCND1	0.12637			BET1	0.119165			FYCO1
	SNX9	0.0902357			LYSMD3	0.08612			LOC100506342	0.0695199			ATP6V0D1	0.108048			CPN2	0.0906726			LOC401324	0.0791594			CARD16	0.117649			SETD6	0.103195			ADAM17	0.0548785			MAL	0.0947178			TMCO4	0.126343			CDV3	0.11915			SLC3A2
	ALDH4A1	0.0902273			HDAC4	0.0861129			ATG5	0.0695161			POFUT1	0.107996			USP29	0.0906654			TTC40	0.0791551			PPP1R18	0.117607			GRAMD2	0.103168			GPR108	0.0548189			ENDOD1	0.0946825			RIN3	0.126324			CDC42SE2	0.119137			PLXNB2
	WWTR1	0.0902134			SASH1	0.0860945			FLJ33630	0.0695112			ARHGAP42	0.107985			U2AF1L4	0.0906612			KDSR	0.0791512			BIRC3	0.117578			PRB1	0.10314			PDE10A	0.0547989			SCO1	0.0946482			C1orf186	0.126293			CYP4F2	0.119068			C14orf79
	MALT1	0.0901993			PFDN4	0.0860636			SBNO2	0.0695069			BNIPL	0.107963			GOLT1A	0.0906435			DBH	0.0791006			CNN1	0.117563			ZMYND15	0.103134			INA	0.0547865			C1orf204	0.0945811			CREB3	0.126248			CSNK1G2-AS1	0.118992			OCEL1
	AMOT	0.0901934			C4orf34	0.0860213			BAG2	0.0694864			THRSP	0.107947			CPZ	0.0906415			NDUFA5	0.0790876			UACA	0.117563			LOC285847	0.103114			PAPSS2	0.0547575			SLAMF8	0.0945456			HPCAL1	0.126215			CYP1B1	0.118901			ATG16L1
	TM9SF2	0.090168			LRRC52	0.0859925			SPAM1	0.0694522			AGPAT2	0.107856			IGFBP2	0.0906219			CYTIP	0.0790828			CALR	0.117483			SLC13A3	0.10305			CD163L1	0.0546965			C6orf89	0.0945114			HKDC1	0.126153			TRIB1	0.118892			TBL2
	DERL1	0.0901504			SNAP25	0.0859867			CXCL17	0.069428			FAM199X	0.107845			ZNF846	0.0906109			GK2	0.0790707			C1QTNF6	0.117458			CNPY2	0.103021			PIP5K1C	0.0546717			VANGL1	0.0944682			C14orf45	0.126015			IL8	0.118854			LOC100507487
	KIAA1407	0.0901321			PPM1K	0.085846			GIPC1	0.0694029			PLCZ1	0.107837			DOK7	0.0905895			FGF14-IT1	0.0790629			BLCAP	0.117447			TFF3	0.103007			SEPHS2	0.0546216			HOXA2	0.0944561			PINK1	0.126013			RASSF3	0.118843			TMEM184C
	IHH	0.0900851			LOC100506258	0.0858015			COMT	0.0693967			ALDH1A3	0.107832			C7orf70	0.0905872			GFOD2	0.0790336			ERAP2	0.117374			LOC100506497	0.103004			MAGEF1	0.054603			SLC25A46	0.0944522			MICU1	0.125987			HMOX2	0.1188			RAPGEF3
	DHX58	0.0899851			TSNAX	0.0857473			IL31RA	0.0693914			HNF1B	0.107803			PAX8	0.0905813			GUSB	0.0790239			SDSL	0.117335			ETV4	0.103			ZNF23	0.054585			S100A2	0.0944092			ZNF701	0.125958			VTI1A	0.118787			HHLA1
	HCG4	0.0899688			KIAA0319	0.0857469			LOC100133461	0.0693891			FATE1	0.107797			MR1	0.0905776			ENSA	0.0790153			TMEM175	0.11726			FITM2	0.102975			GPR1	0.054583			MAN1A2	0.094401			NAGA	0.125799			BCAM	0.118786			CNKSR1
	NFKB2	0.0898669			BAALC	0.0857327			LINC00520	0.069388			CRISPLD2	0.107795			IGF2R	0.0905557			WFDC3	0.0789278			LTB	0.117259			C20orf141	0.10297			NCKAP1	0.0545814			STOM	0.094398			LOC100302650	0.125797			FBXL17	0.118775			FAM120A
	MAN2C1	0.0898455			PDK2	0.0857264			CPXCR1	0.0693637			THSD4	0.107794			CASC4	0.09054			LPPR1	0.0789076			LOC100507164	0.117234			ATP6V0D2	0.102957			PP7080	0.0545745			BNC2	0.0943566			MIEN1	0.125792			C7orf23	0.118772			FAM176A
	GADD45B	0.0897944			PON2	0.0857175			FAM120A	0.0693614			LOC100287896	0.107764			FRS2	0.0905367			YTHDF1	0.0788421			PCGF5	0.11721			CATSPER2	0.102955			CUL4B	0.0545598			AHNAK2	0.0943448			TWSG1	0.125776			SULT2B1	0.118693			DDX27
	EIF3B	0.0897827			TTR	0.0856958			ANGPT4	0.0693505			OSBPL7	0.107704			LRIG1	0.0905301			TMEM95	0.0788339			PTGIS	0.117178			DNAJC3-AS1	0.102951			LOC100506561	0.0545443			COL5A3	0.0943238			POLN	0.12577			CHKA	0.118577			PIK3CB
	C1orf115	0.0897639			CDK2AP2	0.0856747			IFNE	0.069334			LOC151484	0.107568			FER1L4	0.090501			ZSCAN2	0.0788184			GPR143	0.117095			C6orf136	0.102931			SLC15A4	0.0545314			DYNLRB1	0.0943103			LINC00326	0.12576			LOC100422737	0.118545			SULT1C2
	ECHDC2	0.0897412			TRAPPC1	0.0856719			LOC283688	0.0693144			CCR7	0.107568			IRX4	0.0904761			BAHCC1	0.0788118			EZR	0.117062			AGR3	0.102888			SENP3	0.0544977			LPPR2	0.0943005			HTR3C	0.125661			C7orf42	0.11854			TMEM154
	USP40	0.0897363			ASPHD1	0.0856679			TAB3	0.069309			RXFP2	0.107551			SIPA1L3	0.0904696			LAMB2P1	0.0787926			RUNX2	0.117043			MUC7	0.102846			LOC100507008	0.0544903			PPP1R13L	0.0942857			C2orf74	0.125592			RGS19	0.118525			GYPB
	KIAA0895	0.0897297			DDX41	0.0856518			NPBWR1	0.0692923			CAPNS2	0.107531			LOC100505942	0.0904331			MRPL55	0.0787539			MID2	0.116977			RAB3IP	0.102822			TFPI2	0.0544901			PVR	0.0942636			TMBIM6	0.125529			SERTAD2	0.118485			ZCWPW1
	ALDH3A2	0.0896948			ATP6V0C	0.0856425			BLCAP	0.0692722			DCUN1D3	0.107519			BTBD10	0.0904089			ZNHIT1	0.0787531			GOSR2	0.116975			NLRX1	0.102821			COMMD2	0.0544148			BMPR2	0.0942636			KRT76	0.125521			RPL10	0.118444			LRRK1
	OXR1	0.0896175			ZNF285	0.085639			MFSD5	0.0692649			LOC100506941	0.1075			ETFB	0.0903844			SNIP1	0.0787441			LOC728431	0.116967			RDH8	0.102808			LOC157273	0.0543956			NKIRAS1	0.0942398			TMEM217	0.125497			MMP24	0.11843			DNAJC4
	MS4A6E	0.0895946			HEMK1	0.0856284			RIN3	0.0692275			LIPF	0.107488			DACT2	0.0903799			FLJ43663	0.07873			43353	0.116918			TSPAN14	0.102803			GBP3	0.0543926			PARP12	0.0942184			C17orf47	0.125429			TM9SF3	0.118417			PPP4C
	MTTP	0.089585			C4orf48	0.0856277			NT5E	0.0692016			PILRA	0.107488			TMEM59	0.0903405			HPCA	0.0787192			MAP4	0.116916			C1orf96	0.10275			HSPA12A	0.0543829			PPFIBP1	0.0941906			FAM134C	0.125427			PALLD	0.118319			OS9
	ISCU	0.0895414			GRAMD1A	0.0856226			LOC100507495	0.0691937			ASPDH	0.107486				0.0903241			ACAD8	0.0786629			SCEL	0.116892			OVOL1	0.102713			LOC100507372	0.0543749			LOC100505942	0.0941647			PLEKHH2	0.125392			FLJ23867	0.118306			PTPRR
	OSBPL3	0.0895381			ZNF622	0.0856058			ANKRD9	0.0691844			ALDH3A1	0.107475			GMPPA	0.0903149			IQCD	0.078661			ALS2CL	0.116887			PARL	0.102708			TBC1D9	0.0543673			PMEPA1	0.0941253			ZNF277	0.125385			FCRL5	0.118276			TTPAL
	TPK1	0.0895376			GPR98	0.0855263			HLA-J	0.0691758			MST1R	0.107461			ERCC2	0.0902862			DUSP5	0.0786446			C7orf60	0.116856			WIBG	0.102648			EFNA5	0.0543641			NR2F2	0.094119			LIPC	0.125329			CSRNP1	0.118256			MUC12
	DTX2	0.0895113			FLJ35024	0.0855172			TFPI2	0.0691387			ETHE1	0.107388			BAD	0.0902777			LOC100507024	0.0786262			DPP4	0.116811			TMEM170A	0.102644			LOC100505774	0.0543604			SRGAP1	0.0940878			LEPR	0.125264			PDLIM2	0.118247			LOC100652994
	KLHL31	0.0894802			FRY-AS1	0.0854754			MID2	0.0691293			LOC100507086	0.10732			PANX2	0.090263			SIN3A	0.0786164			TGFB1I1	0.116741			SERINC3	0.10258			ADD1	0.0543413			ST3GAL2	0.0940573			OR4D1	0.125247			C11orf80	0.118123			TSC22D2
	TRIP10	0.0894794			SLC25A1	0.0854597			CLCN7	0.0691182				0.107311			NUAK2	0.0902547			ADAMTS8	0.0786042			CXCR7	0.116691			LINC00494	0.102571			BHLHE41	0.0542878			SEL1L	0.093951			GOSR2	0.125228			TNFAIP3	0.118097			ABHD11
	GORASP2	0.0894787			SOX6	0.0854535			MAN2B2	0.0690995			LOC151658	0.107294			SLC4A1	0.0902197			TM7SF2	0.0785866			CD5L	0.116624			SLC25A2	0.102539			FAM71D	0.0542767			ANKRD52	0.0939467			OTOR	0.125215			PNPLA1	0.118012			LOC127841
	SPG11	0.0894785			SORBS1	0.08545			MAPKAPK2	0.069098			YIF1A	0.10724			BNIPL	0.0902182			CACNA1A	0.0785765			DDR1	0.116574			BLOC1S1	0.102529			PQLC2	0.0542588			SELS	0.0938537			PRMT2	0.125204			CACNG6	0.118009			SPTAN1
	FLNB	0.0894029			ANAPC11	0.0854106			TEX12	0.0690828			DZANK1-AS1	0.107236			ACSM1	0.0901804			CENPBD1	0.0785664			PHLDB1	0.116569			AMELY	0.102508			UBE2Q2	0.0542582			SLC2A1	0.0938301			FRMD4A	0.125191			CDK15	0.117992			LRRFIP1
	SNCG	0.0894011			DANCR	0.0853989			ECHDC2	0.0690346			GRN	0.10723			CDH13	0.0901005			NOS1	0.0785557			CYLD	0.11656			TESC	0.102494			SRP9	0.0542359			C5orf58	0.0937917			STK10	0.125177			F5	0.117992			STAT1
	MAP2K1	0.0893958			DCLK2	0.0853736			PLIN2	0.0690247			FHDC1	0.107203			LOC100132987	0.0900703			PIH1D1	0.0785289			DNASE2	0.11655			LINC00488	0.102492			NAPA	0.0541938			CPNE8	0.0937768			TNFSF13B	0.125139			LINC00475	0.117961			MATN2
	RARRES3	0.0893735			LOC149373	0.0853702			CHCHD8	0.0690016			GCLM	0.107186			C1orf94	0.0899841			HMGB3	0.0785255			H2AFJ	0.116529			LOC100505964	0.102464			SYT13	0.0541577			MTCH1	0.093742			PEG10	0.125128			CD68	0.117907			PIGQ
	SYS1	0.0893238			KIAA1715	0.0853676			LAMA1	0.0689563			SLC25A47	0.107183			C6orf99	0.0899544			PABPC4L	0.0785003			TRIM48	0.116494			ZNF706	0.102447			IQSEC2	0.0541539			TMEM120A	0.093733			DIP2C	0.125122			EEF1D	0.117881			KIFC3
	CILP	0.0892315			MMP26	0.085361			MED15	0.068944			LOC157273	0.107183			GLS	0.0899454			ACTL10	0.0784763			NME6	0.116478			LMX1B	0.102434			HDHD3	0.0541363			CXCR1	0.0936497			TSPO	0.125101			TIMP4	0.117813			TGIF1
	RDH12	0.0891244			ZMYND10	0.0853447			TRIM47	0.068916			LOC415056	0.107152			ATP13A3	0.0899205			FBXO21	0.0784237			CAB39	0.116435			MESDC2	0.102429			LOC441179	0.0541352			FAM50A	0.0935845			CA12	0.125088			PLEKHN1	0.11779			TMEM208
	C17orf101	0.089105			SLC26A11	0.085336			ITPRIP	0.068909			STXBP2	0.107097			WNT16	0.0899091			GABRB3	0.0784109			GCNT1	0.11634			GATA1	0.102423			KRBOX1-AS1	0.0541091			DOCK5	0.0935227			ZNF83	0.124969			ARFGAP1	0.117617			SRPX2
	GPR39	0.0890918			PPP1R3D	0.0853326			USHBP1	0.0689052			ZHX2	0.107045			STX16	0.0899007			C15orf41	0.0783929			P4HA1	0.116313			TBC1D10A	0.102415			PHC3	0.0540851			GSDMD	0.0934937			SLC25A46	0.12495			LTB	0.117537			DNAJB12
	LY6E	0.0890911			GPR171	0.0853132			ARL1	0.0688917			IRF6	0.107012			TRAF3IP2	0.0898719			PEG10	0.0783927			PSG9	0.116275			SLC9A2	0.102393			HIP1	0.054078			PPP1R18	0.093492			SAMD9	0.124933			SLCO4A1	0.1175			PRKAG2
	KCTD18	0.0889858			SATB2	0.0852382			MMADHC	0.0688406			SDR16C5	0.106952			GRID1	0.0898694			GPRIN1	0.0783859			ATP10A	0.116268			LRRC46	0.102367			MCOLN3	0.054073			ADAP2	0.0934584			THRB	0.124922			CTBS	0.117484			SGMS1
	ANO10	0.0889499			C8orf12	0.0852259			MYOD1	0.0688321			ARF6	0.106924			LOC100505806	0.0898653			C7orf42	0.078382			GRIA3	0.116245			GCH1	0.102354			FURIN	0.0540705			BHLHE41	0.0934077			ANXA6	0.124875			TLR4	0.117467			SMCR7
	STX17	0.088928			LOC723809	0.085197			ESAM	0.0688171			TOLLIP	0.106894			LOC100506802	0.0898453			ZNF286A	0.0783757			C19orf10	0.116244			ATP6V1C2	0.102247			YPEL3	0.0540693			APOL1	0.0933965			MALAT1	0.124847			C15orf48	0.117465			SYTL1
	SLC30A5	0.0889132			GNMT	0.0851569			C21orf128	0.0688115			CEACAM4	0.106868			CENPBD1	0.089843			ACTL6B	0.0783564			POP4	0.116153			ESPN	0.102229			CYLD	0.0540477			CDYL2	0.0933086			IGHD	0.12483			SLC12A9	0.117456			FAM55A
	43161	0.0888926			LOC100507025	0.0851478			NAGK	0.0688052			FGD5	0.106828			TLR4	0.0898199			CDC25A	0.078351			INHBA	0.116112			LOC100506963	0.10219			KRCC1	0.054043			WDFY1	0.0932372			DYNLRB1	0.124828			B2M	0.11742			ANXA10
	PADI1	0.0888862			RNF40	0.0851408			MED19	0.0688045			PLIN1	0.106818			ZNF720	0.0898125			CSTL1	0.0783485			LOC541472	0.116083			FGR	0.102183			DHRS7C	0.0540339			GBP1	0.0932031			CHID1	0.124718			AGXT2L2	0.117342			ARHGDIB
	NPR1	0.0888316			GABARAP	0.0850873			SCUBE3	0.0687993			ARSD	0.106766			CPA6	0.0898042			NDUFS2	0.0783274			FAM111A	0.116082			SCUBE1	0.102166			LARP1B	0.0539837			UBE2A	0.0931714			EPDR1	0.124696			SLC35E1	0.117323			ESRRA
	ETHE1	0.0888308			LSM3	0.0850246			MAN2A1	0.0687794			OR1Q1	0.106724			A4GALT	0.0897814			SV2A	0.0783269			TLR4	0.116065			STAC2	0.102164			PCMTD1	0.0539816			TMEM2	0.093111			CAV1	0.124687			LOC100505964	0.117285			NUP210P1
	CHP2	0.0888214			AMHR2	0.0850016			SLC17A5	0.0687598			GPR111	0.1067			ZNF506	0.089763			ONECUT2	0.0783054			STAU1	0.11606			TOR1AIP1	0.102117			SP140L	0.0539735			LOC283104	0.0930933			NHLRC3	0.124676			PLEK	0.117282			SLC37A1
	FADD	0.088818			HOXA-AS3	0.0850006			CLTB	0.0687278			LEPREL1	0.106696			LOC401176	0.0897448			GSTO2	0.0782938			LOC152742	0.116042			CHRM5	0.102077			AGFG1	0.0539186			SLC4A4	0.0930891			GIPC1	0.124674			PDZD3	0.117277			TACR1
	CABLES2	0.0888068			HLA-DMA	0.0849944			LAIR2	0.0687211			TNFAIP1	0.106645			CX3CL1	0.089738			TYMS	0.0782861			ARHGDIB	0.115995			LOC283688	0.102029			PLEKHF1	0.0539004			RIPK2	0.0930863			GOLGA2	0.12462			TBX15	0.117243			LOC149773
	TMEM92	0.0888029			MAGOHB	0.0849038			SYNC	0.0687165			TM9SF2	0.106637			HIST1H4H	0.0897189			ING3	0.0782841			TOM1	0.115964			WWTR1-AS1	0.102014			C7orf60	0.0538986			HOOK3	0.0930423			ATP1B1	0.124592			DNAJC22	0.11721			RABGAP1L
	TPP1	0.0887869			GNAZ	0.0848894			PITX1	0.0687104			SLC47A2	0.106595			ZNRF4	0.0896913			SPINT3	0.0782778			ZCCHC5	0.115921			ANKS4B	0.102012			C1S	0.0538929			SPHK1	0.0930132			SYPL1	0.12453			TAF10	0.117172			QPCTL
	CST6	0.0887462			ELOF1	0.0848798			LOC100507314	0.068692			LOC100131366	0.106572			ZNF160	0.0896608			NRIP2	0.0782667			TCN1	0.115912			GDE1	0.102009			RASSF2	0.0538741			RHEB	0.0929835			CLEC4E	0.124525			SULT1C2	0.117135			IFI27
	C6orf99	0.0886634			MBL1P	0.0848532			CROT	0.0686656			TPRN	0.106568			SH3D19	0.0896414			NLRP14	0.0782221			ACTR3C	0.115811			TPD52L1	0.101999			LOC100132735	0.0538693			IL31RA	0.0929555			APPL2	0.124508			WWC3	0.117129			CD163L1
	SYTL1	0.088658			C9orf7	0.0848457			SNHG3	0.0686516			IKZF2	0.106553			PIGS	0.0896325			PCYT1B	0.0781793			STK3	0.115811			OR51I1	0.101998			TMEM140	0.0538446			IRF9	0.092943			ADAM10	0.124506			ADORA1	0.11712			RAB11FIP1
	SHISA9	0.0886396			TRPC4AP	0.0848248			CLCF1	0.0686396			GRINA	0.106547			C10orf47	0.0896264			RASL10B	0.0781008			KCTD4	0.115804			SNX14	0.10193			CTNS	0.0538442			PTPN23	0.0929365			KIAA0556	0.124482			MGAT1	0.117084			ESR1
	KRT83	0.0886394			MKKS	0.0848224			ARSJ	0.0686272			TRAV30	0.106546			GIPR	0.0896204			C1orf51	0.0780997			CORO1B	0.115732			CAPN7	0.101903			JOSD2	0.0538347			NAT1	0.0929215			LRTM1	0.124453			PRIC285	0.117057			C9orf152
	AFTPH	0.0886296			DNAJC30	0.0848066			FAM205A	0.068606			GOLGA3	0.106524			SAMD9L	0.0895924			LOC151658	0.0780833			SLC31A2	0.115731			CEACAM5	0.10185			CABLES2	0.0538122			KRT222	0.0928385			FAM69C	0.124452			SMCR7	0.117006			FUT2
	ZBTB4	0.0886252			ADPRH	0.0847706			C16orf74	0.0686008			NRIP1	0.106457			C4BPB	0.0895854			AKTIP	0.0780819			DIAPH1	0.115678			SNHG11	0.101849			ALPP	0.0537732			MS4A6E	0.0928301			TOR1AIP1	0.124451			USP40	0.116995			SBNO2
	TMEM184B	0.0885974			FAM32A	0.0847674			CLEC4D	0.068581			EPHA1	0.106454			C14orf28	0.0895556			SCRT1	0.0780686			LRRFIP2	0.115634			SH2D3A	0.101771			LINC00410	0.0537426			DGCR11	0.092807			CCIN	0.124416			PPDPF	0.116983			PCSK5
	SAR1B	0.0885494			GLDC	0.0847056			PHKA1-AS1	0.0685801			LOC100507654	0.106376			LOC100506325	0.089548			ABCA2	0.0780581			PLA2G4C	0.115633			RHBDF1	0.101697			LMTK2	0.0537342			TANC1	0.092801			METRNL	0.124353			MYL6	0.116965			TNFRSF11B
	IGFBP7	0.0885222			TNFRSF11B	0.0846899			APOBEC3F	0.0685042			NUDT18	0.10637			SYNDIG1L	0.0895381			NFAM1	0.0780012			MPP5	0.115623			VWF	0.10166			SIPA1L3	0.0537058			RIPK1	0.0928007			ARFRP1	0.124343			SLC17A5	0.116957			MYL5
	SOD3	0.0885142			PPP1R3C	0.084681			FIBP	0.0685013			MITF	0.106367			PTGDS	0.0895178			MAT1A	0.0779998			MAVS	0.115579			GJA5	0.101657			CYP26A1	0.0537013			SLC16A3	0.0927913			ACADS	0.124246			LINC00460	0.116922			ALDH1A3
	ITFG3	0.0885137			PTTG1	0.0846806			SIT1	0.0684982			RNF19A	0.106329			OXR1	0.0895141			SUPV3L1	0.0779973			EIF2AK3	0.115531			ERBB2	0.101638			C5orf46	0.0536914			SLC35B2	0.0927686			PLEKHF1	0.124198			KRTAP1-1	0.116906			LOC100507378
	SOX17	0.0885058			LOC100128098	0.0846713			LOC100507616	0.0684791			CPM	0.106317			AGXT2L2	0.0895093			NUP160	0.0779874			PCDH1	0.115449			NRG4	0.101637			CTTN	0.0536634			PMM1	0.0927198			PHYH	0.124152			PKD1L2	0.116882			LOC100506860
	ARL8B	0.0884839			STOML1	0.0846609			BIRC3	0.0684747			PYROXD2	0.106309			TPRG1	0.0895057			WBSCR28	0.0779754			C1QB	0.115423			FZD5	0.101635			KIAA1524	0.0536334			PBXIP1	0.0927083			FILIP1L	0.124103			AMFR	0.116847			HDHD3
	TFRC	0.088481			TMEM205	0.0846034			FAM166B	0.0684508			SIAE	0.106269			BCL3	0.0895047			CST9	0.0779751			FLJ35776	0.115377			C1orf182	0.101573			HNF1B	0.0536156			PDP1	0.0926812			TSPAN17	0.124015			STARD10	0.116821			CA2
	ABCA4	0.0884747			BRK1	0.084595			FOXD1	0.0684207			PDGFA	0.106258			C17orf110	0.0894797			MGST1	0.0779509			DENND3	0.115364			PCDH12	0.101553			LHPP	0.0535986			SNX25	0.0926467			TYRP1	0.123987			AFAP1L1	0.116672			DTX4
	RHBDD1	0.0884455			NR4A3	0.0845873			MT1F	0.0683742			BHMT	0.106219			NXF5	0.0894591			DNAJC30	0.0779183			WNT7A	0.115298			C1orf135	0.101548			HLA-F-AS1	0.0535951			LMF2	0.0926456			MFAP3L	0.123983			CLPTM1	0.116657			EPN1
	C5AR1	0.0884378			YIPF5	0.0845776			TGOLN2	0.0683742			HHLA1	0.106216			MYO15A	0.0894438			LOC100128751	0.0779128			FAM161B	0.115131			SLC2A11	0.101537			ANAPC16	0.0535756			C10orf47	0.0926451			IL17B	0.123921			MATN2	0.116635			LRRC46
	GPR116	0.0884361			CAPN7	0.0845701			AGPHD1	0.0683682			CTSB	0.106211			LNX1	0.0894356			PHKA1-AS1	0.0778546			SGK1	0.115067			OR2K2	0.101485			C12orf49	0.0535751			CD96	0.09264			TRBV24-1	0.123838			ITPKC	0.116609			DDOST
	PSMB10	0.0884247			LPXN	0.084514			LOC285768	0.0683648			CATSPERB	0.106157			PDZD2	0.0894352			SEMG2	0.0778291			DDX27	0.115036			ANAPC16	0.101452			TMEM86B	0.053567			TRIP4	0.092614			CMYA5	0.123825			ECHDC2	0.116561			SCEL
	PLIN3	0.0884169			UPB1	0.084512			HIBADH	0.0683587			C5orf56	0.106075			IGIP	0.089431			LOC285577	0.0778124			CRYAB	0.114898			GZMK	0.101367			ZNF148	0.0535508			SLC16A7	0.0926001			SLC15A1	0.123782			LOC440335	0.116533			LGALS9
	RNF181	0.0883616			RNF150	0.0844875			MRPS16	0.0683206			ZNF217	0.106071			MON2	0.0894256			MPHOSPH9	0.0778056			CLPTM1	0.114896			HPS4	0.101358			PLSCR4	0.0535495			SERPINA9	0.0925195			MEF2BNB	0.123773			PRF1	0.116518			KCTD4
	EFNA5	0.0883612			PNPLA7	0.0844852			HOXC6	0.0683153			LOC254099	0.106065			CCBP2	0.0893976			KRT83	0.0777904			IKBKE	0.114851			CLCA2	0.101324			NEIL3	0.0535461			HIATL1	0.0925071			SP110	0.123724			KDELR2	0.116518			FAM160A1
	CD151	0.0883526			PDE11A	0.0844409			PRKCG	0.0683027			DENND2D	0.106034			GBP2	0.0893923			CIRBP	0.077718			SEMA3A	0.114774			PSD4	0.101311			IDUA	0.0535444			USP4	0.0924929			SPNS3	0.123716			PPM1H	0.116471			SPATA2
	RBMS2	0.0883404			TDRD7	0.0844343			HEXB	0.0682907			GDPD2	0.105968			CYP1A1	0.0893782			PIEZO2	0.077707			FAM71F1	0.114743			ITIH5	0.101306			CEACAM19	0.0535413			TUFT1	0.0924914			ITGAX	0.1237			TMEM184B	0.116447			IL18BP
	BCMO1	0.0883328			MIF	0.084434			KIFC3	0.0682879			FCRL4	0.105919			LOC344887	0.0893777			VPS11	0.077689			FLJ39534	0.114738			IGLV3-1	0.101299			PLEKHG6	0.053516			IFNAR1	0.0924909			HIPK2	0.123691			DNAJB6	0.116396			PBLD
	SLC3A1	0.088332			ARHGAP35	0.0844236			LRP1	0.068279			PTGES	0.105905			FSTL1	0.0893747			CDCP1	0.0776882			C6orf132	0.114729			ASMTL-AS1	0.101275			OR51E2	0.053502			PFN4	0.0924636			BTC	0.123676			STX5	0.116356			CFLAR-AS1
	DNAL4	0.0882936			BATF	0.0844186			LOC643037	0.0682367			KRBOX1-AS1	0.105893			HIST1H2AE	0.0893624			CXCL5	0.0776879			CRYBG3	0.114687			TM4SF5	0.101269			TYR	0.0534806			ADAL	0.0924615			WBP2NL	0.123562			ANKRD2	0.116271			GHITM
	GH2	0.0882133			TBC1D9B	0.0844029			OSR2	0.0682173			OR5I1	0.105893			RUFY1	0.0893615			NBEA	0.0776779			ATG4A	0.114687			LMTK2	0.101268			GRPR	0.0534736			NXF5	0.092459			DARC	0.12352			UGP2	0.11625			MAP3K1
	PIR	0.0881607			IPO13	0.0843963			SKAP1	0.0682125			IL20RB	0.105849			CDKN2B	0.0893156			CCDC88B	0.0776758			MAP2K3	0.114683			RNF39	0.101244			UBQLN2	0.0534574			HBEGF	0.0924554			PHACTR3	0.123412			TREML3	0.116201			PDIA4
	AK8	0.0881457			TMEM31	0.0843806			FABP3	0.0682038			SLC9A7	0.105834			FAM110C	0.0892988			RPS21	0.0776384			TAF10	0.114597			NEIL1	0.101233			KLHL3	0.0534522			HTR3B	0.0924006			SERPINB6	0.123398			LOC644794	0.116166			QSOX1
	MRPS35	0.0881114			ACO2	0.0843597			EIF2AK4	0.0682006			CLEC1B	0.105821			DNASE1	0.0892239			SNRNP200	0.0776307			VCL	0.11459			C2orf16	0.101183			HCRTR2	0.0534467			GAPDH	0.0923667			TAPBPL	0.123332			LOC374443	0.116142			B4GALNT3
	TNFSF15	0.0880889			GABARAPL2	0.0843516			GJD2	0.0681883			LY9	0.105766			ZNF323	0.0891663			DCAF12L1	0.0776259			EFNB2	0.114585			ADAMTSL5	0.101118			PGM3	0.0534285			TLCD2	0.0923129			STARD13	0.123248			NLRX1	0.116017			FAM3D
	OAS3	0.0880872			TPGS2	0.0843505			PATL1	0.0681781			YIPF3	0.105757			MYH11	0.0891644			DHX38	0.0776142			KIAA0913	0.114584			LOC100506122	0.101108			ELOVL7	0.0534254			CEACAM4	0.0922295			STXBP6	0.123241			HSDL2	0.116006			CXorf69
	CD44	0.088055			PCGF5	0.0843422			SNX8	0.068178			DRD3	0.105745			LOC158376	0.089161			TRAT1	0.0776124			SIRPG	0.114556			SLC39A9	0.101106			ZNF611	0.0534161			POMGNT1	0.0922277			BTN2A2	0.123235			FBXW5	0.115968			CPD
	AGPAT2	0.0880321			IMMP1L	0.0843267			ICMT	0.0681466			LY86	0.105722			ESAM	0.0891564			ANKRD17	0.0776072			ZBED2	0.114551			CABP4	0.101105			AFF1	0.0534047			LAMA2	0.0922198			ITIH2	0.12318			DNM2	0.115951			IL1R1
	FLJ45513	0.0880195			SYNJ1	0.0843102			HAS3	0.0681371			TNS4	0.105708			LTC4S	0.0891225			HSPB2	0.0775981			DIO2	0.114546			CASP9	0.101089			MAPK7	0.0533931			KRT34	0.0922151			TMEM30A	0.123107			NEK11	0.115926			NUCB1
	HPN	0.0879965			RNF181	0.0843057			SLC34A1	0.0680882			TMC6	0.105697			CFLAR	0.0890997			PHKA1	0.0775698			LURAP1L	0.114524			IQCF5	0.101047			LOC100268168	0.0533878			HMGXB3	0.0922058			TPD52L2	0.123094			HES1	0.115873			ZBTB38
	VNN1	0.0879749			MIA2	0.0842898			MYH7	0.0680587			PATE1	0.105677			CLDN6	0.0890987			FIGLA	0.0775607			KCTD21	0.114473			ARHGEF38	0.101005			DUSP1	0.0533814			ANKRD29	0.0921454			PNPLA7	0.123071			MAPKAPK2	0.115859			TNS4
	KITLG	0.0879613			TNFRSF19	0.0842712			AHRR	0.0680365			PAK4	0.105662			SPTLC2	0.089069			NARFL	0.0775527			APOLD1	0.114451			LOC146880	0.100996			FAM5B	0.0533658			ARNTL	0.0921219			ZBED2	0.123067			CCDC164	0.115759			IL2RG
	AGMAT	0.0879426			CALHM3	0.0842667			MYD88	0.0679876			ESRRA	0.105637			FGF18	0.0890591			KAAG1	0.0775439			KIAA1191	0.11436			GPR21	0.10098			ZFP36L1	0.0533621			TBXAS1	0.0920978			LOC100144597	0.123055			CRYGN	0.115758			OR1Q1
	CDK6	0.087935			LYPD4	0.0842583			LOC441025	0.067971			C7orf53	0.105636			DNAJB1	0.0890282			LETMD1	0.0775393			TMEM51	0.114345			SLAMF9	0.100964			XXYLT1	0.0533604			ANKRD60	0.0920701			HK1	0.122991			LOC100507463	0.115746			B2M
	C3orf32	0.0879305			ALS2CR12	0.0842329			PADI2	0.0679615			TRHR	0.105623			KIAA0494	0.0889975			AQP2	0.0775163			CALB2	0.114334			LOC340357	0.100951			TBL1X	0.0533464			RNF114	0.0920616			MAN1B1	0.122916			CEBPB	0.11571			PNPLA1
	ADAM17	0.0879065			CHRD	0.0842314			PCDHGC5	0.0679488			C11orf86	0.105618			HEG1	0.0889671			UBE3C	0.077515			S100A3	0.114322			SLC1A4	0.100922			ZNF334	0.0532884			DPM1	0.0919847			ACTN1	0.12289			AP1G1	0.115664			HBEGF
	TMEM185B	0.0879035			HOXD-AS2	0.0841651			RNPEPL1	0.0679485			C17orf74	0.105581			GATS	0.0889364			MRPL48	0.0775061			BST1	0.114265			LOC100130872	0.100915			PADI4	0.0532687			LOC150568	0.0919426			MXI1	0.122881			TSPO2	0.115608			ARHGEF18
	WDR38	0.0879006			RNF186	0.0841557			SNPH	0.0679476			SCUBE3	0.105555			MPPED1	0.0889292			CRNKL1	0.077501			NRBF2	0.114247			LOC338588	0.100911			SEC61B	0.053232			DSE	0.0919293			USP40	0.122866			CAP1	0.115597			SEC14L2
	MED15	0.0878931			RFK	0.0841552			TSPAN4	0.0679143			FSHB	0.10553			RPL13P5	0.0888902			MGC3771	0.0774995			LOC100507364	0.114156			LOC100506748	0.100862			IRF5	0.0532209			SAMD9	0.091909			EXT2	0.122845			BATF	0.115355			SPDEF
	RFT1	0.0878735			ASGR2	0.084152			C11orf24	0.0679017			GALNS	0.105492			FSHB	0.0887915			XPC	0.0774713			C4orf19	0.114115			CELSR2	0.100838			NANS	0.0531982			RPN1	0.0919041			CYP3A5	0.122838			FCHO2	0.115273			PXDNL
	GLYCTK	0.0878624			MAPK9	0.0841147			CCL19	0.067868			RILP	0.105488			POSTN	0.0887369			KCNMB2	0.0774509			CCDC159	0.114109			CTTN	0.100834			SLC2A12	0.0531966			FHL1	0.0918887			SLC22A14	0.122823			TNIK	0.115247			NAA20
	SLC39A8	0.0878195			C12orf44	0.084073			SLC16A5	0.0678387			CLU	0.105476			TNFSF10	0.0887347			FLJ31306	0.0774323			ERCC2	0.114088			NDUFAB1	0.100825				0.0531807			LOC100499489	0.0918011			DNAJC5B	0.122806			LOC100652770	0.115141			LOC100506714
	VAMP3	0.0878142			DPM1	0.084064			OSGIN1	0.0678237			SH2D3A	0.105463			CABLES2	0.0887124			LOC283174	0.0774302			TOR1B	0.114083			C2orf73	0.100786			MFAP3	0.0531228			FOXF1	0.0917487			HECW1	0.122804			LOC100505650	0.115009			DIAPH1
	LOC100287896	0.0878121			DTNA	0.0840472			BRMS1	0.0678052			VPS35	0.105377			FAM134A	0.0886963			CPLX2	0.07742			HBEGF	0.114082			FAM83F	0.100749			LOC386758	0.0531086			STX8	0.0916311			UNC5CL	0.122803			DNAJB2	0.114976			DMKN
	LOC100507495	0.0878049			PIP	0.0840246			LOC100130815	0.0677598			FIS1	0.105372			LOC440028	0.0886524			LALBA	0.0774005			KRT34	0.114075			MCOLN3	0.100731			LOC100505702	0.0531059			SEC13	0.0915839			PSG9	0.122699			PRSS8	0.114966			MPG
	NEK11	0.0877893			IRF2BP1	0.0839187			CD300C	0.0677533			TAB3	0.105362			C17orf103	0.088641			ZSCAN20	0.0773951			PNPO	0.114039			TMEM159	0.100681			43347	0.0530946			TNIK	0.0915788			DDX60	0.12264			43352	0.114953			PSMB8
	LACTB	0.0877808			LRRC37A3	0.083917			TXNRD2	0.0677333			PITPNM3	0.10536			RNF19A	0.0886386			THRSP	0.0773904			RIPK1	0.114009			SHBG	0.100663			SPG7	0.0530155			IFITM10	0.0915715			ARSB	0.122562			PEX10	0.114924			GBE1
	P4HA2	0.0877714			CARHSP1	0.0839113			GTPBP5	0.0677315			IL37	0.105342			RAPGEF3	0.0886065			CDKL2	0.0773888			S1PR3	0.113969			KLF8	0.100651				0.0530123			CMTM1	0.0915678			CXXC5	0.122512			FOXJ1	0.114746			RIPK3
	LOC127841	0.0877645			LOC100507567	0.0838922			AK5	0.0677245			CREG2	0.105263			RGCC	0.0885962			DKFZP434K028	0.0773613			NANS	0.113953			SURF1	0.100625			ZNF709	0.0530053				0.0915556			TAX1BP1	0.122439			GPR35	0.114715			NT5DC4
	MAT2B	0.0877254			MGC39372	0.083831			INO80	0.0676978			WDTC1	0.105247			C9orf47	0.0885953			ANO8	0.0773471			CDK2AP2	0.113921			CAPG	0.100561			C5orf58	0.0530003			CTNNA1	0.0915428			IGFBP1	0.122364			HOGA1	0.114697			C11orf24
	FAM105B	0.0877227			PIK3R3	0.0838121			MIR205HG	0.0676949			AMHR2	0.105236			RBP2	0.0885812			ADIPOQ	0.0772986			PRKAG1	0.113886			LOC100507146	0.100517			HECW1	0.0529922			PLD1	0.0915364			C8B	0.122266			C1orf116	0.114668			LOC100129104
	LRRC70	0.0877019			SCOC	0.0838025			LOC100506498	0.0676673			ETFB	0.10519			LIMCH1	0.0885171			EPB41	0.0772965			SPAG16	0.113871			PEX11G	0.100513			SENP5	0.0529835			ARHGAP22	0.0915027			NT5E	0.122224			TRIM78P	0.11464			SPEF1
	MANBA	0.0876551			LHFPL1	0.0837621			TUBAL3	0.0676644			ZC3H12A	0.105171			GABRE	0.0884995			ERMN	0.0772006			USP40	0.113867			NLRP14	0.100494			ATP10A	0.0529804			MPPE1	0.091493			RNF213	0.122166			LAMA4	0.114629			RNF19B
	UFL1	0.0875974			LOC283050	0.0837481			LOC100506325	0.0676606			FBXL17	0.105166			MZB1	0.0884674				0.0771994			LCP1	0.11383			MRPS18B	0.100476			TGFBR1	0.0529688			LOC388630	0.0914808			CD5L	0.122149			POFUT1	0.114626			CDK6
	NDUFB5	0.0875753			UNC80	0.0837476			PHKG2	0.067614			RNPEP	0.105149			ANXA5	0.088465			COPG2	0.0771611			KLK5	0.113818			LYST	0.100459			CASK	0.0529243			CITED2	0.0914668			CACNB4	0.122119			CMYA5	0.114622			PSAPL1
	SLC35E1	0.0875692			TCEB1	0.0837456			EXT1	0.0676074			XPNPEP2	0.105128			LINC00525	0.0884459			MLLT6	0.0771537			PLEKHN1	0.113783			RIMKLA	0.100385			RCAN2	0.0528985			TAT	0.0914502			ARHGAP12	0.122117			GYG1	0.114603			C8orf73
	PLBD1	0.087561			SNF8	0.0837242			COMP	0.0675909			GNN	0.105121			ZNF274	0.0884406			NOA1	0.0771176			AK4	0.113688			C20orf202	0.10038			PCGF3	0.0528849			C11orf87	0.091375			MGMT	0.122043			ADK	0.114544			LMAN2L
	NAPSA	0.0875479			TCEAL1	0.0836961			LOC100506272	0.0675899			ANKIB1	0.105118			FLJ35024	0.0884189			UHRF1BP1L	0.0771166			HOXA1	0.113675			LOC100506365	0.100379			PPP6R1	0.0528541			RILP	0.0913652			GPR39	0.122036			FAM170A	0.114478			NGEF
	PBLD	0.0875215			NCKAP5	0.0836743			PECAM1	0.0675878			PVRL1	0.105105			SDC1	0.0884115			KLK15	0.0771116			TEAD1	0.113674			TMEM223	0.100362			CACNB4	0.0528439			EIF5A2	0.0913415			COMP	0.121968			SLC9A2	0.114369			SCAND2
	GYG1	0.0875143			POLR2J	0.0836509			ZNF283	0.0675811			BPIFA2	0.105059			C22orf25	0.0883922			LOC284576	0.0770763			CCL26	0.11349			FOXD3	0.100323			TARDBP	0.052802			KIAA1609	0.0912806			LPCAT2	0.121957			CMTM6	0.114368			NR1D2
	TRIB1	0.0874964			FAM190B	0.0836374			SHISA9	0.0675743			FBXL3	0.105053			CSF1	0.0883905			HRAS	0.0770566			PRSS22	0.113488			ADAM5P	0.100306			LOC100505498	0.0527988			ACAA1	0.0912701			LOC100505687	0.121875			PLCB4	0.114325			RNF19A
	SOWAHC	0.0874879			MMP24	0.0836032			HTR7	0.0675735			TANK	0.105053			TTTY5	0.0883851			MOB3A	0.0770443			ARRDC1	0.11342			CNOT6L	0.100254			MT1X	0.0527954			SELM	0.0911889			KRTAP9-4	0.121866			CMPK1	0.114318			SPNS2
	RBM42	0.0874831			TSGA13	0.0835714			CDX4	0.0675513			C4orf17	0.105049			RRN3P3	0.0883673			BANK1	0.0770268			MED10	0.113415			H2AFJ	0.100248			POLDIP2	0.052772			FAM26E	0.0911799			MYL6	0.121861			SLC7A7	0.114138			GM2A
	HSPA9	0.0874717			BCAP31	0.083501			MRPL13	0.0675402			ANO9	0.105028			TMEM41A	0.0883479			MFSD2A	0.0770065			PSG3	0.113371			CXorf36	0.100198			PSMD2	0.0527613			ZAK	0.0911607			WDR1	0.121858			ENDOD1	0.114128			TAT
	PSENEN	0.0874616			SLC36A4	0.083482			LINC00472	0.0675364			OR4D1	0.104994			LOC100128822	0.0883384			FOXN1	0.0769881			WDR45	0.113303			LOC100286922	0.100197			SMAD5	0.052745			CFLAR	0.0911523			NAMPT	0.121788			NT5DC4	0.114077			MUC20
	SLC38A9	0.0874354			DPM2	0.0834766			ZNHIT2	0.0674906			SLC12A9	0.104981			SLC38A3	0.0882922			PPP6C	0.0769699			AP2M1	0.113279			GRIK4	0.100187			ECM2	0.0527347			SCN9A	0.0910934			LACC1	0.121749			CLDN9	0.114074			PTBP3
	SYBU	0.0874351			SCP2	0.083468			PPYR1	0.0674623			LOC100506553	0.104939			RAB11FIP4	0.0882568			SORCS3	0.0769493			NEURL3	0.113261			PIP	0.100181			LOC440944	0.0527336			OCEL1	0.0910785			LOC100507156	0.121665			KIAA1033	0.114071			OTUB2
	EPHB4	0.0874108			TRNP1	0.0834535			C4orf33	0.067459			CXorf27	0.104937			PCDHGA1	0.0882508			OR14J1	0.0769392			KPNA4	0.11326			GCNT3	0.100173			LOC100302650	0.052716			BCL2L12	0.0910562			PGLS	0.121648			GLUD1	0.114006			JUN
	NDST1	0.0873992			SLC35E1	0.083413			C20orf111	0.067453			LRTM1	0.104914			SEMA3F	0.0882344			FAM73A	0.0769351			ANKRD2	0.11325			TGM6	0.100171			PPM1K	0.0527126			STK17B	0.0910366			TGFBI	0.121629			RXRA	0.114003			LENG9
	C5orf51	0.0873918			UBTD1	0.0834099			CASP12	0.0674481			PEX10	0.104907			FAM198B	0.0882236			WDR82	0.076933			C1orf85	0.11318			RAB38	0.100168			TPST1	0.0526993			TMEM219	0.0910018			CASQ2	0.121616			NINJ1	0.113862			GALM
	C6orf221	0.0873615			JAZF1	0.0834018			SH2D5	0.0674435			FAM3A	0.104879			CYB5R1	0.0882172			LOC100505624	0.0769155			CAPN1	0.113167			WDR73	0.100143			FUNDC1	0.0526643			DNAJC5	0.0909737			ZPLD1	0.121596			CTTN	0.113816			GMIP
	SLC17A5	0.0873557			SLC6A13	0.0833889			PSMD5	0.0674258			CDYL	0.104837			ARL1	0.0882052			TMEM127	0.0769113			CLEC7A	0.113156			CEPT1	0.100141			SYVN1	0.0526297			ITGA7	0.0909612			RAB17	0.121564			GRINA	0.113812			SAMD9L
	SBNO2	0.0873264			FGA	0.0833746			RIPK2	0.067364			KIF13A	0.104833			DHX32	0.0881945			NPY2R	0.0769105			KLK6	0.11314			ENTPD1	0.100141			FBXO30	0.0526269			GLT8D2	0.0909484			RASSF7	0.12152			EPHB2	0.113791			TMEM30A
	C9orf84	0.0872999			GBA3	0.0833592			HHIPL2	0.0673411			EMP2	0.104824			CSF2RB	0.0881718			SYNGR4	0.076901			KIAA0090	0.113093			NLGN3	0.100139			MPPE1	0.0526206			KLF6	0.0909421			KIAA1033	0.121441			KBTBD3	0.113766			ARAP1
	LOC100505880	0.0872887			AGXT	0.0833536			HIVEP1	0.0673371			EHHADH	0.104766			SLC5A11	0.088138			ABCC8	0.0768989			YIF1A	0.113066			EBAG9	0.100129			WFDC6	0.0526133			NQO1	0.0909405			PLEK	0.121441			STEAP2	0.113747			RXRA
	C17orf63	0.0872706			NPDC1	0.0833237			SNX14	0.0673367			G6PC2	0.10472			C1orf98	0.0880969			FAM47A	0.0768981			GHRL	0.113035			LOC100505735	0.100125			ZNF630	0.0526119			LOC100506687	0.0908571			C1orf127	0.121359			SERTAD1	0.113655			ABTB1
	ZBTB38	0.0872549			AGAP1	0.0833215			C5orf62	0.0672862			LONP2	0.104717			LYSMD3	0.0880729			ADGB	0.0768886			C21orf7	0.113015			TRAV10	0.100121			FRS2	0.0526058			WASF3	0.0908462			ARL6IP1	0.12131			YWHAZ	0.113623			NR1H2
	RAB38	0.0872346			DLL3	0.0832665			TRPC6	0.0672861			G6PD	0.104685			SLC41A2	0.0880616			BMPR1B	0.0768691			MCU	0.113008			LOC641518	0.100073			MAN1C1	0.052582			CRYAB	0.0908285			SLC46A3	0.121277			RNF103	0.113547			HMGXB3
	SLC44A2	0.0872128			NAGPA	0.0832231			CNPPD1	0.0672848			DPP3	0.104684			EPHA1	0.0880529			DEFB118	0.0768461			ADRB2	0.112958			RNF133	0.100022			SLC25A27	0.0525779			SPATA9	0.0907838			WFDC1	0.121253			PLSCR2	0.1135			ATP2C2
	SP5	0.0871699			LOC158572	0.0832164			STC2	0.0672831			C9orf128	0.104658			GJA5	0.087999			MEX3C	0.0768301			TMEM185A	0.112827			GDF9	0.0999985			PPP1R3B	0.052566			UAP1L1	0.0907291			AVPI1	0.121249			GLOD5	0.113492			RNASE4
	ERF	0.0871552			TBC1D19	0.0832115			WNT2	0.0672442			ABCC11	0.104615			SFTPC	0.0879665			ZNF778	0.0768218			PPP4R1	0.112785			SLC22A18	0.0999345			ST3GAL2	0.0525555			RRAGC	0.0906896			LOC100506115	0.121219			FEZ2	0.113483			ATP6V0C
	GZMK	0.0870948			FRY	0.0831993			HIST1H2AE	0.0672244			OR8B8	0.104608			MICAL2	0.0879407			SMCR7	0.076801			NUB1	0.112702			RRM2B	0.0999305			ZNF229	0.0525498			TMEM47	0.0906414			COMT	0.121216			CLTC	0.113457			ACBD3
	FOSL1	0.0870594			TADA3	0.0831661			C3orf52	0.0672189			CYB5R1	0.104575			OTOR	0.087937			LOC283585	0.0767952			RABGAP1L	0.112687			ZBTB48	0.0999268			SERTAD3	0.0525367			PARVB	0.0906169			NRBF2	0.121155			PLAUR	0.113377			HOGA1
	SLC52A3	0.0870579			TMEM99	0.0831137			ATP8B1	0.0672032			NR1H2	0.104569			JAG1	0.0878571			RPA2	0.0767846			SPATA4	0.112685			FBXO39	0.0999125			KCNK15	0.052503			SLC26A2	0.0905573			LOC100133612	0.121141			HSPB8	0.11337			LRRC31
	WDR31	0.0870428			DNAJC4	0.0831083			CAP2	0.067203			CTRB2	0.10454			PIGV	0.0878396			OR4D1	0.0767637			LOC401093	0.11264			C8G	0.0999063			RUFY2	0.0525017			GNB5	0.0905234			ATF6	0.12114			ALPK2	0.113336			ALG3
	TNFRSF4	0.0870412			LOC100505838	0.0830618			PPM1M	0.0672024			UNC13D	0.104531			HHLA3	0.0878268			SNHG1	0.0767433			C14orf182	0.112523			SLC5A4	0.0998965			TESK1	0.0524949			RIN1	0.0904968			ADCY4	0.121092			KIRREL3	0.113332			RHOBTB3
	DDOST	0.0870229			COX5A	0.0830234			NADK	0.0671849			PAWR	0.104501			MPV17L2	0.0878267			OR1J2	0.076725			CRYGN	0.112507			FAM83E	0.09989			DAPK1	0.0524851			NPHS2	0.0904731			RNPEP	0.121089			LOC100506342	0.113285			MAPK13
	WFDC2	0.0869421			KIAA0556	0.0830165			TCFL5	0.0671829			FAM134A	0.104486			LTBP2	0.0878196			FBLN7	0.0767241			DSG2	0.112461			ZDHHC7	0.0998821			ZNF136	0.0524806			LAYN	0.0904436			MRAP	0.121054			DNAH5	0.113173			PRPF6
	CTNNAL1	0.086938			DIRC3	0.0829942			RARS	0.0671632			DNAI1	0.104462			PLAC2	0.0877797			ZNF830	0.0767207			ATP10D	0.112444			IL18	0.0998646			TMEM167A	0.0524755			BNIP2	0.0904145			NOTCH2	0.121			MON1B	0.11316			SLC25A1
	EPS8L3	0.0869245			SGCE	0.0829812			EXT2	0.0671035			RPN2	0.104455			C10orf26	0.0877787			THYN1	0.0767087			STX3	0.112398			C21orf90	0.0998588			ZNF763	0.0524727			LOC401093	0.0904011			FGD2	0.120969			CDK6	0.113144			LOC100506342
	PI4K2B	0.0869175			PCDHB11	0.0829744			TMEM8A	0.067086			CDC42BPG	0.104435			NOVA2	0.0877591			CBLL1	0.0767085			FOLR1	0.112388			LOC100505826	0.0998478			LOC100507319	0.0524688			C17orf61	0.0903631			TEKT5	0.120938			C6orf97	0.113072			KLK8
	ISX	0.0869134			ZNF100	0.0829671			FAM120AOS	0.0670763			TMPRSS2	0.104431			TMED3	0.0877245			MYBPC3	0.0766867			ROPN1L	0.112379			PSORS1C2	0.0997992			TK2	0.0524684			PDE10A	0.0903281			SH3TC2	0.120891			LTBP3	0.113071			LOC153684
	RUFY1	0.086876			ATP6V1F	0.0829576			NRP1	0.0670519			C1orf210	0.10443			SMCR7	0.0877105			C1orf55	0.0766754			LPXN	0.112379			TMEM61	0.0997891			ARHGAP44	0.0524668			GRB10	0.0903256			SEPHS2	0.120859			LAPTM4A	0.113042			HIST1H2BD
	PHF7	0.0868375			MGC4294	0.0829569			LINC00545	0.0670318			CACNG1	0.104412			LOC338588	0.0877086			PAFAH1B3	0.0766717			CDKN2B	0.112376			C8B	0.0997825			PHF11	0.0524325			IGF2R	0.090304			LOC100288123	0.120734			ZNF778	0.113012			LOC100128496
	SLFN12	0.0868002			KIF6	0.0829213			SYNDIG1L	0.0669961			C21orf128	0.104398			GYPB	0.0877004				0.0766551			CCDC96	0.112352			TNFRSF10A	0.0997226			OTOR	0.0524263			PPP1R2	0.0901118			FAM127A	0.120707			CYB561D2	0.112835			WNT7A
	DNM2	0.0867951			SURF1	0.0829203			BMP6	0.0669691			CFHR5	0.104378			SLC4A11	0.0876925			TDRD10	0.076646			LPAR1	0.112324			TH1L	0.0997159			SHROOM4	0.0523848			HSPB11	0.0900718			C10orf96	0.120629			DHRS9	0.112834			AP1G1
	ESYT3	0.0867234			FAM217A	0.0829163			OR7A17	0.0669674			DSC2	0.104355			ZNF701	0.0876833			TMEM48	0.076641			WNT5A	0.11224			LOC100505606	0.0996567			LOC641518	0.05236			FAM129A	0.0900674			TRANK1	0.120628			CDC42BPA	0.112831			ABCF3
	C4orf32	0.0867197			LOC100130111	0.0829044			EXOC1	0.0669632			MKNK1	0.104354			CCS	0.087681			LOC100130815	0.076616			RPN2	0.112238			GFI1	0.0996316			CLTB	0.0523381			ZC3HAV1	0.0900412			METTL21B	0.120565			HPGD	0.1128			IL4I1
	C1QB	0.0867021			MAGIX	0.0829032			RAD21-AS1	0.0669415			HSH2D	0.104344			C6orf72	0.0876622			LOC100506425	0.0765972			CD164	0.112108			FAM71B	0.0996194			LOC728819	0.0523224			TAP2	0.0900089			CREB3L1	0.120548			EID3	0.112767			LOC100505562
	NEU1	0.0866953			COX4NB	0.0829023			SNX29	0.0669378			LOC100507630	0.104343			CD180	0.0876387			ICA1L	0.0765852			YIF1B	0.112083			ESYT2	0.0995885			APOH	0.0523148			TRIM22	0.0899911			FADS3	0.120545			CAT	0.112765			NEK7
	SLC24A6	0.0866535			CCR7	0.0828633			DCBLD2	0.0668778			PLA1A	0.104302			CYR61	0.087619			YWHAB	0.0765846			DLC1	0.112068			PCSK6	0.0995362			ITPR1	0.0522978			GAB3	0.0899614			ITGA7	0.12054			SPEF1	0.1126			OIT3
	HBB	0.0866085			EFHA1	0.0828022			FFAR1	0.0668713			tAKR	0.104294			VWA3A	0.0875795			RNF157	0.0765427			KRTAP1-1	0.112039			SLC6A4	0.0995242			C10orf113	0.0522875			LOC100506748	0.089931			ACOX3	0.120535			SEC14L2	0.112569			DUSP10
	AFF1	0.0865777			CHID1	0.0827838			KCTD18	0.0668567			HECTD3	0.104275			LOC339803	0.0875525			NUP155	0.0765226			ZCCHC6	0.112015			SLC39A12	0.0995068			OSCP1	0.0522718			KIAA0415	0.0899159			HEXIM2	0.120528			LCN2	0.112478			PLEKHA5
	STX16	0.0865442			SERINC3	0.0827347			LOXL2	0.0668531			NTF3	0.104274			ZFP36L1	0.0875522			ZNF678	0.0765201			GPR62	0.112008			PPY	0.0994824			SAT2	0.0522692			RPS27L	0.0898585			LOC100506527	0.120522			CST6	0.112451			SLC9A2
	MAN1A1	0.0865075			IFITM10	0.0827301			GATA6	0.0668469			HTR5A	0.104187			FADD	0.0875133			RACGAP1P	0.076506			LOC151760	0.112005			EBP	0.0994817			NPTX1	0.0522604			C7orf69	0.0898423			BST1	0.120507			ARF6	0.112441			HHLA3
	RAB11FIP4	0.0864779			SSX3	0.082698			XRRA1	0.0668248			LOC100506882	0.104187			C8orf51	0.0874915			FRYL	0.0765006			PLCD3	0.111961			ZFP106	0.0994665			KLHL4	0.0522323			DPP9	0.0898389			ARHGAP20	0.120457			DPAGT1	0.112412			TRPC4AP
	LOC402160	0.0864662			BMP6	0.0826943			CD68	0.0667484			EXOC3L2	0.104177			C2orf18	0.0874802			LMBRD2	0.076444			COL5A1	0.111954			KCNAB2	0.0994662			SLC2A8	0.052228			LOC154092	0.0898121			TRAPPC6A	0.120399			KLF2	0.112378			CLRN3
	DECR1	0.0864479			SYNPO2L	0.0826861			PAPD4	0.0666906			RGNEF	0.104174			ITPRIPL2	0.0874596			ESRRA	0.0764369			ZNF469	0.111906			SFXN4	0.0994065			C17orf103	0.0522228			TBC1D9	0.089812			MAL	0.120393			RBMS1	0.112009			PISD
	ABHD4	0.0863778			GSTA1	0.0826844			FRMD7	0.0666736			CANX	0.104159			LRTM1	0.0874519			DKC1	0.0764359			SEMA3B	0.111894			INTS6	0.0993883			RAB5C	0.0522022			RAB7A	0.0897994			TMEM167B	0.120367			TRPT1	0.111985			IFIT3
	SLC39A5	0.0863712			ETV1	0.0826829			RFPL2	0.0666601			PROZ	0.104146			CYP4F12	0.0874497			ATP2B2	0.0764289			LY96	0.11187			C8orf59	0.0993856			ZNF394	0.0521656			TBC1D20	0.0897907			LOC100505862	0.120302			TPP1	0.111972			SLC20A2
[truncated: 17,214 more rows]
[truncated: 29 more columns]

## Sheet: GDSC
Pearson correlation values for each gene with each drug AUC are listed.
[truncated: 17,740 more rows]
[truncated: 7 more columns]

[truncated: 1 more sheets: NCI60]
